# Supplementary material for: The genetic architecture of appendicular lean mass characterized by association analysis in the UK Biobank study
Source: Commun Biol. 2020 Oct 23;3:608. doi: 10.1038/s42003-020-01334-0 (PMC7585446; doi:10.1038/s42003-020-01334-0)
Supplement: Supplementary file 4 — Supplementary Data 1–17 [file 42003_2020_1334_MOESM4_ESM.xlsx]

## Sheet: S1
Supplementary data 1, Basic characteristics of the studied UKB sample
	Male								Female
Age strata	N	Age	Height	Weight	ALM	AFM	BMI		N	Age	Height	Weight	ALM	AFM	BMI
38-45	25047	42.79 (1.60)	177.92 (6.81)	87.06 (14.66)	30.32 (3.93)	8.15 (3.50)	27.49 (4.26)		29561	42.87 (1.59)	164.72 (6.24)	71.19 (14.86)	20.09 (2.57)	12.59 (5.28)	26.25 (5.33)
46-50	26112	48.06 (1.41)	177.09 (6.75)	87.11 (14.81)	29.83 (3.98)	8.36 (3.56)	27.76 (4.34)		32753	48.08 (1.41)	163.90 (6.20)	71.47 (14.63)	19.94 (2.57)	12.90 (5.25)	26.62 (5.31)
51-55	30476	53.07 (1.42)	176.46 (6.71)	87.27 (15.02)	29.37 (4.06)	8.59 (3.66)	28.01 (4.46)		39777	53.06 (1.42)	163.24 (6.18)	71.96 (14.47)	19.72 (2.56)	13.33 (5.22)	27.02 (5.32)
56-60	39755	58.18 (1.44)	175.87 (6.62)	86.51 (14.42)	28.68 (3.95)	8.57 (3.47)	27.96 (4.30)		49724	58.17 (1.43)	162.46 (6.10)	71.63 (13.95)	19.43 (2.51)	13.45 (5.05)	27.16 (5.16)
61-65	50887	62.95 (1.42)	175.00 (6.59)	85.52 (13.71)	27.95 (3.83)	8.54 (3.30)	27.91 (4.12)		58809	62.87 (1.41)	161.64 (6.03)	71.30 (13.21)	19.21 (2.43)	13.52 (4.76)	27.31 (4.93)
66-70	33236	67.49 (1.20)	174.03 (6.54)	84.20 (12.99)	27.12 (3.69)	8.44 (3.07)	27.80 (3.92)		34106	67.48 (1.19)	160.84 (5.96)	70.63 (12.56)	18.96 (2.37)	13.46 (4.48)	27.32 (4.69)
Total	205513	56.95 (8.12)	175.85 (6.76)	86.15 (14.24)	28.70 (4.04)	8.47 (3.41)	27.85 (4.22)		244730	56.57 (7.94)	162.63 (6.23)	71.39 (13.89)	19.51 (2.52)	13.27 (5.00)	27.01 (5.12)
Data were presented as mean (standard deviation); ALM, appendicular lean mass; AFM, appendicular fat mass; BMI, body mass index.

## Sheet: S2
Supplementary data 2, Main association results in the meta-analysis of both sex groups.
												Male (N=205,513)			Female (N=244,730)			Meta-analysis (N=450,243)
INDEX	RSID	CHR	POS	EA	OA	EAF	Feature	Gene	Condition	Tier	Novelty	BETA	SE	P	BETA	SE	P	BETA	SE	P	I2(%)	Phet
1	rs2294487	1	1663861	a	g	0.4105	3-UTR	SLC35E2A	P	3	N	0.0161837	0.00299131	1.2e-08	0.0141307	0.0026932	7.3e-08	0.015	0.002	5.508e-14	0	0.61
2	rs377599	1	2164699	t	c	0.383	intron	SKI	P	1	N	0.0205913	0.00288859	1.9e-13	0.0225181	0.00259715	6.6e-18	0.0217	0.0019	3.499e-29	0	0.6199
3	rs2232460	1	6659505	a	g	0.3343	synonymous	KLHL21	S	3	N	0.0148257	0.00288677	2.81046e-07	0.0130072	0.00249388	1.83183e-07	0.0138	0.0019	2.789e-13	0	0.6336
4	rs11122154	1	6858858	a	t	0.1665	intron	CAMTA1	P	2	N	0.0179608	0.0038033	3.6e-06	0.0216844	0.00341012	1.8e-10	0.02	0.0025	3.095e-15	0	0.466
5	rs301804	1	8476441	c	g	0.6867	intron	RERE	P	2	N	0.0211354	0.00302914	2.2e-11	0.0137516	0.00273138	1.8e-06	0.0171	0.002	4.046e-17	69.5	0.07025
6	rs3903151	1	10260592	a	g	0.5794	intergenic	-	P	2	N	-0.0152763	0.00284023	2.4e-08	-0.0160825	0.00255851	1e-10	-0.0157	0.0019	1.337e-16	0	0.833
7	rs11121615	1	10825577	t	c	0.6894	intron	CASZ1	S	1	N	-0.0195232	0.00312722	4.29273e-10	-0.0203941	0.00272167	6.7208e-14	-0.02	0.0021	1.829e-22	0	0.8336
8	1:11111976_TGAA_T	1	11111976	t	tgaa	0.7432	upstream	MASP2	P	1	N	-0.0277894	0.00323936	3.4e-17	-0.0212681	0.00290882	3.2e-14	-0.0242	0.0022	5.603e-29	55.4	0.1342
9	rs7538833	1	16504381	t	c	0.3761	regulatory_region	-	P	3	N	0.011931	0.00288188	3.1e-05	0.0121229	0.00260321	1.7e-06	0.012	0.0019	4.638e-10	0	0.9606
10	rs2284747	1	17306596	t	c	0.5213	intron	MFAP2	P	2	K	0.0178844	0.00280578	2.1e-10	0.0133953	0.00252807	3e-07	0.0154	0.0019	2.341e-16	29.2	0.2346
11	rs1472565	1	19755030	t	c	0.5333	intron	CAPZB	P	3	N	0.0163605	0.00280693	3.4e-08	0.0110559	0.00252648	1.3e-06	0.0134	0.0019	8.561e-13	49.3	0.1601
12	rs212526	1	21584941	t	c	0.3993	intron	ECE1	P	1	N	-0.0198863	0.00285915	1e-12	-0.0226685	0.00257158	5.9e-19	-0.0214	0.0019	3.843e-29	0	0.4694
13	rs7543136	1	22472451	t	c	0.7209	upstream	WNT4	P	1	K	-0.0245453	0.00313533	2.2e-16	-0.0182135	0.0028167	3.9e-11	-0.021	0.0021	9.958e-24	55.7	0.133
14	rs6682646	1	22586432	a	g	0.1721	regulatory_region	-	S	3	K	-0.0139411	0.0032325	1.61218e-05	-0.0170659	0.00311925	4.47129e-08	-0.0156	0.0022	4.155e-12	0	0.4867
15	rs10683530	1	23493993	g	gtc	0.5535	intron	LUZP1	P	1	N	0.0234955	0.0028281	2.2e-17	0.0154014	0.00254291	4.3e-10	0.019	0.0019	8.425e-24	77.9	0.03332
16	rs760192241	1	25095394	ca	c	0.4533	intron	CLIC4	P	3	N	-0.012775	0.00301459	1.1e-05	-0.0154145	0.00270931	9.7e-09	-0.0142	0.002	1.614e-12	0	0.5149
17	1:26115403_GTGCA_G	1	26115403	g	gtgca	0.1555	downstream	MAN1C1	P	2	N	0.0280961	0.00408829	1.1e-13	0.0179113	0.00366731	8.9e-08	0.0225	0.0027	1.959e-16	70.9	0.06368
18	rs4274112	1	26746199	a	g	0.6267	intron	LIN28A	P	1	K	0.0222729	0.00293751	2.6e-13	0.0212087	0.00264187	1.6e-15	0.0217	0.002	2.471e-28	0	0.7876
19	rs6687475	1	29596084	c	g	0.7436	intron	PTPRU	P	3	N	-0.0152563	0.00321929	1.8e-06	-0.0144579	0.00288953	1.8e-07	-0.0148	0.0022	5.614e-12	0	0.8536
20	rs591833	1	32397890	a	g	0.1334	intron	PTP4A2	P	1	N	0.0261474	0.00412338	8.9e-11	0.0258925	0.0036989	9.9e-13	0.026	0.0028	3.55e-21	0	0.9633
21	rs763419113	1	33836942	a	agcactc	0.3373	intron	PHC2	P	2	N	-0.0136864	0.00296783	1.2e-05	-0.018974	0.00266706	8.9e-13	-0.0166	0.002	5.573e-17	43.1	0.1851
22	rs182524742	1	36260437	t	c	0.011	intergenic	-	P	3	N	-0.067115	0.0137361	4.2e-06	-0.0503484	0.0123288	2.7e-05	-0.0578	0.0092	2.923e-10	0	0.3637
23	rs12116935	1	36789546	a	g	0.614	5-UTR	EVA1B	P	1	N	0.0178134	0.00287302	1.4e-10	0.0201617	0.00258183	2.2e-15	0.0191	0.0019	2.456e-23	0	0.5432
24	rs4360494	1	38455891	c	g	0.5541	upstream	SF3A3	P	1	N	-0.0195237	0.00281625	6.9e-12	-0.0200471	0.002538	2e-16	-0.0198	0.0019	7.883e-26	0	0.8902
25	rs61781391	1	40077537	a	g	0.2172	intergenic	-	P	3	N	0.0178646	0.0033971	1e-08	0.0134363	0.00305596	1.7e-05	0.0154	0.0023	1.155e-11	0	0.3325
26	rs3737815	1	40776752	a	c	0.1684	intron	COL9A2	P	3	N	-0.0151318	0.00373196	4e-05	-0.0150608	0.0033808	3.3e-05	-0.0151	0.0025	1.704e-09	0	0.9888
27	rs143365597	1	41540902	a	g	0.0038	missense	SCMH1	S	2	N	0.115628	0.0249981	3.73769e-06	0.158922	0.0214324	1.21594e-13	0.1406	0.0163	5.623e-18	42.2	0.1886
28	rs2885697	1	41544279	t	g	0.665	intron	SCMH1	P	1	N	-0.032437	0.00296808	3.1e-27	-0.0322113	0.00266221	3.6e-34	-0.0323	0.002	9.207e-60	0	0.9549
29	rs1084086	1	46041100	t	g	0.2967	regulatory_region	-	P	2	N	0.0124196	0.00306879	2.9e-05	0.0163966	0.00275382	1e-10	0.0146	0.002	9.719e-13	0	0.3348
30	rs12074850	1	51248316	a	g	0.9102	intron	FAF1	P	1	N	-0.0417598	0.00489938	1.5e-18	-0.037386	0.0043962	2.9e-17	-0.0393	0.0033	2.722e-33	0	0.5064
31	rs142478128	1	52307701	t	c	0.9713	intron	NRDC	P	3	N	-0.0388939	0.00878332	5e-05	-0.0362764	0.00786648	6.3e-06	-0.0374	0.0059	1.665e-10	0	0.8243
32	rs150188352	1	56632354	caat	c	0.1935	intron	AC119674.1	P	1	N	0.0309955	0.00355303	2.7e-19	0.0301048	0.0031894	2.4e-21	0.0305	0.0024	8.428e-38	0	0.852
33	rs80206427	1	63565153	t	c	0.965	intergenic	-	S	1	N	-0.0487321	0.00766653	2.06442e-10	-0.0420415	0.00653337	1.23563e-10	-0.0449	0.005	1.871e-19	0	0.5065
34	rs670318	1	63727542	t	c	0.0485	intron	LINC00466	P	1	N	-0.0413272	0.00650469	1.4e-10	-0.041229	0.00585874	1.2e-11	-0.0413	0.0044	2.52e-21	0	0.991
35	rs9128	1	65298971	t	c	0.0121	3-UTR	JAK1	P	1	N	0.102603	0.0135089	3.3e-14	0.087586	0.0122938	1.4e-13	0.0944	0.0091	3.021e-25	0	0.411
36	rs2025609	1	67422990	c	g	0.1489	intron	MIER1	P	3	N	-0.0176192	0.00395102	9.6e-06	-0.0193491	0.00355033	1.6e-08	-0.0186	0.0026	2.002e-12	0	0.7447
37	rs7543202	1	73872885	a	g	0.3771	intergenic	-	P	3	N	-0.0151735	0.00289715	1.7e-06	-0.0110425	0.00260557	5.1e-06	-0.0129	0.0019	2.865e-11	11	0.2891
38	rs34517439	1	78450517	a	c	0.1221	intron	DNAJB4	P	1	N	0.0481175	0.00433529	1.5e-30	0.0372833	0.00388728	5.1e-22	0.0421	0.0029	5.802e-48	71.1	0.0628
39	rs12038026	1	79476511	t	c	0.765	upstream	ADGRL4	P	3	N	-0.0139474	0.00331996	2.6e-05	-0.0127483	0.00299142	3.3e-05	-0.0133	0.0022	2.257e-09	0	0.7885
40	rs148330006	1	86048526	c	g	0.9916	missense	CCN1	S	3	N	0.0677232	0.0148734	5.28046e-06	0.0692759	0.0133251	2.00487e-07	0.0686	0.0099	4.829e-12	0	0.938
41	rs17400787	1	86226352	a	g	0.1777	intron	COL24A1	P	3	N	-0.0148152	0.00368335	1.8e-05	-0.0172769	0.00332113	1.3e-07	-0.0162	0.0025	5.491e-11	0	0.6196
42	rs71584924	1	89171731	t	tg	0.4555	intron	PKN2	P	2	N	-0.0149638	0.00281045	2.4e-08	-0.0170817	0.00253171	5.4e-12	-0.0161	0.0019	9.77e-18	0	0.5755
43	rs11590254	1	92316573	a	t	0.6886	intron	TGFBR3	P	1	N	-0.0215707	0.00303358	2.2e-12	-0.0162443	0.00273012	5.1e-10	-0.0186	0.002	4.336e-20	41.3	0.1919
44	rs12733767	1	93383672	t	c	0.1024	intron	DIPK1A	P	2	N	-0.0212516	0.00466365	2.6e-06	-0.0249096	0.00420645	1.5e-09	-0.0233	0.0031	9.379e-14	0	0.5603
45	rs12740374	1	109817590	t	g	0.2214	3-UTR	CELSR2	S	3	N	0.015904	0.0036009	1.00237e-05	0.0142919	0.00310027	4.02859e-06	0.015	0.0023	1.827e-10	0	0.7344
46	rs3768495	1	109935325	t	c	0.7173	intron	SORT1	P	2	N	-0.0211034	0.00310531	3.7e-12	-0.015128	0.00279737	3.5e-08	-0.0178	0.0021	1.066e-17	51.1	0.1528
47	rs12724682	1	113256368	c	g	0.1289	intron	PPM1J	P	2	K	0.0180649	0.00416921	2.2e-05	0.0220283	0.00375863	1.4e-09	0.0203	0.0028	4.039e-13	0	0.4801
48	rs60804050	1	118870373	a	g	0.2559	intergenic	-	P	2	N	-0.0167648	0.0032055	1.9e-06	-0.025612	0.00288041	6.9e-19	-0.0217	0.0021	5.013e-24	76.3	0.04008
49	rs57445715	1	119409592	t	c	0.7328	intergenic	-	P	3	N	0.0146055	0.00317631	4.8e-06	0.0149237	0.00285831	1.2e-07	0.0148	0.0021	3.477e-12	0	0.9406
50	rs320826	1	144816305	c	g	0.4954	intron	NBPF9	P	3	N	0.0144687	0.00334013	4.4e-05	0.0161537	0.00300911	7.7e-08	0.0154	0.0022	5.665e-12	0	0.7078
51	rs9659073	1	150527354	a	g	0.4754	intron	ADAMTSL4	P	1	N	-0.0215346	0.00280741	1.8e-14	-0.0184555	0.00253178	4.9e-14	-0.0198	0.0019	5.054e-26	0	0.4154
52	rs115161931	1	151063299	t	c	0.0402	intron	GABPB2	P	2	N	-0.0466876	0.00748317	1.4e-10	-0.0333018	0.00676207	4e-07	-0.0393	0.005	4.617e-15	43.2	0.1844
53	rs905938	1	154991389	t	c	0.7351	intron	DCST2	P	1	K	-0.0453052	0.00317413	1.2e-46	-0.0345421	0.00285216	1.9e-35	-0.0394	0.0021	8.426e-77	84.3	0.01166
54	rs61812150	1	155607475	a	g	0.0278	intron	AL353807.3	P	1	K	0.0517203	0.00893734	2.1e-09	0.0509609	0.00804048	3.3e-10	0.0513	0.006	9.299e-18	0	0.9496
55	rs11264447	1	156112422	t	g	0.6552	downstream	LMNA	P	3	K	-0.0158873	0.00296685	4.9e-08	-0.0126307	0.00267234	1.2e-06	-0.0141	0.002	1.287e-12	0	0.4147
56	rs822430	1	156902259	a	g	0.5221	synonymous	LRRC71	P	3	N	-0.015087	0.0028009	2.1e-08	-0.0112965	0.0025229	6.2e-06	-0.013	0.0019	4.151e-12	1.1	0.3146
57	rs6687139	1	170173262	a	g	0.9001	intron	LINC01681	S	3	N	-0.0251563	0.00452368	2.68193e-08	-0.019762	0.00405388	1.08896e-06	-0.0222	0.003	2.109e-13	0	0.3745
58	1:170421854_GT_G	1	170421854	g	gt	0.3089	intergenic	-	P	3	N	0.0173642	0.00308387	2.1e-08	0.0144547	0.00277974	6.1e-08	0.0158	0.0021	2.304e-14	0	0.4834
59	1:170705685_CTATATATATA_C	1	170705685	ctatatatata	c	0.3776	3-UTR	PRRX1	S	3	N	0.0107616	0.00263817	4.51939e-05	0.0120471	0.00254125	2.13059e-06	0.0114	0.0018	4.26e-10	0	0.7256
60	1:172185100_TA_T	1	172185100	t	ta	0.301	intron	DNM3	P	1	N	0.026767	0.00311147	2.6e-18	0.0239076	0.00280191	4e-17	0.0252	0.0021	1.091e-33	0	0.4947
61	rs1052256	1	172363488	a	g	0.8118	intron	DNM3	S	1	N	-0.0219778	0.00351653	4.10829e-10	-0.0217846	0.00321769	1.2854e-11	-0.0219	0.0024	3.146e-20	0	0.9677
62	rs78275727	1	176027200	a	g	0.7716	intron	COP1	P	3	K	0.0168233	0.00333273	5.5e-08	0.0158314	0.00300243	1.2e-07	0.0163	0.0022	2.959e-13	0	0.825
63	rs4233168	1	176500060	a	t	0.0812	intron	PAPPA2	S	3	K	0.0221664	0.00499604	9.13126e-06	0.0236618	0.00459397	2.59631e-07	0.023	0.0034	1.087e-11	0	0.8256
64	rs11583447	1	176521349	t	g	0.5729	intron	PAPPA2	S	1	K	-0.0200839	0.00276082	3.47368e-13	-0.0200405	0.00261628	1.86074e-14	-0.0201	0.0019	4.385e-26	0	0.9909
65	rs10913200	1	176521655	a	g	0.0285	intron	PAPPA2	S	2	K	-0.0362771	0.00845934	1.79957e-05	-0.0583626	0.00740594	3.26032e-15	-0.0488	0.0056	2.057e-18	74.1	0.04949
66	rs773626605	1	176787749	ct	c	0.4525	intron	PAPPA2	P	1	K	-0.0285315	0.0028214	2e-23	-0.0289258	0.00254143	1.4e-31	-0.0287	0.0019	2.42e-52	0	0.9173
67	rs576101	1	177873383	a	t	0.3249	intergenic	-	P	1	N	0.0167174	0.00298186	1.6e-09	0.0165206	0.00269388	4.4e-10	0.0166	0.002	9.657e-17	0	0.9609
68	rs3795503	1	180905694	t	c	0.3145	synonymous	KIAA1614	P	2	N	0.0241347	0.0030175	1.2e-16	0.0123488	0.00271259	5.7e-06	0.0176	0.002	2.488e-18	88.1	0.003676
69	rs12071514	1	183101444	a	c	0.4106	intron	LAMC1	P	1	N	0.0220652	0.00287958	1.7e-15	0.0178867	0.00258737	8.9e-12	0.0198	0.0019	1.028e-24	14.2	0.2804
70	rs371139542	1	184007495	ctttt	c	0.5217	upstream	COLGALT2	P	2	N	-0.0177179	0.00293534	3.1e-08	-0.0177379	0.00264221	4.3e-12	-0.0177	0.002	1.751e-19	0	0.996
71	rs234640	1	184867830	t	c	0.5142	intron	FAM129A	P	3	N	-0.0125098	0.00281579	1.4e-05	-0.0135436	0.00253575	9.6e-08	-0.0131	0.0019	3.868e-12	0	0.785
72	1:185779786_TTG_T	1	185779786	t	ttg	0.2994	intron	HMCN1	P	3	K	-0.0164679	0.00323507	2.8e-07	-0.0112088	0.00291989	4e-05	-0.0136	0.0022	3.84e-10	31.3	0.2275
73	rs3850625	1	201016296	a	g	0.1182	missense	CACNA1S	P	2	N	-0.0212499	0.00432743	9.2e-06	-0.0284152	0.00390202	9e-14	-0.0252	0.0029	3.419e-18	33.9	0.2188
74	rs72744832	1	201895664	t	c	0.9165	intron	LMOD1	P	1	K	0.0295172	0.00505197	8.2e-10	0.0296983	0.0045484	6.8e-11	0.0296	0.0034	1.921e-18	0	0.9787
75	rs955865	1	203709034	a	g	0.4202	3-UTR	ATP2B4	P	2	N	0.013428	0.0028334	1.9e-05	0.0161013	0.00255579	2.6e-10	0.0149	0.0019	4.086e-15	0	0.4836
76	rs59912938	1	204502910	ct	c	0.6635	intron	MDM4	P	2	N	0.0150549	0.00301046	8.7e-07	0.0175606	0.0027149	4.1e-10	0.0164	0.002	3.562e-16	0	0.5365
77	rs7536483	1	205718858	a	t	0.5726	intron	NUCKS1	P	1	K	0.0239431	0.00283054	1.2e-17	0.0215353	0.00254919	3e-18	0.0226	0.0019	7.487e-33	0	0.5273
78	rs7532674	1	208026739	t	g	0.261	intron	MIR29B2CHG	P	3	N	0.0172188	0.00321759	1e-08	0.0132909	0.00289474	7.5e-06	0.015	0.0022	2.7e-12	0	0.3641
79	rs3041304	1	211752883	cttccgcg	c	0.2246	upstream	SLC30A1	S	1	N	0.0205085	0.00324204	2.51921e-10	0.0181142	0.00307208	3.71498e-09	0.0192	0.0022	6.077e-18	0	0.5919
80	rs66579625	1	212201175	ct	c	0.5837	intron	INTS7	P	2	N	0.0164684	0.00285066	3.6e-08	0.0188955	0.00256149	4.1e-15	0.0178	0.0019	8.911e-21	0	0.5265
81	rs6540718	1	212274413	a	c	0.0142	missense	DTL	S	2	N	0.0725429	0.0118696	9.86117e-10	0.0414033	0.00997522	3.31588e-05	0.0543	0.0076	1.164e-12	75.2	0.0446
82	rs67179445	1	213502917	a	at	0.7768	intergenic	-	P	3	N	0.0142998	0.00353823	1.5e-05	0.0135441	0.00317768	5.6e-06	0.0139	0.0024	4.317e-09	0	0.8737
83	1:214629251_AT_A	1	214629251	a	at	0.3961	intron	PTPN14	P	1	N	-0.0236783	0.0028565	4.8e-18	-0.0256683	0.00257372	7.5e-24	-0.0248	0.0019	2.117e-38	0	0.6048
84	rs1415181	1	215031151	t	c	0.5926	regulatory_region	-	S	3	N	0.013731	0.0029299	2.77912e-06	0.0143361	0.00245237	5.04076e-09	0.0141	0.0019	6.846e-14	0	0.8742
85	rs11811226	1	218020083	a	t	0.5559	intron	SPATA17	P	2	N	-0.0120689	0.00282587	3.7e-05	-0.0183746	0.00254279	2.7e-13	-0.0156	0.0019	1.898e-16	63.7	0.09717
86	rs3121580	1	218492121	t	c	0.1728	intron	RRP15	S	3	N	-0.0162108	0.00342763	2.25117e-06	-0.0154299	0.00331544	3.25661e-06	-0.0158	0.0024	3.284e-11	0	0.8699
87	rs6658835	1	218520995	a	g	0.7308	intron	TGFB2	S	1	N	-0.0175212	0.00291574	1.86454e-09	-0.0183964	0.00269121	8.15959e-12	-0.018	0.002	9.13e-20	0	0.8254
88	rs6604614	1	218631452	c	g	0.7154	intergenic	-	P	1	N	-0.0235556	0.00310189	2.8e-13	-0.0229616	0.00279821	1e-16	-0.0232	0.0021	5.132e-29	0	0.8869
89	rs78763889	1	219034824	t	g	0.0417	intergenic	-	S	3	N	0.0331491	0.00665909	6.42384e-07	0.0332503	0.00653995	3.69212e-07	0.0332	0.0047	1.116e-12	0	0.9913
90	rs764553160	1	219416691	ca	c	0.6822	intergenic	-	S	2	N	-0.0186103	0.00299986	5.5143e-10	-0.0145335	0.00269811	7.18183e-08	-0.0164	0.002	3.534e-16	2.1	0.3123
91	rs12724708	1	219620569	a	t	0.6426	intron	LYPLAL1-AS1	P	1	N	-0.0287497	0.00292175	1.8e-23	-0.0207101	0.00262964	7.4e-16	-0.0243	0.002	1.656e-35	76.1	0.04083
92	rs61826465	1	222940755	t	c	0.7472	regulatory_region	-	P	3	N	0.0168056	0.00322087	9.3e-07	0.0118954	0.00290909	6.8e-06	0.0141	0.0022	6.497e-11	21.9	0.2579
93	rs34780873	1	228103161	t	g	0.7971	downstream	WNT9A	P	3	N	0.0188843	0.0035906	6.8e-07	0.0178238	0.00323185	7.5e-09	0.0183	0.0024	2.583e-14	0	0.8262
94	1:235402301_CT_C	1	235402301	ct	c	0.5145	intron	ARID4B	P	2	N	0.0174056	0.00282818	8.7e-10	0.0123952	0.00254818	3.7e-06	0.0146	0.0019	1.047e-14	42.3	0.1881
95	rs2994330	1	243647208	t	g	0.197	intron	SDCCAG8	P	3	N	0.0171186	0.00355092	9.9e-07	0.015668	0.00319909	1.2e-06	0.0163	0.0024	6.624e-12	0	0.7615
96	rs114018835	1	244274455	t	c	0.0359	downstream	AL590483.2	P	3	N	0.0327097	0.00763596	4.5e-06	0.0283363	0.00682486	3.9e-05	0.0303	0.0051	2.677e-09	0	0.6694
97	rs62106258	2	417167	t	c	0.9514	upstream	AC105393.1	S	1	K	0.0528317	0.00643242	2.15103e-16	0.0496771	0.00568554	2.3846e-18	0.0511	0.0043	4.201e-33	0	0.7133
98	rs7563362	2	620297	a	g	0.1434	intergenic	-	P	1	K	-0.0426604	0.00400625	9.8e-26	-0.0290619	0.00361633	1.7e-15	-0.0352	0.0027	3.271e-39	84.2	0.01175
99	rs13402560	2	3639915	c	g	0.1869	upstream	COLEC11	P	2	N	-0.0155773	0.00366098	1.4e-05	-0.0201444	0.00329279	1.9e-09	-0.0181	0.0024	1.425e-13	0	0.3537
100	rs12474969	2	9697067	a	g	0.3006	upstream	ADAM17	P	2	N	0.0162749	0.00305962	9.1e-08	0.0169898	0.00275765	8.6e-10	0.0167	0.002	4.029e-16	0	0.8622
101	rs4668626	2	9777229	a	g	0.5839	upstream	AC082651.1	S	3	N	-0.0109667	0.00239552	4.6947e-06	-0.0116775	0.00266246	1.15459e-05	-0.0113	0.0018	2.345e-10	0	0.8427
102	2:10406843_CCTGTAGTGCCCACCTA_C	2	10406843	cctgtagtgcccaccta	c	0.9091	regulatory_region	-	P	3	N	0.0213769	0.00495874	1.1e-05	0.0238817	0.00444338	2.3e-08	0.0228	0.0033	5.999e-12	0	0.7068
103	2:11425387_TA_T	2	11425387	t	ta	0.5049	intron	ROCK2	P	3	N	-0.0138733	0.00282942	8.5e-08	-0.0120726	0.002548	1.6e-06	-0.0129	0.0019	1.032e-11	0	0.6363
104	rs6735681	2	16123173	t	c	0.8908	intergenic	-	P	1	N	0.0294314	0.004529	1.3e-10	0.025848	0.00410241	2.2e-10	0.0275	0.003	1.679e-19	0	0.5576
105	rs201758865	2	20487267	g	ga	0.9654	intron	PUM2	P	2	N	-0.044405	0.00767701	8.4e-09	-0.0444169	0.00691185	3.7e-11	-0.0444	0.0051	5.336e-18	0	0.9991
106	rs12713004	2	23896049	a	g	0.2746	intron	KLHL29	P	1	K	-0.0313742	0.00313764	4.8e-25	-0.0410631	0.00283029	3e-49	-0.0367	0.0021	2.398e-68	81	0.02185
107	rs2543666	2	24446042	t	c	0.7072	intron	ITSN2	P	1	K	0.0232146	0.00307109	2.1e-15	0.0217522	0.00277345	2.9e-16	0.0224	0.0021	1.329e-27	0	0.7238
108	rs1056074	2	25053828	t	c	0.8225	intron	ADCY3	S	3	N	0.0191081	0.00362765	1.38399e-07	0.0140874	0.00321259	1.1596e-05	0.0163	0.0024	1.244e-11	6.9	0.3001
109	rs2118826	2	25191745	a	t	0.4899	intron	DNAJC27	P	1	N	-0.0232217	0.00279762	1.2e-16	-0.0258178	0.00252223	6.9e-25	-0.0247	0.0019	1.479e-39	0	0.4907
110	rs11689727	2	25458100	a	c	0.3317	intron	DNMT3A	S	3	N	-0.0118624	0.00282427	2.66729e-05	-0.0115433	0.00266748	1.50875e-05	-0.0117	0.0019	1.639e-09	0	0.9345
111	rs72799646	2	25974513	a	g	0.7718	intron	ASXL2	P	2	N	-0.0175153	0.00332749	1.6e-07	-0.0253753	0.00300509	7e-18	-0.0218	0.0022	1.186e-22	67.5	0.07959
112	rs1260326	2	27730940	t	c	0.3955	missense	GCKR	P	1	K	-0.0312262	0.00286064	5.3e-29	-0.0331851	0.00257498	4.2e-37	-0.0323	0.0019	6.159e-64	0	0.6108
113	rs373931589	2	27840772	ca	c	0.2105	intron	ZNF512	S	3	K	0.0154029	0.00332949	3.72405e-06	0.0178192	0.00320143	2.60605e-08	0.0167	0.0023	5.251e-13	0	0.6009
114	rs35634599	2	32849224	ct	c	0.3314	upstream	TTC27	P	2	N	-0.0160067	0.0029815	1.3e-06	-0.0156829	0.00268957	7.6e-10	-0.0158	0.002	2.269e-15	0	0.9357
115	rs11678716	2	33487251	c	g	0.0681	intron	LTBP1	P	1	N	-0.0366834	0.00556576	1.2e-11	-0.0385221	0.00500067	1.3e-14	-0.0377	0.0037	3.857e-24	0	0.8059
116	rs17496249	2	37102249	a	g	0.5546	intron	STRN	P	3	N	-0.0122196	0.00282961	9.2e-06	-0.0124451	0.00254587	8.4e-08	-0.0123	0.0019	6.919e-11	0	0.9528
117	rs5830612	2	40419506	t	g	0.8749	intron	SLC8A1	P	3	N	-0.0183759	0.00425454	1.1e-05	-0.0191152	0.00383191	2.4e-07	-0.0188	0.0028	4.191e-11	0	0.8973
118	rs3035165	2	41688440	t	tta	0.4722	intergenic	-	P	3	N	0.0150334	0.00288159	4.5e-08	0.0139593	0.00259418	4e-08	0.0144	0.0019	6.901e-14	0	0.7818
119	rs10202845	2	42575820	a	g	0.8867	downstream	COX7A2L	P	1	N	0.0328227	0.00446456	1.3e-12	0.0255377	0.00401893	8.1e-10	0.0288	0.003	5.346e-22	32	0.2252
120	rs7593987	2	44393532	a	g	0.1914	upstream	AC013717.1	P	2	N	0.019281	0.00356656	1.6e-08	0.0235971	0.00320715	3.2e-14	0.0217	0.0024	1.03e-19	0	0.3682
121	rs11893991	2	44894142	a	g	0.4266	intron	CAMKMT	P	3	N	0.0127198	0.00288496	3.1e-05	0.0106055	0.00260469	3.8e-05	0.0116	0.0019	2.276e-09	0	0.5865
122	rs687914	2	45878760	t	g	0.2514	upstream	PRKCE	P	3	N	-0.0129434	0.00324396	2.7e-05	-0.0150622	0.00292179	1.3e-07	-0.0141	0.0022	7.991e-11	0	0.6275
123	rs146111768	2	46528695	a	aag	0.446	intron	EPAS1	S	3	N	0.0125358	0.0026542	2.32395e-06	0.0115101	0.00263491	1.25205e-05	0.012	0.0019	1.297e-10	0	0.7839
124	rs62136933	2	46909809	a	g	0.1842	regulatory_region	-	P	1	N	0.0285309	0.00361407	8.8e-16	0.028449	0.00327939	1.7e-18	0.0285	0.0024	9.012e-32	0	0.9866
125	rs2436772	2	47283557	a	g	0.2092	intron	TTC7A	S	2	N	0.019887	0.00375092	1.14599e-07	0.0183678	0.00305752	1.88501e-09	0.019	0.0024	1.182e-15	0	0.7536
126	rs1875407	2	48062783	t	c	0.3812	intron	FBXO11	P	3	N	-0.0148244	0.00290037	8.2e-08	-0.0131313	0.00261329	8e-07	-0.0139	0.0019	8.405e-13	0	0.6645
127	rs79073127	2	48573895	c	g	0.1227	splice_region	FOXN2	P	2	N	-0.0199876	0.00427178	1.2e-05	-0.0246409	0.00383214	1e-10	-0.0226	0.0029	2.557e-15	0	0.4174
128	rs5831355	2	55582601	t	tttgacaca	0.5631	intron	CCDC88A	P	3	N	0.012345	0.00285175	3e-05	0.0132782	0.00256412	1.1e-06	0.0129	0.0019	1.529e-11	0	0.8077
129	rs59985551	2	56106928	t	c	0.2261	intron	EFEMP1	P	1	N	-0.0246577	0.00334591	3.9e-14	-0.0366168	0.00301129	9.1e-35	-0.0313	0.0022	2.434e-44	85.8	0.00789
130	rs1432559	2	56189618	t	g	0.7814	intron	AC011306.1	S	3	N	-0.0138565	0.00324135	1.91206e-05	-0.012273	0.00286793	1.87403e-05	-0.013	0.0021	1.563e-09	0	0.7145
131	2:58374935_GT_G	2	58374935	g	gt	0.5058	intron	VRK2	P	3	N	-0.0146238	0.00285675	3.1e-07	-0.0115148	0.00256841	8.4e-06	-0.0129	0.0019	1.415e-11	0	0.4183
132	rs75022676	2	60293216	a	g	0.2079	intron	AC007132.1	P	3	N	-0.0152102	0.00348067	6e-06	-0.0171612	0.00313993	1.8e-07	-0.0163	0.0023	2.843e-12	0	0.6773
133	rs7569084	2	65656969	t	c	0.5853	intron	SPRED2	P	2	N	-0.0139929	0.0028444	1.2e-07	-0.0163464	0.00255763	5.5e-11	-0.0153	0.0019	8.854e-16	0	0.5384
134	rs76517946	2	68354936	a	c	0.0814	downstream	WDR92	P	2	N	-0.0298624	0.00515398	9.1e-09	-0.0423711	0.00464641	7.5e-19	-0.0368	0.0035	1.694e-26	69.2	0.07145
135	rs6711815	2	69378070	c	g	0.1474	intron	ANTXR1	P	3	N	0.0169256	0.00404299	1.3e-05	0.0153288	0.00363901	1.3e-05	0.016	0.0027	3e-09	0	0.7691
136	rs11545482	2	70315987	t	c	0.0205	3-UTR	PCBP1	P	3	N	-0.0476864	0.00982238	3.8e-06	-0.0404106	0.0089104	3.2e-06	-0.0437	0.0066	3.569e-11	0	0.5833
137	rs4852257	2	71678520	t	g	0.4237	upstream	DYSF	P	1	N	0.023354	0.00284619	1.2e-15	0.0229301	0.00256128	2.7e-19	0.0231	0.0019	6.211e-34	0	0.9118
138	rs6749644	2	71953686	t	g	0.6871	intergenic	-	S	3	N	-0.0161557	0.0029599	4.81014e-08	-0.0124696	0.00261243	1.81343e-06	-0.0141	0.002	6.455e-13	0	0.3505
139	rs13423761	2	72440777	a	c	0.327	intron	EXOC6B	P	3	N	0.0151424	0.00298418	4.4e-07	0.0101396	0.00268554	4.2e-05	0.0124	0.002	5.617e-10	35.6	0.2127
140	rs6746854	2	74681502	t	c	0.8497	upstream	INO80B	P	3	K	-0.015937	0.00393348	4e-05	-0.0164201	0.00353664	1.3e-06	-0.0162	0.0026	7.208e-10	0	0.9272
141	rs14976	2	85818886	t	c	0.3057	synonymous	VAMP5	P	3	N	0.0154348	0.00303927	2.3e-07	0.0135779	0.00273973	5.2e-08	0.0144	0.002	1.427e-12	0	0.65
142	rs867529	2	88913273	c	g	0.2796	missense	EIF2AK3	P	2	N	0.0148537	0.00311444	1.6e-07	0.0212946	0.00280401	2e-14	0.0184	0.0021	1.001e-18	57.7	0.1243
143	2:103098355_CT_C	2	103098355	ct	c	0.4456	intron	SLC9A4	P	2	N	-0.0126914	0.00284386	3.2e-05	-0.0179577	0.00255935	3.3e-13	-0.0156	0.0019	2.388e-16	47.2	0.1687
144	rs6738207	2	105989716	a	g	0.4007	intron	FHL2	P	3	N	0.0140968	0.00286855	8.6e-07	0.0115001	0.0025814	3.9e-06	0.0127	0.0019	4.145e-11	0	0.501
145	rs10199020	2	111946456	a	t	0.494	intron	MIR4435-2HG	S	3	N	0.0131774	0.00247512	1.01535e-07	0.0128646	0.0023692	5.63801e-08	0.013	0.0017	2.872e-14	0	0.9273
146	rs201570119	2	112256320	t	c	0.7902	intron	AC017002.3	P	2	N	-0.017582	0.00345581	2.5e-07	-0.0208696	0.00311898	9e-12	-0.0194	0.0023	5.476e-17	0	0.48
147	rs55812028	2	112780969	t	c	0.2451	intron	MERTK	P	2	N	0.0197002	0.00325451	3.3e-10	0.0126844	0.00293265	6.8e-06	0.0158	0.0022	3.723e-13	61	0.1093
148	rs141033892	2	119555875	a	g	0.0504	intron	LINC01956	P	3	N	0.0279188	0.00650701	3.8e-05	0.0245529	0.00585833	7.3e-06	0.0261	0.0044	2.157e-09	0	0.7007
149	rs12463948	2	121471059	a	t	0.8117	upstream	AC018866.1	S	3	N	0.0162282	0.00350668	3.69592e-06	0.0178237	0.00316076	1.70982e-08	0.0171	0.0023	3.168e-13	0	0.7354
150	rs13392139	2	121578767	a	g	0.9347	intron	GLI2	P	3	N	0.0304325	0.00568742	5.6e-07	0.0261167	0.00513993	2.8e-07	0.0281	0.0038	1.874e-13	0	0.5734
151	rs13019539	2	125355089	a	g	0.4	intron	CNTNAP5	P	3	N	0.0125649	0.00286857	2.8e-05	0.0108339	0.00257432	2.2e-05	0.0116	0.0019	1.381e-09	0	0.6534
152	rs4663096	2	127861766	a	t	0.1794	intron	BIN1	P	3	N	0.0163317	0.00365956	2.9e-06	0.0135283	0.00328978	3.5e-05	0.0148	0.0024	1.525e-09	0	0.5689
153	rs537526720	2	144204203	ct	c	0.0787	intron	ARHGAP15	P	2	N	0.0209218	0.00526881	1.1e-05	0.0260563	0.00477485	4.6e-09	0.0237	0.0035	1.945e-11	0	0.4702
154	rs3101041	2	161059808	a	c	0.7304	upstream	ITGB6	P	3	N	-0.0126988	0.00321702	3.6e-05	-0.0142196	0.00288838	1.6e-06	-0.0135	0.0021	2.97e-10	0	0.725
155	rs1128249	2	165528624	t	g	0.3919	intron	COBLL1	P	1	K	-0.0242229	0.00286592	2e-17	-0.0164241	0.0025804	1.3e-10	-0.0199	0.0019	2.885e-25	75.5	0.04315
156	rs2102808	2	169117025	t	g	0.1193	intergenic	-	P	3	N	0.0250105	0.00433416	1.2e-07	0.0153221	0.00390485	3.8e-05	0.0197	0.0029	1.221e-11	63.7	0.09676
157	rs488621	2	169707552	a	g	0.5312	intron	NOSTRIN	P	1	N	-0.0188072	0.00280414	3.7e-11	-0.0192563	0.00252104	3.2e-14	-0.0191	0.0019	2.864e-24	0	0.9052
158	rs12151587	2	171836895	t	c	0.5811	intergenic	-	P	1	K	0.018297	0.00285692	9.4e-12	0.0200052	0.00256226	1.7e-16	0.0192	0.0019	6.21e-24	0	0.6562
159	rs2111459	2	172174263	t	c	0.2425	3-UTR	METTL8	S	3	K	0.0140067	0.00317694	1.03916e-05	0.0141701	0.00280167	4.24266e-07	0.0141	0.0021	1.953e-11	0	0.9692
160	rs55852614	2	172416869	t	c	0.7526	downstream	CYBRD1	P	1	K	0.0420501	0.00324513	1.5e-43	0.0370346	0.00291909	1.4e-38	0.0393	0.0022	3.287e-73	24.3	0.2505
161	rs16862227	2	174832967	t	g	0.2301	upstream	SP3	P	2	K	-0.0183253	0.00334061	4e-08	-0.0212836	0.00301453	1.4e-12	-0.02	0.0022	4.803e-19	0	0.5109
162	rs741610	2	176969206	a	g	0.6691	upstream	HOXD11	P	3	N	-0.0148854	0.00297184	5.3e-07	-0.0148687	0.00268367	1.7e-08	-0.0149	0.002	8.086e-14	0	0.9967
163	rs2444563	2	178162586	t	c	0.7921	intron	AC019080.1	P	2	N	0.0223622	0.00345612	9.7e-11	0.0155173	0.003105	8.7e-08	0.0186	0.0023	8.857e-16	53.9	0.1407
164	rs112405294	2	178855811	a	g	0.0821	intron	PDE11A	P	3	N	0.027338	0.00511928	6.5e-08	0.0242253	0.00463017	1.2e-07	0.0256	0.0034	8.49e-14	0	0.652
165	rs137968292	2	179337264	t	c	0.011	intron	FKBP7	S	3	N	0.0576737	0.0123912	3.24935e-06	0.0542955	0.0128169	2.27278e-05	0.056	0.0089	3.16e-10	0	0.8497
166	rs3063063	2	183231361	t	tgaa	0.3138	intron	PDE1A	P	2	N	0.0224719	0.00303226	4.9e-15	0.014804	0.00273246	3.5e-08	0.0182	0.002	2.567e-19	71.7	0.0603
167	rs34159739	2	190063461	t	taa	0.1118	intron	COL5A2	P	2	N	0.0263164	0.00445252	1.4e-09	0.0205492	0.00398603	1.9e-08	0.0231	0.003	7.067e-15	0	0.3345
168	rs766899706	2	191759073	g	gt	0.684	intron	GLS	P	3	N	-0.0158402	0.00301648	3.6e-08	-0.01233	0.00272256	1.8e-06	-0.0139	0.002	5.97e-12	0	0.3877
169	rs548732586	2	198820155	t	ta	0.6591	intron	PLCL1	P	1	N	-0.0196705	0.00301691	4.4e-11	-0.0165783	0.0027166	6.3e-10	-0.018	0.002	5.69e-19	0	0.4463
170	2:200136283_TA_T	2	200136283	t	ta	0.6333	3-UTR	SATB2	P	3	N	-0.0146991	0.00294539	1.2e-06	-0.0127201	0.00264401	4.2e-06	-0.0136	0.002	4.719e-12	0	0.6171
171	rs295139	2	201159988	a	t	0.4129	intergenic	-	P	2	N	0.0169694	0.00284316	2.1e-10	0.0117617	0.00256231	1.1e-05	0.0141	0.0019	1.306e-13	46	0.1736
172	rs72931013	2	201979525	a	c	0.9792	upstream	CFLAR	P	3	N	-0.0389851	0.00993377	3.8e-05	-0.0427787	0.00888862	7.2e-07	-0.0411	0.0066	5.522e-10	0	0.776
173	rs141356250	2	202979369	g	gaca	0.4718	intron	KIAA2012	P	1	N	0.0173662	0.00281251	1.6e-10	0.0168861	0.00252835	1.9e-11	0.0171	0.0019	9.478e-20	0	0.899
174	rs72938315	2	204121063	c	g	0.8549	intron	CYP20A1	P	2	N	-0.0152664	0.00396729	4.1e-05	-0.0250846	0.00357392	6e-13	-0.0207	0.0027	6.68e-15	70.4	0.06596
175	rs62195405	2	207081195	a	g	0.4259	intron	GPR1	P	2	N	0.017375	0.00284149	2e-09	0.0125922	0.00255713	6.1e-07	0.0147	0.0019	9.136e-15	36.1	0.2109
176	rs1320929	2	208000822	a	g	0.4367	intron	KLF7	P	3	N	0.0133537	0.00283698	1.5e-06	0.0139555	0.00256126	1.2e-07	0.0137	0.0019	6.085e-13	0	0.8749
177	rs1047891	2	211540507	a	c	0.3159	missense	CPS1	P	1	N	0.0174243	0.00301295	2.2e-09	0.0280527	0.00270748	6.3e-27	0.0233	0.002	5.704e-31	85.5	0.008695
178	rs6754292	2	217614584	t	c	0.6446	intron	AC007563.2	P	1	K	0.0170311	0.00295312	5.9e-10	0.0202161	0.00265184	2e-14	0.0188	0.002	1.645e-21	0	0.4223
179	rs12622189	2	218132858	a	g	0.7422	intergenic	-	S	1	K	0.0278627	0.00328431	2.18331e-17	0.0259284	0.00284056	6.98188e-20	0.0268	0.0021	1.337e-35	0	0.656
180	2:218278503_CTGTT_C	2	218278503	ctgtt	c	0.317	intron	DIRC3	P	1	K	-0.0340662	0.00302213	5.1e-30	-0.0293125	0.00271938	1e-27	-0.0314	0.002	1.526e-54	26.9	0.2423
181	rs76018285	2	218608733	a	g	0.9417	intron	DIRC3	S	3	K	-0.0296678	0.00613106	1.30536e-06	-0.0310536	0.00559734	2.89076e-08	-0.0304	0.0041	1.842e-13	0	0.8674
182	rs10194082	2	219188577	t	c	0.5897	intron	PNKD	P	1	N	0.0199985	0.00284803	6.3e-13	0.0211397	0.00256458	2.4e-17	0.0206	0.0019	2.643e-27	0	0.7659
183	rs145296160	2	220004944	t	c	0.9829	intron	NHEJ1	P	2	N	0.0532954	0.0113934	3.6e-06	0.0645346	0.0101844	4.2e-11	0.0595	0.0076	4.443e-15	0	0.4621
184	rs6711710	2	223956410	t	c	0.2188	intron	KCNE4	P	1	N	-0.0345645	0.00339754	1e-22	-0.0263625	0.00306307	2e-19	-0.03	0.0023	8.277e-40	68.9	0.07297
185	rs2629047	2	225047774	a	t	0.3943	intergenic	-	S	2	N	-0.018458	0.00279616	4.07802e-11	-0.0144723	0.00247555	5.03215e-09	-0.0162	0.0019	2.079e-18	12.2	0.2859
186	2:225286049_ATATATATG_A	2	225286049	a	atatatatg	0.3645	intergenic	-	S	3	N	0.0145498	0.00272535	9.36215e-08	0.0116752	0.00263001	9.02887e-06	0.0131	0.0019	5.142e-12	0	0.4479
187	rs112567314	2	225357325	t	c	0.996	intron	CUL3	P	1	N	-0.190195	0.0230159	6.8e-17	-0.185003	0.0213075	7.9e-19	-0.1874	0.0156	4.245e-33	0	0.8685
188	rs139441245	2	226751994	a	t	0.0109	regulatory_region	-	P	3	K	-0.0700772	0.0138319	2.4e-07	-0.0507316	0.0126132	2.8e-05	-0.0595	0.0093	1.706e-10	6.4	0.3014
189	rs1522802	2	227020494	a	c	0.2181	regulatory_region	-	S	3	K	0.0189104	0.00335428	1.72347e-08	0.0153637	0.00336677	5.03493e-06	0.0171	0.0024	5.409e-13	0	0.4555
190	rs17246129	2	227259964	a	g	0.3044	intergenic	-	P	1	K	0.0286979	0.00305119	1.6e-20	0.022761	0.00274355	3.6e-16	0.0254	0.002	1.269e-35	52.2	0.1479
191	rs41265094	2	227661003	c	g	0.9853	missense	IRS1	S	2	K	-0.0463787	0.0106594	1.35553e-05	-0.0778725	0.010133	1.52996e-14	-0.0629	0.0073	1.056e-17	78.2	0.03224
192	rs4973392	2	232286552	a	g	0.2268	intergenic	-	S	2	N	-0.0193711	0.00334781	7.19989e-09	-0.0224155	0.0030743	3.07127e-13	-0.021	0.0023	1.631e-20	0	0.503
193	rs10202701	2	232328681	t	c	0.5419	intron	NCL	P	1	N	0.0198082	0.00282016	3.1e-13	0.0249771	0.00253881	5.4e-24	0.0227	0.0019	3.107e-33	46.1	0.1731
194	rs73000823	2	232781184	t	c	0.1563	intergenic	-	S	2	N	-0.017833	0.00401091	8.74323e-06	-0.0224678	0.00337379	2.74754e-11	-0.0205	0.0026	1.744e-15	0	0.3765
195	rs3116201	2	233074205	a	g	0.0977	intron	DIS3L2	P	1	N	-0.0351064	0.00472493	7.2e-14	-0.0256934	0.00425005	3e-09	-0.0299	0.0032	2.976e-21	54.4	0.1386
196	rs79057767	2	233093733	a	g	0.9677	intron	DIS3L2	S	1	N	-0.0510733	0.00774226	4.20419e-11	-0.0486291	0.00717938	1.25755e-11	-0.0498	0.0053	3.321e-21	0	0.8169
197	rs76750832	2	233113175	cagat	c	0.911	intron	DIS3L2	S	2	N	-0.0258605	0.00490665	1.36049e-07	-0.0286293	0.00430182	2.8301e-11	-0.0274	0.0032	2.276e-17	0	0.6713
198	rs6755070	2	233585299	t	g	0.3501	intron	GIGYF2	P	2	N	-0.0170939	0.00296651	1.1e-08	-0.0219175	0.0026642	1.2e-15	-0.0198	0.002	2.044e-23	31.7	0.2264
199	rs2971857	2	234369487	a	g	0.5752	intron	DGKD	P	3	N	-0.0128856	0.00284167	4.2e-05	-0.0111424	0.00256225	1.7e-05	-0.0119	0.0019	3.7e-10	0	0.6487
200	rs12476059	2	238351347	t	c	0.8495	regulatory_region	-	P	3	N	0.0187383	0.00414908	8.8e-06	0.0161114	0.00373134	2.6e-05	0.0173	0.0028	4.65e-10	0	0.6378
201	rs61277584	2	241774015	a	g	0.4733	TF_binding	-	P	3	N	0.015255	0.00280685	1.2e-07	0.0124863	0.00252464	1.8e-07	0.0137	0.0019	2.638e-13	0	0.4633
202	rs2310876	2	242050740	a	g	0.6693	intron	PASK	S	3	N	0.0135801	0.0030522	8.61645e-06	0.0143853	0.00267118	7.2297e-08	0.014	0.002	2.894e-12	0	0.8426
203	rs6718026	2	242495392	t	c	0.5857	upstream	BOK	P	2	N	-0.0125464	0.00284959	3.6e-05	-0.0208531	0.00256406	3.1e-16	-0.0171	0.0019	2.456e-19	78.7	0.03024
204	rs6763944	3	8640309	t	c	0.7234	intron	LMCD1-AS1	P	3	N	0.0168403	0.00319225	3.9e-08	0.0117253	0.00287003	1.2e-05	0.014	0.0021	5.2e-11	29.6	0.2334
205	rs2270894	3	9975386	c	g	0.7966	downstream	IL17RC	P	1	N	0.0307426	0.00363249	1.1e-16	0.0352746	0.00326808	7.7e-28	0.0332	0.0024	1.254e-42	0	0.3537
206	rs12633841	3	11630252	t	g	0.1778	intron	VGLL4	P	3	N	0.0173624	0.00370169	8.8e-06	0.0182688	0.00334928	1.2e-08	0.0179	0.0025	6.404e-13	0	0.8559
207	rs7610055	3	12388409	a	g	0.1207	upstream	PPARG	P	1	N	-0.0414234	0.00430171	6e-23	-0.0338848	0.0038909	1.3e-18	-0.0373	0.0029	3.553e-38	40.8	0.1937
208	3:13596447_CTTTTTTT_C	3	13596447	cttttttt	c	0.1772	intron	FBLN2	S	2	K	-0.0226177	0.00368653	8.50402e-10	-0.0141593	0.00321764	1.07993e-05	-0.0178	0.0024	1.987e-13	66.5	0.08388
209	rs7615332	3	13805578	a	g	0.4221	regulatory_region	-	P	1	K	0.0225379	0.00285072	3.1e-16	0.0184165	0.00256954	2.7e-13	0.0203	0.0019	2.483e-26	13.3	0.2829
210	rs73040019	3	23161678	t	c	0.8419	intergenic	-	P	2	N	-0.0160928	0.0038626	4.2e-05	-0.0229366	0.00348064	1.9e-11	-0.0199	0.0026	1.537e-14	42.3	0.1881
211	rs6550846	3	24139509	t	c	0.7895	intron	LINC00691	P	2	N	0.0200559	0.00345845	1.9e-09	0.0169648	0.00310729	5.5e-08	0.0183	0.0023	2.072e-15	0	0.5061
212	rs4858605	3	24364510	t	c	0.1848	intron	THRB	S	3	N	0.0145694	0.00356758	4.42973e-05	0.0167482	0.00324157	2.38287e-07	0.0158	0.0024	5.023e-11	0	0.6513
213	rs4858697	3	25116582	a	g	0.4184	intron	AC092422.1	P	2	N	-0.013567	0.0028643	4.1e-07	-0.0153433	0.00257612	5.6e-10	-0.0145	0.0019	3.059e-14	0	0.6447
214	rs591668	3	27535931	a	g	0.396	intergenic	-	P	1	N	-0.016648	0.00288151	7.5e-10	-0.0179759	0.00259513	1.4e-11	-0.0174	0.0019	1.996e-19	0	0.732
215	3:32928973_CTT_C	3	32928973	ctt	c	0.4977	intron	TRIM71	S	2	N	-0.0131437	0.00270019	1.12913e-06	-0.0165904	0.00243622	9.76667e-12	-0.015	0.0018	9.029e-17	0	0.3433
216	rs77156651	3	33263149	a	g	0.0537	upstream	SUSD5	P	2	N	-0.0300591	0.00622656	4.7e-06	-0.0367821	0.00564105	4.1e-11	-0.0338	0.0042	6.832e-16	0	0.4236
217	rs72858391	3	33773369	a	g	0.0271	upstream	AC112220.1	P	3	N	0.0505898	0.00866519	6.3e-09	0.040234	0.0078854	2.5e-07	0.0449	0.0058	1.328e-14	0	0.3767
218	rs9838614	3	38537671	t	g	0.6119	upstream	EXOG	P	2	N	0.0147932	0.00289013	5.7e-07	0.0214585	0.00260073	1.2e-17	0.0185	0.0019	1.211e-21	66	0.08647
219	rs13067055	3	39510517	a	g	0.3506	intron	MOBP	P	3	N	0.0141292	0.00307688	4.8e-05	0.0137366	0.00277846	2.3e-06	0.0139	0.0021	1.51e-11	0	0.9246
220	rs34345884	3	49760431	c	g	0.0214	downstream	RNF123	S	3	K	-0.0440154	0.0101357	1.40789e-05	-0.0381098	0.0086039	9.45126e-06	-0.0406	0.0066	6.128e-10	0	0.6569
221	rs17606778	3	50440552	a	c	0.1959	intron	CACNA2D2	S	3	K	0.018162	0.00375903	1.35463e-06	0.0156043	0.00307716	3.95713e-07	0.0166	0.0024	2.861e-12	0	0.5985
222	rs140440099	3	50632595	a	g	0.0234	3-UTR	HEMK1	P	2	K	0.0415792	0.00939031	4.4e-06	0.0771443	0.00842277	5.6e-21	0.0613	0.0063	1.446e-22	87.4	0.004811
223	rs11717749	3	52844733	t	c	0.1147	downstream	AC006254.1	P	2	N	0.0259835	0.00439711	1.8e-08	0.0329423	0.00397876	2.4e-17	0.0298	0.003	5.299e-24	27.4	0.2406
224	rs114718455	3	53464055	a	g	0.9651	intron	CACNA1D	P	3	N	-0.0388159	0.00763708	3.2e-06	-0.0327209	0.00683948	1.7e-06	-0.0354	0.0051	3.535e-12	0	0.5522
225	rs148306862	3	53675022	t	tgaa	0.7939	intron	CACNA1D	S	3	N	-0.0143096	0.00349282	4.18813e-05	-0.0124795	0.00290523	1.7427e-05	-0.0132	0.0022	3.175e-09	0	0.6871
226	rs11130474	3	55489835	c	g	0.4618	intergenic	-	P	1	N	0.019541	0.00283176	5e-12	0.015204	0.00255539	3.8e-09	0.0172	0.0019	1.563e-19	22.7	0.2555
227	rs6762851	3	56686329	t	c	0.6427	intron	TASOR	P	1	N	0.0271036	0.00293585	1.5e-20	0.0174767	0.00264801	2.2e-11	0.0218	0.002	1.497e-28	83.1	0.01489
228	rs550944	3	57341609	a	t	0.6772	intron	DNAH12	P	3	N	-0.0117145	0.00301625	4.2e-05	-0.0121428	0.00271177	3.3e-06	-0.012	0.002	3.094e-09	0	0.9159
229	rs9809116	3	72397279	a	g	0.5919	TF_binding	-	P	2	N	0.0138977	0.00288935	6e-08	0.0176529	0.00259626	1.6e-11	0.016	0.0019	1.313e-16	0	0.3337
230	rs7633464	3	98715823	a	g	0.4786	intron	AC091212.1	P	2	N	0.0163524	0.00281714	1.1e-08	0.0185187	0.00253623	5.5e-14	0.0175	0.0019	1.275e-20	0	0.5677
231	rs35225638	3	99573528	t	tg	0.3382	intron	CMSS1	P	3	N	-0.0130165	0.00298773	3.3e-05	-0.0144339	0.00268527	1.8e-08	-0.0138	0.002	4.845e-12	0	0.7242
232	rs13088318	3	101242751	a	g	0.6631	downstream	FAM172BP	P	2	N	-0.0204782	0.00298636	7e-13	-0.0143097	0.00267693	1.4e-07	-0.0171	0.002	1.153e-17	57.7	0.124
233	rs4073154	3	129035485	a	g	0.2216	upstream	H1FX	P	1	N	-0.0271099	0.00340163	1.3e-15	-0.0276986	0.00306407	7.1e-21	-0.0274	0.0023	1.925e-33	0	0.8977
234	rs546819639	3	129052157	t	c	0.0936	upstream	AC137695.1	S	1	N	0.0310704	0.00471837	4.54936e-11	0.025876	0.00435811	2.89518e-09	0.0283	0.0032	1.051e-18	0	0.4187
235	rs9832919	3	132184526	a	g	0.6426	intron	DNAJC13	P	1	N	0.0200826	0.00293375	2.3e-11	0.01615	0.00264763	1.2e-09	0.0179	0.002	7.895e-20	0	0.3197
236	rs9883955	3	134372486	t	g	0.373	upstream	KY	P	2	N	0.0235433	0.00291448	2.6e-17	0.0141599	0.0026222	3.8e-08	0.0184	0.0019	4.626e-21	82.5	0.01669
237	rs2871960	3	141121814	a	c	0.5552	intron	ZBTB38	P	1	N	-0.0423025	0.0028293	6.4e-53	-0.0506768	0.00255125	3.5e-90	-0.0469	0.0019	2.17e-135	79.3	0.02794
238	rs35408555	3	150201785	a	g	0.7718	intergenic	-	P	3	N	0.0145254	0.00337205	3.5e-05	0.0127917	0.00303072	1.4e-05	0.0136	0.0023	1.76e-09	0	0.7022
239	rs74497536	3	152018102	a	g	0.0232	synonymous	MBNL1	P	3	N	0.0399032	0.00946156	1.7e-05	0.0369703	0.00854408	4.8e-05	0.0383	0.0063	1.561e-09	0	0.818
240	rs900399	3	156798732	a	g	0.6014	upstream	LINC02029	P	2	N	-0.0209504	0.00287628	1.1e-12	-0.0127727	0.00258983	2.1e-07	-0.0164	0.0019	1.354e-17	77.6	0.03461
241	rs1048243	3	157815461	a	g	0.635	3-UTR	SHOX2	P	2	N	-0.0136773	0.00292799	2.7e-06	-0.0159154	0.00263412	3.2e-10	-0.0149	0.002	2.617e-14	0	0.5699
242	rs2115959	3	169117792	a	c	0.4543	intron	MECOM	P	2	N	-0.012908	0.00283037	6.2e-06	-0.0152923	0.00254642	2.8e-10	-0.0142	0.0019	5.703e-14	0	0.5312
243	rs73181210	3	169831268	t	c	0.9928	missense	PHC3	P	3	N	-0.0976981	0.0165572	5.2e-09	-0.078112	0.0150391	2.5e-07	-0.087	0.0111	5.628e-15	0	0.3812
244	rs9647379	3	171785168	c	g	0.4111	intron	FNDC3B	S	2	N	0.0223277	0.00287125	7.4681e-15	0.0145896	0.00252668	7.73049e-09	0.018	0.0019	2.745e-21	75.6	0.04305
245	rs4894532	3	171974912	t	g	0.3648	intron	FNDC3B	S	1	N	0.0265905	0.00297352	3.80696e-19	0.0287245	0.0026119	3.92599e-28	0.0278	0.002	1.528e-45	0	0.5898
246	rs750510622	3	172162382	t	tttctgtaa	0.3139	downstream	GHSR	P	1	N	0.034473	0.00303663	1.4e-29	0.0341669	0.00274141	5.1e-36	0.0343	0.002	9.11e-64	0	0.9404
247	rs843342	3	183908002	t	c	0.4809	intron	ABCF3	S	3	N	-0.0132237	0.00284817	3.43591e-06	-0.00974702	0.00239755	4.79489e-05	-0.0112	0.0018	1.06e-09	0	0.3504
248	rs11545169	3	184020542	t	g	0.1613	missense	PSMD2	P	1	N	-0.035181	0.00382624	3.3e-21	-0.0351405	0.00345287	8.8e-25	-0.0352	0.0026	8.192e-43	0	0.9937
249	rs2194411	3	185548663	a	g	0.1283	intergenic	-	P	1	N	0.0373717	0.00426442	3.1e-19	0.049811	0.00383319	8.3e-40	0.0443	0.0029	2.434e-54	78.8	0.03005
250	rs533067338	3	185643981	t	ta	0.5783	intron	TRA2B	S	3	N	-0.0137096	0.00276449	7.07925e-07	-0.0139739	0.00253866	3.70304e-08	-0.0139	0.0019	1.276e-13	0	0.9439
251	rs61732778	3	187443314	a	g	0.071	synonymous	BCL6	P	3	N	0.0233555	0.00547493	4.4e-05	0.0227941	0.00492754	6.6e-06	0.023	0.0037	3.132e-10	0	0.9392
252	rs62288215	3	193727513	a	c	0.6078	downstream	AC024559.1	P	3	N	0.010996	0.00288567	2.2e-05	0.0121676	0.00259935	1.1e-05	0.0116	0.0019	1.656e-09	0	0.7629
253	rs11461979	3	196887239	t	ta	0.7351	intron	DLG1	P	3	N	-0.0131598	0.00329644	4.8e-05	-0.0151513	0.00296423	2.4e-07	-0.0143	0.0022	9.798e-11	0	0.6533
254	rs6837180	4	698292	a	g	0.4163	upstream	PCGF3	S	3	N	-0.0120568	0.00282692	1.99918e-05	-0.0132816	0.00283886	2.88958e-06	-0.0127	0.002	2.559e-10	0	0.7598
255	rs35719905	4	1006076	t	ta	0.5425	intron	FGFRL1	P	1	N	0.0242374	0.00285187	2.2e-17	0.0174191	0.00257514	9.2e-12	0.0205	0.0019	8.546e-27	68.2	0.07599
256	rs111391498	4	1341553	a	g	0.9523	splice_region	UVSSA	S	2	N	0.0281965	0.00671837	2.70561e-05	0.0373013	0.00584114	1.70329e-10	0.0334	0.0044	3.65e-14	4.4	0.3064
257	rs7680647	4	1750487	t	c	0.6438	downstream	TACC3	P	2	N	-0.0236317	0.00296744	1.1e-16	-0.014089	0.00267007	1.2e-07	-0.0184	0.002	2.261e-20	82.5	0.01682
258	rs59950280	4	3452345	a	g	0.3316	downstream	HGFAC	P	1	N	-0.0203956	0.00303154	4.7e-11	-0.029408	0.0027316	3.3e-28	-0.0254	0.002	7.32e-36	79.5	0.02721
259	rs183275998	4	5769226	c	g	0.2842	intron	EVC	P	3	N	0.0134123	0.00317716	4.2e-05	0.0141576	0.00286496	8e-07	0.0138	0.0021	8.197e-11	0	0.8617
260	rs62288581	4	8609848	a	g	0.4206	intron	CPZ	P	2	N	-0.0106814	0.00288215	3.9e-05	-0.0158477	0.00260368	7.9e-10	-0.0135	0.0019	2.543e-12	43.5	0.1835
261	rs223929	4	12901753	a	c	0.7179	intergenic	-	P	2	N	0.0157578	0.00313684	3.8e-07	0.0224987	0.00282412	7.7e-16	0.0195	0.0021	1.667e-20	60.8	0.1103
262	rs1472852	4	17910236	a	c	0.1582	intron	LCORL	P	1	K	-0.0611768	0.00385546	1.7e-58	-0.0659926	0.00347959	4e-81	-0.0638	0.0026	8.22e-135	0	0.3538
263	4:17941795_GTA_G	4	17941795	g	gta	0.7164	intron	LCORL	S	1	K	-0.0251737	0.00310457	5.12017e-16	-0.0339733	0.0027604	8.26897e-35	-0.0301	0.0021	3.478e-48	77.7	0.03416
264	rs60799144	4	21852767	a	t	0.4001	intron	KCNIP4	P	3	N	0.011504	0.00291012	4.8e-05	0.0146079	0.00262196	2.5e-08	0.0132	0.0019	1.159e-11	0	0.4281
265	rs2324154	4	24027226	a	c	0.5096	intergenic	-	P	2	N	0.0149375	0.00282622	1.3e-07	0.0150898	0.00254281	9.5e-10	0.015	0.0019	1.916e-15	0	0.968
266	4:26404854_AT_A	4	26404854	a	at	0.6645	intron	RBPJ	P	2	N	0.0184989	0.00300048	2.1e-10	0.0127098	0.00270293	1.3e-06	0.0153	0.002	2.533e-14	51.3	0.1517
267	4:39362138_TTAAAATAAAA_T	4	39362138	t	ttaaaataaaa	0.5477	intron	RFC1	P	3	N	-0.0122522	0.00287727	1e-05	-0.014485	0.0025954	5e-08	-0.0135	0.0019	2.627e-12	0	0.5645
268	rs74416750	4	54272659	t	c	0.1497	intron	AC058822.1	P	2	N	-0.0176568	0.00396583	2.6e-05	-0.0233452	0.00357182	1.2e-11	-0.0208	0.0027	4.646e-15	12	0.2865
269	rs781669	4	57819794	t	c	0.5236	intron	REST	P	1	N	0.0175527	0.00282222	1.2e-10	0.0155526	0.00254333	2.7e-10	0.0164	0.0019	3.141e-18	0	0.5986
270	rs139921635	4	73181637	t	g	0.0236	missense	ADAMTS3	S	3	K	0.0409603	0.00958521	1.92619e-05	0.0384635	0.00825954	3.21075e-06	0.0395	0.0063	2.662e-10	0	0.8436
271	rs58083390	4	73549559	t	c	0.0708	intergenic	-	P	2	K	-0.0308562	0.00562452	1.6e-08	-0.03425	0.00506222	3.2e-12	-0.0327	0.0038	3.35e-18	0	0.6538
272	rs112948778	4	81525086	t	c	0.0169	intron	CFAP299	P	1	N	0.0909859	0.0110426	5.9e-17	0.057141	0.00995416	5.5e-10	0.0723	0.0074	1.364e-22	80.7	0.02281
273	rs1443536	4	82174165	a	g	0.695	intergenic	-	P	1	N	-0.0199112	0.00306785	3e-10	-0.0234188	0.00276304	7.7e-17	-0.0218	0.0021	1.912e-26	0	0.3956
274	rs17010957	4	86719165	t	c	0.8515	intron	ARHGAP24	P	2	N	0.0164009	0.0039967	5.7e-06	0.0310547	0.00360813	9e-18	0.0245	0.0027	6.336e-20	86.5	0.006498
275	4:87591324_CTT_C	4	87591324	ctt	c	0.9231	intron	PTPN13	P	2	N	-0.0300139	0.00581924	8.5e-08	-0.0451153	0.0052344	3.8e-18	-0.0384	0.0039	6.374e-23	73.1	0.05368
276	rs1841738	4	88557753	a	g	0.4817	intron	AC093895.1	P	1	K	0.016674	0.00284029	3.4e-10	0.0217182	0.00255736	6.1e-18	0.0195	0.0019	1.322e-24	42.6	0.1869
277	rs62306393	4	90042785	a	c	0.6467	downstream	AC104785.1	P	3	N	-0.0140241	0.00295726	3.1e-07	-0.0129425	0.00266411	2.3e-06	-0.0134	0.002	1.173e-11	0	0.7858
278	rs78896073	4	90820307	a	t	0.0464	intron	MMRN1	P	3	N	-0.0290484	0.0066848	3e-05	-0.0277338	0.00606956	1.3e-05	-0.0283	0.0045	2.901e-10	0	0.8842
279	rs34212041	4	100722462	g	gc	0.3675	regulatory_region	-	P	2	N	-0.0186488	0.00292959	5.3e-12	-0.0104005	0.00264179	4.5e-05	-0.0141	0.002	6.636e-13	77.1	0.03653
280	rs143847362	4	106200635	a	g	0.9745	3-UTR	TET2	S	3	N	0.0449423	0.00923002	1.12083e-06	0.0402586	0.00799275	4.7315e-07	0.0423	0.006	2.65e-12	0	0.7013
281	rs544505467	4	106216800	t	ta	0.6138	downstream	RN7SL89P	P	1	N	0.0233021	0.00292013	2.6e-16	0.0332482	0.00263374	3.7e-35	0.0288	0.002	4.879e-49	84.4	0.01143
282	rs1493132	4	108861082	t	c	0.6614	intron	CYP2U1	P	3	N	-0.012214	0.00297629	2.3e-05	-0.0140191	0.00268017	1.9e-08	-0.0132	0.002	3.288e-11	0	0.6522
283	4:111592114_TC_T	4	111592114	t	tc	0.2357	intergenic	-	P	3	N	0.0177804	0.0033918	8e-08	0.0168871	0.00306036	2.9e-08	0.0173	0.0023	2.771e-14	0	0.845
284	4:119726040_TACAC_T	4	119726040	t	tacac	0.4807	intron	SEC24D	S	3	N	-0.0128703	0.00311607	3.6231e-05	-0.013426	0.00252569	1.06215e-07	-0.0132	0.002	1.693e-11	0	0.8898
285	rs10007409	4	120142306	t	c	0.3101	intron	USP53	P	1	N	-0.020522	0.00304277	3.7e-11	-0.0188526	0.00274787	2.7e-12	-0.0196	0.002	7.105e-22	0	0.6839
286	rs6821305	4	122713863	a	c	0.601	intergenic	-	P	1	N	-0.0208666	0.00287455	3.2e-14	-0.0200311	0.00259457	2.5e-13	-0.0204	0.0019	3.146e-26	0	0.8292
287	4:123831230_AT_A	4	123831230	a	at	0.7882	intron	NUDT6	P	1	N	-0.0248048	0.00343982	2.4e-13	-0.027674	0.00311291	2.8e-19	-0.0264	0.0023	2.953e-30	0	0.5363
288	rs10518426	4	124957112	t	c	0.5838	intergenic	-	P	1	N	-0.0209266	0.00286549	5.1e-13	-0.0166592	0.00258006	9.6e-11	-0.0186	0.0019	3.49e-22	18.4	0.2684
289	4:144444488_GT_G	4	144444488	g	gt	0.2085	intron	SMARCA5	P	3	N	0.0197369	0.00349125	7.5e-09	0.0160254	0.00314989	3e-07	0.0177	0.0023	3.897e-14	0	0.4299
290	rs7689420	4	145568352	t	c	0.1688	intron	HHIP	P	1	N	-0.0468743	0.00376222	7.7e-37	-0.0464298	0.00338923	8.3e-45	-0.0466	0.0025	1.496e-76	0	0.9301
291	rs116662954	4	145982625	a	g	0.0274	intron	ANAPC10	S	2	N	-0.051906	0.00925251	2.02399e-08	-0.0517184	0.00755576	7.65261e-12	-0.0518	0.0059	8.746e-19	0	0.9875
292	rs202001093	4	146175163	a	at	0.3565	intergenic	-	P	1	N	0.0315519	0.00324194	6.5e-23	0.025417	0.00291279	2.2e-18	0.0282	0.0022	1.299e-38	49.5	0.1592
293	rs7679276	4	146860186	a	g	0.0456	upstream	ZNF827	P	3	N	0.0376677	0.00715329	6.4e-07	0.0291439	0.00645128	2.3e-06	0.033	0.0048	5.927e-12	0	0.3762
294	rs112946935	4	152372958	ct	c	0.564	intron	FAM160A1	P	1	N	-0.0208651	0.00285531	4.1e-14	-0.0168887	0.00257222	1.7e-12	-0.0187	0.0019	1.526e-22	6.6	0.3008
295	rs7692387	4	156635309	a	g	0.1854	intron	GUCY1A1	P	3	N	0.0159618	0.00361747	5.4e-06	0.017677	0.00328128	3.4e-07	0.0169	0.0024	3.532e-12	0	0.7254
296	rs73856768	4	157788804	t	c	0.9195	intron	PDGFC	P	3	N	0.0223198	0.00520339	1.7e-05	0.0266641	0.00471636	3e-08	0.0247	0.0035	1.554e-12	0	0.5362
297	rs395980	4	177430072	t	g	0.7365	intergenic	-	P	2	N	0.0160658	0.00320763	3.2e-07	0.0203207	0.00289248	2.3e-13	0.0184	0.0021	1.021e-17	0	0.3246
298	rs6552198	4	177785568	a	g	0.6378	downstream	AC092673.1	S	2	N	-0.0203354	0.00310332	5.6479e-11	-0.0145588	0.00252242	7.84436e-09	-0.0169	0.002	7.182e-18	52.1	0.1486
299	rs10015974	4	184196254	a	g	0.2407	intron	WWC2	P	2	N	-0.0163571	0.00329987	1.4e-06	-0.0188339	0.00297823	1.6e-10	-0.0177	0.0022	1.095e-15	0	0.5774
300	rs2578557	5	5473063	t	c	0.6417	intron	ICE1	P	2	N	-0.0118004	0.00294232	4.7e-05	-0.0154909	0.00264568	1.5e-09	-0.0138	0.002	1.986e-12	0	0.351
301	rs9716700	5	32711633	a	c	0.1901	5-UTR	NPR3	S	2	N	-0.0196428	0.0039542	6.77999e-07	-0.0240607	0.00343957	2.64728e-12	-0.0222	0.0026	1.364e-17	0	0.3992
302	rs12656497	5	32831939	t	c	0.4037	regulatory_region	-	P	1	N	0.0240022	0.00286943	7.6e-18	0.0269612	0.00258509	2.3e-25	0.0256	0.0019	1.224e-40	0	0.4436
303	rs7718953	5	33366826	a	c	0.7352	intergenic	-	P	3	N	0.0171142	0.00318877	2.9e-07	0.0164499	0.0028761	1.9e-08	0.0167	0.0021	4.441e-15	0	0.8771
304	rs6897259	5	35188444	t	c	0.3779	intron	PRLR	P	2	N	-0.0123766	0.00291155	2.8e-05	-0.0162404	0.00262235	2.9e-10	-0.0145	0.0019	9.579e-14	0	0.3241
305	rs7731023	5	36181627	a	g	0.4251	intron	SKP2	P	1	N	-0.0172241	0.00285075	1.3e-09	-0.0160167	0.00255852	1.2e-09	-0.0166	0.0019	3.482e-18	0	0.7526
306	rs34313173	5	36803614	t	ta	0.5525	intergenic	-	P	1	N	0.0249823	0.00285354	1.8e-18	0.0311994	0.00256399	6.4e-35	0.0284	0.0019	3.169e-50	61.9	0.1051
307	rs1818782	5	39424628	a	c	0.3437	intron	DAB2	P	2	N	-0.0117718	0.002982	4.1e-05	-0.0177742	0.00268406	1e-11	-0.0151	0.002	3.941e-14	55.3	0.1346
308	rs73087475	5	42641066	t	c	0.9077	intron	GHR	S	2	K	-0.0270644	0.00474843	1.20053e-08	-0.0308373	0.00466606	3.87299e-11	-0.029	0.0033	3.073e-18	0	0.5709
309	rs62372052	5	42724294	a	g	0.8897	downstream	GHR	P	1	K	-0.0403781	0.00451353	4.4e-19	-0.0394252	0.00405874	9.9e-23	-0.0399	0.003	8.253e-40	0	0.8753
310	rs62370472	5	52767109	t	c	0.791	intergenic	-	P	1	N	0.0214808	0.00346834	6.5e-10	0.0283342	0.00312603	4.8e-21	0.0253	0.0023	1.447e-27	53.6	0.1422
311	rs1833888	5	52807476	t	c	0.2322	intergenic	-	S	1	N	-0.020147	0.00309588	7.63226e-11	-0.0199593	0.00296638	1.71443e-11	-0.02	0.0021	7.929e-21	0	0.9651
312	rs35748083	5	53383059	t	c	0.5682	intron	ARL15	P	1	N	-0.020232	0.00286901	6.2e-13	-0.0192837	0.00258213	2.5e-14	-0.0197	0.0019	9.771e-25	0	0.8059
313	rs4865956	5	54882505	a	t	0.6965	intergenic	-	P	1	N	-0.0237445	0.00307351	6.2e-15	-0.0274699	0.00276509	7.4e-23	-0.0258	0.0021	3.848e-36	0	0.3675
314	rs465983	5	55812130	a	g	0.7642	intron	C5orf67	P	3	N	0.0170608	0.00330947	1.9e-07	0.0139015	0.00298332	2.9e-06	0.0153	0.0022	4.754e-12	0	0.4783
315	5:60704921_TC_T	5	60704921	t	tc	0.4914	intron	ZSWIM6	P	1	N	-0.0163732	0.00281856	3.2e-09	-0.0179262	0.00254144	5.5e-13	-0.0172	0.0019	6.942e-20	0	0.6824
316	rs282302	5	67315925	a	g	0.0902	intergenic	-	S	2	N	0.0238628	0.00516613	3.85421e-06	0.0262115	0.00443093	3.30709e-09	0.0252	0.0034	6.51e-14	0	0.73
317	rs34287	5	67585143	a	g	0.341	intron	PIK3R1	P	1	N	0.0203767	0.00299482	1.4e-11	0.017338	0.00270378	4.1e-10	0.0187	0.002	1.172e-20	0	0.4514
318	rs152353	5	68034736	a	g	0.199	intergenic	-	S	3	N	0.0142548	0.00344472	3.50084e-05	0.018087	0.0032157	1.85944e-08	0.0163	0.0024	4.052e-12	0	0.4161
319	rs10036789	5	71695918	c	g	0.5391	regulatory_region	-	P	2	N	-0.0157067	0.00285487	1.6e-07	-0.016811	0.00256292	3.5e-12	-0.0163	0.0019	1.165e-17	0	0.7735
320	rs609659	5	72411800	a	g	0.5761	upstream	TMEM171	P	3	N	-0.0119002	0.00288388	1.2e-05	-0.0153537	0.0025893	6e-09	-0.0138	0.0019	7.554e-13	0	0.3729
321	rs6877994	5	77146981	c	g	0.4842	intron	TBCA	S	3	N	-0.0141231	0.00279469	4.33641e-07	-0.0103923	0.00249848	3.19025e-05	-0.012	0.0019	9.861e-11	0	0.3196
322	5:77454314_GCTAA_G	5	77454314	g	gctaa	0.234	intron	AP3B1	P	1	N	-0.0179541	0.00332093	1.9e-09	-0.0208866	0.00299445	2.6e-13	-0.0196	0.0022	1.361e-18	0	0.512
323	rs115912456	5	82815158	a	g	0.9588	intron	VCAN	P	1	K	-0.0603504	0.00709612	4e-17	-0.0555579	0.00635535	1.3e-19	-0.0577	0.0047	3.692e-34	0	0.6149
324	rs13178887	5	88355993	t	c	0.6133	intron	MEF2C-AS1	P	2	N	0.0136892	0.00288853	1.9e-06	0.0184781	0.0026001	6.6e-13	0.0163	0.0019	2.849e-17	34.1	0.2179
325	rs2367279	5	90395206	t	g	0.9047	intron	ADGRV1	P	3	N	-0.0199974	0.00488824	1.7e-05	-0.0186193	0.00438594	1.2e-05	-0.0192	0.0033	3.82e-09	0	0.8338
326	rs55838622	5	95711605	a	c	0.754	intron	AC104123.1	S	2	N	-0.0164274	0.00323707	3.87985e-07	-0.0195115	0.00296538	4.71155e-11	-0.0181	0.0022	1.235e-16	0	0.4823
327	rs261223	5	95901046	a	c	0.6298	intron	CAST	P	1	N	-0.0194182	0.00291047	3.2e-11	-0.0160109	0.00262491	5.9e-10	-0.0175	0.0019	2.3e-19	0	0.3846
328	rs331917	5	98158524	a	g	0.4197	intergenic	-	P	3	N	0.0131249	0.00286487	4.8e-06	0.0123405	0.00257853	3.1e-06	0.0127	0.0019	3.542e-11	0	0.8387
329	rs78408340	5	102338739	c	g	0.9905	missense	PAM	P	2	N	0.0851285	0.0145833	7.3e-09	0.0733437	0.0130201	4.5e-09	0.0786	0.0097	5.98e-16	0	0.5466
330	5:102420189_TTTG_T	5	102420189	t	tttg	0.0523	downstream	GIN1	S	3	N	-0.0297103	0.00593326	5.51642e-07	-0.0276611	0.0055237	5.50837e-07	-0.0286	0.004	1.47e-12	0	0.8004
331	rs861674	5	112064475	a	t	0.5422	intron	APC	P	3	N	-0.0131736	0.00282266	2.8e-06	-0.012462	0.00254529	1.1e-06	-0.0128	0.0019	1.365e-11	0	0.8515
332	rs34732995	5	122699198	cta	c	0.4619	intron	CEP120	P	1	K	-0.0324154	0.00282366	7.6e-28	-0.0273646	0.0025435	4.9e-27	-0.0296	0.0019	2.17e-55	43.4	0.1838
333	rs9327336	5	123990270	t	c	0.6565	intron	ZNF608	P	3	N	-0.0127257	0.00296217	1.1e-05	-0.0125887	0.00266933	1.1e-06	-0.0127	0.002	1.778e-10	0	0.9726
334	rs7733373	5	126624400	a	t	0.4887	upstream	MEGF10	P	2	N	0.0181939	0.00282484	6.4e-11	0.0114965	0.00254042	7.2e-06	0.0145	0.0019	1.698e-14	67.8	0.07792
335	rs7729769	5	127213047	a	g	0.5048	intron	CCDC192	S	3	K	0.0168156	0.00334088	4.82115e-07	0.0131622	0.00304559	1.54815e-05	0.0148	0.0023	4.558e-11	0	0.419
336	rs6860245	5	127367998	c	g	0.248	intron	LINC01184	P	1	K	0.0562934	0.00326501	2.6e-71	0.0609517	0.00294241	1.3e-97	0.0589	0.0022	9.66e-160	11	0.2892
337	rs7735162	5	128132742	t	c	0.7244	intron	SLC27A6	P	2	N	0.0119858	0.00316035	2e-05	0.0183216	0.00284943	1.6e-10	0.0155	0.0021	2.572e-13	54.9	0.1365
338	rs6866701	5	129069848	a	g	0.076	intron	ADAMTS19	P	2	N	0.0395731	0.00531797	7.3e-14	0.0233386	0.00479213	1.2e-06	0.0306	0.0036	8.012e-18	80.6	0.02334
339	rs1291602	5	130766662	t	c	0.1592	missense	AC008695.1	P	1	N	-0.0310768	0.00384916	8.7e-16	-0.0298848	0.00346537	3.8e-18	-0.0304	0.0026	3.421e-32	0	0.818
340	rs7735891	5	131597005	t	c	0.4629	intron	PDLIM4	P	1	N	0.0254612	0.00282205	3.8e-19	0.0261853	0.0025422	1.9e-24	0.0259	0.0019	1.14e-42	0	0.8488
341	rs4976261	5	134374108	c	g	0.2499	upstream	PITX1	P	1	N	-0.0284329	0.00325394	3.8e-17	-0.0309961	0.00292892	2.6e-26	-0.0298	0.0022	8.667e-43	0	0.5582
342	rs639933	5	134467751	a	c	0.6333	intron	C5orf66	S	3	N	0.0124576	0.00268272	3.42323e-06	0.0144004	0.00263126	4.42963e-08	0.0134	0.0019	8.141e-13	0	0.6051
343	rs11242236	5	134586980	a	g	0.4533	upstream	C5orf66-AS2	S	3	N	-0.0155358	0.00289501	8.03127e-08	-0.0136466	0.00248557	4.01146e-08	-0.0144	0.0019	1.839e-14	0	0.6205
344	rs12055045	5	137608056	t	c	0.2062	intron	GFRA3	P	2	N	0.0201313	0.00348496	5e-08	0.0222038	0.003137	1.9e-13	0.0213	0.0023	7.148e-20	0	0.6585
345	5:138464340_CA_C	5	138464340	ca	c	0.6594	intron	SIL1	P	3	N	0.0152142	0.00305541	1.1e-06	0.0137604	0.00275455	5.1e-07	0.0144	0.002	1.861e-12	0	0.7238
346	rs3822742	5	139059017	a	c	0.3706	intron	CXXC5	P	2	N	0.0161529	0.0029277	1.1e-08	0.0162999	0.00262772	5.2e-10	0.0162	0.002	1.027e-16	0	0.9702
347	rs153662	5	141811606	t	g	0.5886	intron	SPRY4-AS1	P	2	N	0.0175706	0.00286082	8.2e-10	0.0103728	0.0025761	2.8e-05	0.0136	0.0019	1.229e-12	71.4	0.06153
348	rs853170	5	142537474	t	c	0.7398	intron	ARHGAP26	P	3	N	-0.0172178	0.00322714	8.1e-08	-0.0141527	0.0028968	4.7e-07	-0.0155	0.0022	6.035e-13	0	0.4797
349	rs367680772	5	142785973	ca	c	0.7538	upstream	NR3C1	S	3	N	-0.0189687	0.00351772	6.95499e-08	-0.0135297	0.00309014	1.19587e-05	-0.0159	0.0023	7.479e-12	25.9	0.2454
350	rs2545341	5	149914401	t	c	0.3691	intron	NDST1	P	3	N	-0.0120036	0.00291975	1.5e-05	-0.0112709	0.00262296	1.4e-06	-0.0116	0.002	2.781e-09	0	0.8519
351	rs10069931	5	156797005	t	c	0.3282	intron	AC008676.3	P	3	N	-0.0140548	0.00299788	1.4e-06	-0.0150817	0.00270353	9.2e-08	-0.0146	0.002	3.277e-13	0	0.7992
352	rs13170063	5	157895013	a	g	0.5921	downstream	AC091979.2	P	2	N	-0.0120773	0.00290072	2.3e-05	-0.0177718	0.00260776	1.8e-11	-0.0152	0.0019	4.108e-15	53.1	0.1443
353	rs753850502	5	168256683	a	ag	0.2076	intron	SLIT3	P	1	N	-0.0279901	0.0034599	4.1e-16	-0.0336269	0.00312481	1e-28	-0.0311	0.0023	5.389e-41	31.6	0.2266
354	rs4073717	5	170864021	t	g	0.2016	intron	FGF18	P	1	N	-0.0275558	0.00351756	3.6e-15	-0.0293735	0.00316075	1.9e-20	-0.0286	0.0024	5.849e-34	0	0.7007
355	rs33852	5	171189571	a	g	0.6771	intergenic	-	S	1	N	-0.0235352	0.00302884	7.82541e-15	-0.0184224	0.00270056	8.99784e-12	-0.0207	0.002	1.036e-24	37	0.2077
356	rs11424823	5	171284642	g	gc	0.3799	downstream	FBXW11	S	1	N	-0.0195214	0.00298298	5.97872e-11	-0.0214038	0.00270306	2.40691e-15	-0.0206	0.002	1.045e-24	0	0.6401
357	rs75767302	5	172171137	a	g	0.0441	intergenic	-	P	3	N	0.0323334	0.0068815	9.5e-06	0.0334604	0.00620318	1.1e-07	0.033	0.0046	8.522e-13	0	0.9032
358	rs562447555	5	172485040	ct	c	0.0982	intron	CREBRF	S	3	K	0.0196685	0.00468739	2.71605e-05	0.0193362	0.00427772	6.17761e-06	0.0195	0.0032	6.944e-10	0	0.9582
359	rs6874142	5	172753555	t	g	0.8862	intron	STC2	S	2	K	-0.0297523	0.00474493	3.60273e-10	-0.0197935	0.00421841	2.70324e-06	-0.0242	0.0032	1.682e-14	59.4	0.1167
360	rs148833559	5	172755066	a	c	0.0014	missense	STC2	P	1	K	0.380458	0.0375923	6.7e-25	0.378951	0.0336652	1.1e-30	0.3796	0.0251	9.207e-52	0	0.9762
361	rs6881592	5	172758796	a	g	0.6347	upstream	STC2	S	2	K	0.0161452	0.00287556	1.97002e-08	0.0198205	0.00257927	1.53538e-14	0.0182	0.0019	2.813e-21	0	0.3414
362	rs7733195	5	172994624	a	g	0.3494	intron	AC008663.1	S	1	K	-0.0180218	0.00307189	4.446e-09	-0.0195434	0.00264805	1.57907e-13	-0.0189	0.002	4.489e-21	0	0.7075
363	rs244711	5	176509193	t	c	0.686	upstream	FGFR4	P	1	K	0.0281856	0.00325358	2.4e-19	0.0276341	0.00293038	1.3e-22	0.0279	0.0022	1.544e-37	0	0.8998
364	rs13177762	5	176535206	t	c	0.1374	intergenic	-	S	2	K	0.0217434	0.00411051	1.22505e-07	0.0287061	0.0037707	2.67907e-14	0.0255	0.0028	4.083e-20	35.8	0.2119
365	rs62398471	5	176980904	a	g	0.2946	intron	FAM193B	S	1	K	0.0181458	0.00304208	2.4477e-09	0.0174872	0.00284934	8.39486e-10	0.0178	0.0021	1.159e-17	0	0.8744
366	5:179718970_CCCG_C	5	179718970	cccg	c	0.364	5-UTR	MAPK9	P	2	N	-0.0162483	0.00297112	1.9e-08	-0.0212788	0.00268809	7.9e-15	-0.019	0.002	1.442e-21	36.6	0.2093
367	rs4959697	6	2670598	t	c	0.7435	intron	MYLK4	P	3	N	-0.0127689	0.00326126	4.4e-05	-0.0142896	0.00293104	1.9e-06	-0.0136	0.0022	4.287e-10	0	0.7287
368	rs9379084	6	7231843	a	g	0.1155	missense	RREB1	S	1	N	-0.0313002	0.0042844	2.76013e-13	-0.0234144	0.00399195	4.48062e-09	-0.0271	0.0029	1.835e-20	44.9	0.1781
369	rs11243202	6	7719065	t	c	0.514	intergenic	-	P	1	N	-0.0296595	0.00283059	7.2e-28	-0.030638	0.0025471	6.8e-33	-0.0302	0.0019	2.833e-57	0	0.7972
370	rs6923462	6	7801112	t	c	0.8429	intron	BMP6	S	1	N	-0.0244673	0.00358248	8.50814e-12	-0.0272857	0.00362594	5.26613e-14	-0.0259	0.0025	3.408e-24	0	0.5803
371	rs35947355	6	15507250	a	g	0.224	intron	JARID2	P	2	N	-0.0153708	0.00340887	1.4e-05	-0.0197289	0.00305826	2.6e-10	-0.0178	0.0023	5.588e-15	0	0.3413
372	rs70974747	6	18467639	t	tg	0.7051	3-UTR	RNF144B	P	3	N	-0.0139126	0.00314412	6.2e-06	-0.0110083	0.00282767	4.4e-05	-0.0123	0.0021	4.811e-09	0	0.4922
373	rs2142644	6	19053843	a	c	0.672	intergenic	-	P	1	N	-0.0212083	0.00301504	2.1e-12	-0.0155003	0.00271023	4e-09	-0.0181	0.002	3.373e-19	49.6	0.1591
374	rs41271299	6	19839415	t	c	0.0513	intron	ID4	P	1	N	0.0668385	0.00635773	1.4e-26	0.0573039	0.00575824	2.8e-23	0.0616	0.0043	3.192e-47	19.1	0.2663
375	rs745771286	6	20534514	g	ga	0.2978	upstream	CDKAL1	P	3	N	0.0129994	0.00311883	1.6e-05	0.0146235	0.00280456	6.5e-07	0.0139	0.0021	2.663e-11	0	0.6986
376	rs9379832	6	26186200	a	g	0.7447	downstream	HIST1H2BE	P	2	N	0.0185589	0.00326392	1.4e-07	0.0249807	0.00293221	5.2e-17	0.0221	0.0022	3.765e-24	53.3	0.1433
377	rs17767294	6	28054198	a	g	0.9226	intron	ZNF165	P	3	N	0.0254446	0.00526747	2e-06	0.0199769	0.00473646	2.1e-06	0.0224	0.0035	1.939e-10	0	0.4402
378	6:28916323_TACC_T	6	28916323	t	tacc	0.3892	downstream	LINC01556	P	1	N	-0.0220394	0.00288946	7.4e-13	-0.0199621	0.00260012	2.7e-14	-0.0209	0.0019	3.119e-27	0	0.5931
379	rs3095275	6	29555681	a	g	0.1998	5-UTR	OR2H2	P	2	N	0.0213517	0.00356793	3.5e-08	0.0231413	0.00321822	2.3e-11	0.0223	0.0024	8.955e-21	0	0.7096
380	rs139419536	6	30276382	g	gttttt	0.5266	intron	HCG18	P	1	N	-0.0200987	0.00294493	4.7e-10	-0.0186671	0.00265176	1.7e-09	-0.0193	0.002	1.147e-22	0	0.7179
381	rs373537558	6	31048215	a	g	0.9873	upstream	RNU6-1133P	S	3	N	0.0854486	0.0186344	4.52818e-06	0.0854733	0.0157811	6.08897e-08	0.0855	0.012	1.278e-12	0	0.9992
382	rs9265954	6	31315339	t	c	0.0497	intron	HLA-B	S	2	N	0.0554801	0.0102721	6.62502e-08	0.0642917	0.00923361	3.336e-12	0.0604	0.0069	1.51e-18	0	0.5235
383	rs9266244	6	31325692	a	g	0.7077	upstream	HLA-B	P	1	N	-0.041216	0.00308935	4.5e-34	-0.0438755	0.00278377	4.8e-48	-0.0427	0.0021	1.21e-94	0	0.5225
384	rs536378929	6	31562165	t	c	0.9236	upstream	NCR3	S	1	N	-0.0481519	0.00713259	1.4686e-11	-0.0502786	0.0062577	9.38244e-16	-0.0494	0.0047	9.405e-26	0	0.8227
385	6:31581900_CA_C	6	31581900	ca	c	0.0872	upstream	AIF1	S	3	N	0.0366958	0.00694602	1.2709e-07	0.0349446	0.00616181	1.41828e-08	0.0357	0.0046	9.311e-15	0	0.8504
386	rs4377812	6	32554702	t	c	0.9244	intron	HLA-DRB1	S	2	N	-0.0387486	0.00717682	6.69666e-08	-0.0426466	0.00638856	2.46448e-11	-0.0409	0.0048	9.823e-18	0	0.685
387	rs184318723	6	32558428	c	g	0.0466	upstream	HLA-DRB1	S	1	N	0.0587574	0.00997099	3.79633e-09	0.0643842	0.00869065	1.27782e-13	0.062	0.0066	3.177e-21	0	0.6705
388	rs9276931	6	32928984	a	g	0.8852	intron	HLA-DMA	P	2	N	-0.0228785	0.00440913	1.5e-06	-0.0343598	0.00397807	5e-18	-0.0292	0.003	4.653e-23	73.2	0.05319
389	rs1705001	6	33192915	a	g	0.2413	regulatory_region	-	S	3	N	0.011705	0.00285104	4.03387e-05	0.0148927	0.00283669	1.52085e-07	0.0133	0.002	3.656e-11	0	0.428
390	rs386906	6	33558915	t	c	0.6533	downstream	GGNBP1	P	1	N	0.0217222	0.00296246	2.5e-13	0.0209043	0.00266256	4e-15	0.0213	0.002	6.548e-27	0	0.8373
391	rs688209	6	33700376	t	g	0.8021	intron	IP6K3	S	2	K	0.0164195	0.00325901	4.69962e-07	0.0210194	0.00316324	3.0341e-11	0.0188	0.0023	1.261e-16	2.5	0.3112
392	rs150556786	6	34128063	a	g	0.9977	upstream	GRM4	S	3	K	-0.146766	0.0352057	3.06197e-05	-0.13586	0.0286277	2.07732e-06	-0.1402	0.0222	2.752e-10	0	0.8101
393	rs191720756	6	34204286	a	g	0.0128	upstream	HMGA1	S	1	K	0.0807877	0.0130615	6.20379e-10	0.0906979	0.0112558	7.76061e-16	0.0865	0.0085	3.605e-24	0	0.5655
394	rs202228093	6	34205465	g	ggagccc	0.1036	intron	HMGA1	P	1	K	0.0589526	0.00467219	1.1e-35	0.0571907	0.00420784	8.6e-42	0.058	0.0031	9.222e-77	0	0.7793
395	rs61431557	6	34717578	t	c	0.1368	intergenic	-	P	1	K	0.0391549	0.00408335	1.6e-23	0.0421436	0.00369538	1.5e-30	0.0408	0.0027	3.826e-50	0	0.5873
396	rs559621619	6	34729916	a	g	0.9968	intron	SNRPC	S	3	K	-0.117441	0.0271089	1.4762e-05	-0.134129	0.024099	2.61043e-08	-0.1268	0.018	1.95e-12	0	0.6455
397	rs3734254	6	35395010	t	c	0.7909	3-UTR	PPARD	P	1	N	0.0280544	0.00346222	4.9e-17	0.0277691	0.0031205	3e-19	0.0279	0.0023	2.321e-33	0	0.9512
398	rs72894776	6	35456827	t	c	0.1245	intron	TEAD3	S	3	N	0.0251127	0.00450957	2.56568e-08	0.0227007	0.00398244	1.19663e-08	0.0238	0.003	1.737e-15	0	0.6885
399	rs35903333	6	35939146	ct	c	0.2227	intron	SLC26A8	P	1	N	-0.0232248	0.00338793	4.9e-12	-0.0171311	0.00304484	2.9e-09	-0.0199	0.0023	1.837e-18	44.1	0.181
400	rs9394578	6	39165859	a	c	0.2577	intron	KCNK5	P	2	N	-0.0196463	0.00323011	1.1e-09	-0.0138525	0.00290329	3.1e-07	-0.0164	0.0022	2.649e-14	43.8	0.1822
401	rs75112004	6	39799714	g	ga	0.7492	intron	DAAM2	P	3	N	0.0162502	0.00329881	4e-06	0.0135937	0.00296238	4.8e-06	0.0148	0.0022	2.007e-11	0	0.5491
402	rs33966734	6	41903798	a	c	0.0136	missense	CCND3	S	1	N	-0.114407	0.0121805	5.84778e-21	-0.105402	0.0108741	3.23199e-22	-0.1094	0.0081	1.892e-41	0	0.5813
403	6:41909521_CCG_C	6	41909521	ccg	c	0.0703	5-UTR	CCND3	P	1	N	0.0593545	0.00583702	2.5e-25	0.0611255	0.00526306	4.6e-31	0.0603	0.0039	9.532e-54	0	0.8217
404	rs7762731	6	43002721	a	g	0.8604	downstream	CUL7	P	3	N	0.0190605	0.00408485	2.1e-06	0.0171916	0.00366507	3.7e-06	0.018	0.0027	3.908e-11	0	0.7335
405	rs1324538	6	45080144	a	t	0.3836	intron	SUPT3H	P	1	N	0.0257657	0.00289732	9.2e-19	0.0220724	0.00260461	3.6e-17	0.0237	0.0019	1.733e-34	0	0.3431
406	rs796663884	6	52426285	ct	c	0.4226	intron	TRAM2	P	1	N	-0.020565	0.00290671	2.7e-12	-0.0215655	0.00262185	1.5e-16	-0.0211	0.0019	2.073e-27	0	0.7983
407	rs2208605	6	55572187	t	c	0.2078	intergenic	-	P	3	N	0.0161357	0.0034693	6.1e-07	0.0132888	0.00312826	1.4e-05	0.0146	0.0023	3.624e-10	0	0.5422
408	rs539280149	6	56646497	t	c	0.9988	intron	DST	P	3	N	-0.209093	0.0426634	1.1e-06	-0.173199	0.0396858	3.2e-06	-0.1898	0.0291	6.424e-11	0	0.5379
409	6:76267791_AT_A	6	76267791	a	at	0.4974	intergenic	-	P	2	N	-0.0156581	0.00281629	8.4e-08	-0.0194178	0.00253223	8.4e-15	-0.0177	0.0019	4.529e-21	0	0.3209
410	rs6931421	6	80880138	t	g	0.6776	intron	BCKDHB	P	1	N	0.0240832	0.0030147	6.6e-15	0.0309719	0.00271954	6.4e-30	0.0279	0.002	2.305e-43	65.3	0.08976
411	rs9350850	6	81050236	t	c	0.9204	intron	BCKDHB	S	1	N	-0.0355151	0.00502165	1.52279e-12	-0.0337528	0.00462235	2.83328e-13	-0.0346	0.0034	2.921e-24	0	0.7962
412	rs769580286	6	81829439	g	gttgt	0.3496	intergenic	-	P	2	N	-0.014616	0.00305108	2.2e-06	-0.0270443	0.00275098	1e-22	-0.0215	0.002	7.847e-26	89.1	0.002484
413	rs34951006	6	82464180	t	g	0.137	upstream	TENT5A	S	3	N	0.0183234	0.00398659	4.30114e-06	0.0212936	0.0037584	1.46498e-08	0.0199	0.0027	3.455e-13	0	0.5877
414	rs194633	6	82520021	a	c	0.4417	downstream	LINC01526	P	2	N	-0.0133413	0.00283256	8.4e-06	-0.0155299	0.00254973	9.6e-10	-0.0146	0.0019	1.616e-14	0	0.5658
415	rs35166681	6	85369727	t	ta	0.841	intergenic	-	P	2	N	-0.0221893	0.00387024	1.3e-08	-0.0206871	0.00348099	1.3e-09	-0.0214	0.0026	1.55e-16	0	0.7729
416	rs12190506	6	88038198	c	g	0.4645	intron	GJB7	P	2	N	0.0174601	0.00289453	6.6e-10	0.0109217	0.00260513	2.4e-05	0.0138	0.0019	8.586e-13	64.5	0.09315
417	rs3813498	6	108944165	t	c	0.8126	intron	FOXO3	P	1	N	0.0287203	0.00361943	8.2e-15	0.0256053	0.00325172	4.6e-15	0.027	0.0024	6.35e-29	0	0.522
418	6:109707281_CAA_C	6	109707281	caa	c	0.5834	upstream	CD164	P	1	N	0.0248726	0.00288763	3.7e-19	0.0236711	0.00260151	3.2e-20	0.0242	0.0019	5.414e-36	0	0.7572
419	rs1405212	6	117490664	t	c	0.3721	regulatory_region	-	P	1	N	-0.01907	0.00290974	4.1e-12	-0.0183146	0.00262672	1.5e-12	-0.0187	0.0019	1.099e-21	0	0.8472
420	rs3966775	6	126067655	a	c	0.528	upstream	HEY2	P	1	N	0.0214133	0.00282314	1.1e-13	0.0186358	0.0025414	1.9e-13	0.0199	0.0019	6.653e-26	0	0.4647
421	rs9388490	6	126704795	t	c	0.4394	intron	AL356534.1	P	1	K	0.0501884	0.00283978	4.1e-72	0.0430325	0.00256063	1.8e-64	0.0462	0.0019	1.33e-130	71.4	0.06129
422	rs13212016	6	127326642	t	c	0.2707	intron	AL356534.1	P	1	N	-0.0208593	0.00317487	2.1e-11	-0.0197184	0.00286058	6.4e-12	-0.0202	0.0021	1.749e-21	0	0.7895
423	rs72959041	6	127454893	a	g	0.0494	intron	RSPO3	S	2	N	0.0369337	0.00665633	2.87869e-08	0.0395458	0.0058007	9.26931e-12	0.0384	0.0044	1.563e-18	0	0.7673
424	rs9321170	6	129822837	a	g	0.7272	intron	LAMA2	P	2	N	0.0178519	0.0031661	1.4e-08	0.0173253	0.00285119	1.2e-09	0.0176	0.0021	1.146e-16	0	0.9016
425	rs7740107	6	130374461	a	t	0.7362	intron	L3MBTL3	P	1	K	-0.041407	0.00319387	9.7e-39	-0.0480715	0.00287454	1.9e-65	-0.0451	0.0021	7.46e-99	58.4	0.1209
426	rs78051210	6	131379491	t	c	0.9229	intron	EPB41L2	P	3	N	-0.0282896	0.00533315	5.7e-08	-0.0246438	0.00478521	1.7e-07	-0.0263	0.0036	1.635e-13	0	0.6109
427	rs6924144	6	133623694	t	g	0.7735	intron	EYA4	P	2	N	-0.015434	0.00337356	4.6e-06	-0.0189642	0.00304014	2.5e-10	-0.0174	0.0023	1.397e-14	0	0.4369
428	rs228433	6	134894822	a	g	0.6181	intron	AL078590.3	P	2	N	-0.0126475	0.00297769	1.6e-05	-0.0158108	0.00267913	1.8e-09	-0.0144	0.002	4.901e-13	0	0.4297
429	rs66883945	6	139317827	g	gc	0.808	regulatory_region	-	P	3	N	0.0158432	0.00363604	1.7e-05	0.0182846	0.00328112	7.1e-09	0.0172	0.0024	1.709e-12	0	0.6181
430	rs2223966	6	140231827	a	g	0.7651	intergenic	-	P	2	N	0.0156151	0.00332829	7.1e-06	0.0210836	0.00299413	1.5e-12	0.0186	0.0022	5.626e-17	33	0.2219
431	rs35686278	6	140733439	a	g	0.2265	intergenic	-	P	3	N	0.0151596	0.00336732	9.4e-06	0.0141792	0.00303584	4.7e-07	0.0146	0.0023	8.963e-11	0	0.8288
432	6:141293266_CTTTTTTT_C	6	141293266	cttttttt	c	0.7785	intergenic	-	P	3	N	0.0140879	0.00350487	1.3e-05	0.0136694	0.00314637	5.6e-06	0.0139	0.0023	3.258e-09	0	0.9292
433	rs9496306	6	142579370	t	c	0.3568	intron	AL360007.1	S	2	N	-0.018917	0.00295794	1.602e-10	-0.0121857	0.00261025	3.03516e-06	-0.0151	0.002	1.059e-14	65.7	0.08795
434	rs6570509	6	142716286	t	g	0.2868	intron	ADGRG6	P	1	N	-0.027501	0.00311699	1.8e-20	-0.0218513	0.00280059	4.1e-15	-0.0244	0.0021	1.266e-31	45	0.1776
435	rs111487747	6	146318609	a	aaggg	0.5882	intergenic	-	P	1	N	0.0170067	0.00291815	4.1e-09	0.0225278	0.00262931	2.6e-19	0.0201	0.002	9.988e-25	49.4	0.1598
436	rs12190712	6	151693068	t	c	0.0947	intron	ZBTB2	S	2	N	0.035547	0.00457895	8.28596e-15	0.0188991	0.00442177	1.91901e-05	0.0269	0.0032	2.513e-17	85.4	0.008913
437	rs543650	6	152110943	t	g	0.4013	intron	ESR1	P	1	N	-0.0276906	0.00291577	5.6e-22	-0.0227823	0.00262365	3.4e-18	-0.025	0.002	1.493e-37	36.1	0.2108
438	rs2635471	6	152487184	a	g	0.8541	intron	SYNE1	S	3	N	-0.0204072	0.00398767	3.09508e-07	-0.0166851	0.00355983	2.77192e-06	-0.0183	0.0027	5.035e-12	0	0.4862
439	rs3828729	6	155554707	a	g	0.6906	intron	TIAM2	P	2	N	0.0150547	0.00305442	6.2e-07	0.0168227	0.00275497	1.3e-09	0.016	0.002	4.669e-15	0	0.6673
440	6:156535157_CT_C	6	156535157	ct	c	0.4282	intergenic	-	P	3	N	-0.0135396	0.00285882	4.9e-07	-0.0109936	0.00256879	2e-05	-0.0121	0.0019	2.17e-10	0	0.5077
441	rs3884262	6	158670121	ca	c	0.2652	intron	TULP4	P	2	N	0.0144386	0.00326602	1.2e-06	0.0273203	0.0029426	3.6e-20	0.0215	0.0022	6.402e-23	88.4	0.003387
442	rs668871	6	160769811	t	c	0.4699	synonymous	SLC22A3	P	1	N	0.0201561	0.00282233	1.3e-13	0.0208627	0.00254002	4.1e-17	0.0205	0.0019	1.395e-27	0	0.8524
443	rs7768382	6	166341870	t	c	0.5229	intron	PDE10A	P	1	N	0.0205107	0.00282372	4.8e-13	0.0197831	0.00253496	1.1e-14	0.0201	0.0019	1.571e-26	0	0.8479
444	rs2763263	6	168814392	a	t	0.2445	regulatory_region	-	P	3	N	-0.0183136	0.00329916	1.6e-08	-0.0159358	0.00297214	2.9e-07	-0.017	0.0022	1.371e-14	0	0.5923
445	rs763706456	6	169362941	t	tggtcctcgggcagggaggaggca	0.3228	non_coding_exon	AL109924.1	P	2	N	-0.0135142	0.0030267	4.8e-06	-0.0169035	0.00271631	2.3e-10	-0.0154	0.002	2.666e-14	0	0.4046
446	7:1567032_AACACACACAC_A	7	1567032	a	aacacacacac	0.4872	upstream	MAFK	P	3	N	-0.0119338	0.00285349	2.1e-05	-0.0132085	0.00256584	2.6e-08	-0.0126	0.0019	3.491e-11	0	0.7398
447	rs798548	7	2760935	t	c	0.6994	downstream	AMZ1	P	1	N	0.0333158	0.00307472	5e-28	0.0380801	0.00277145	2.5e-42	0.0359	0.0021	2.859e-68	24.5	0.2497
448	rs771273709	7	2852290	a	c	0.0641	intron	GNA12	S	3	N	-0.0303669	0.00684305	9.09569e-06	-0.0357932	0.00674604	1.12172e-07	-0.0331	0.0048	5.43e-12	0	0.5723
449	rs76400633	7	4681456	t	c	0.7831	TF_binding	-	P	3	N	0.017676	0.00344533	1.9e-07	0.0129731	0.00309611	4.5e-05	0.0151	0.0023	5.917e-11	3	0.31
450	rs12702693	7	8101039	t	c	0.4542	intron	GLCCI1	P	2	N	0.0117401	0.00283426	1.3e-05	0.0218258	0.00254958	1.4e-17	0.0173	0.0019	6.562e-20	85.7	0.008155
451	rs2389858	7	17908130	a	t	0.4945	intron	SNX13	P	1	N	0.0181449	0.00281992	2e-10	0.0152695	0.00253775	3.1e-09	0.0166	0.0019	1.682e-18	0	0.4485
452	rs12533452	7	19016871	t	c	0.1569	intron	HDAC9	P	1	N	0.0270397	0.00391058	2.9e-11	0.0209629	0.00351361	9.5e-10	0.0237	0.0026	1.314e-19	25.2	0.2477
453	7:19539990_TTACA_T	7	19539990	t	ttaca	0.031	intron	AC007091.1	P	3	N	0.0454995	0.00838818	4.6e-08	0.0385804	0.00747566	1.2e-07	0.0416	0.0056	8.541e-14	0	0.538
454	rs34776209	7	23513093	t	c	0.2475	upstream	IGF2BP3	P	1	N	-0.0265871	0.00327565	3.6e-17	-0.0358369	0.00294561	1.2e-33	-0.0317	0.0022	1.778e-47	77.3	0.03575
455	rs2529049	7	24719606	a	g	0.2525	intron	MPP6	P	3	N	0.0170467	0.00326601	1.9e-07	0.0116206	0.00292791	1.8e-05	0.014	0.0022	1.2e-10	34.7	0.2161
456	rs73085996	7	25656363	c	g	0.2319	intron	AC005165.1	S	3	N	-0.0134762	0.00326479	3.66329e-05	-0.014275	0.00307784	3.51789e-06	-0.0139	0.0022	5.426e-10	0	0.8587
457	rs12700667	7	25901639	a	g	0.7419	intergenic	-	P	2	N	-0.0192135	0.00323304	1.2e-08	-0.0177891	0.00289413	1.6e-10	-0.0184	0.0022	1.303e-17	0	0.7427
458	rs751030010	7	26607030	t	ta	0.6414	regulatory_region	-	P	3	N	-0.0144698	0.00294709	6.1e-07	-0.0138857	0.00265656	8.7e-08	-0.0141	0.002	7.511e-13	0	0.883
459	rs10951164	7	27443337	c	g	0.487	intron	AC004009.1	P	2	N	0.0151572	0.00282349	1.6e-07	0.0154321	0.00254026	3.6e-09	0.0153	0.0019	5.201e-16	0	0.9423
460	rs1708301	7	28187415	c	g	0.8509	intron	JAZF1	P	2	N	-0.0208083	0.00396185	6.6e-07	-0.025101	0.00355834	3.8e-13	-0.0232	0.0026	1.994e-18	0	0.4202
461	rs177592	7	28559785	c	g	0.1013	intron	CREB5	S	3	N	-0.0240367	0.00450627	9.60396e-08	-0.0203723	0.0042031	1.2537e-06	-0.0221	0.0031	6.833e-13	0	0.5521
462	rs62442203	7	28829253	c	g	0.4031	intron	CREB5	P	1	N	-0.0196032	0.0028837	9.3e-13	-0.018615	0.00259512	1.1e-13	-0.0191	0.0019	5.12e-23	0	0.7989
463	rs117701289	7	32907921	a	g	0.9901	3-UTR	KBTBD2	P	2	N	-0.0792367	0.0146131	1.5e-08	-0.0968901	0.0133985	3.7e-14	-0.0888	0.0099	2.372e-19	0	0.3732
464	rs1717720	7	38112615	a	g	0.346	intergenic	-	P	2	N	-0.0122107	0.00296362	7.2e-06	-0.0151971	0.00266671	5e-09	-0.0139	0.002	2.705e-12	0	0.4538
465	rs57734857	7	42219568	a	t	0.7958	intron	GLI3	P	3	N	-0.0168759	0.0035002	1.4e-06	-0.0141086	0.00315717	6.6e-06	-0.0154	0.0023	5.847e-11	0	0.5572
466	rs10260816	7	46010100	c	g	0.5606	intron	AC073115.2	P	2	K	-0.0119419	0.0028466	7.2e-06	-0.0153233	0.00256111	3.3e-10	-0.0138	0.0019	4.055e-13	0	0.3772
467	7:46262082_AT_A	7	46262082	a	at	0.4976	intergenic	-	S	3	K	0.0160834	0.00277639	6.91747e-09	0.0106483	0.00256723	3.35699e-05	0.0132	0.0019	2.989e-12	51.6	0.1506
468	rs13237426	7	46507656	t	c	0.9381	intergenic	-	S	1	K	0.0362538	0.00564648	1.3574e-10	0.0404802	0.00505746	1.20377e-15	0.0386	0.0038	1.235e-24	0	0.5772
469	rs723149	7	46577056	a	g	0.4372	intergenic	-	P	1	K	0.0269759	0.00284695	1e-21	0.028068	0.00255994	8.1e-28	0.0276	0.0019	1.432e-47	0	0.7755
470	rs143741275	7	46637890	a	agtgtgt	0.5772	intergenic	-	S	1	K	-0.0200662	0.00279606	7.14577e-13	-0.0222964	0.00254382	1.86945e-18	-0.0213	0.0019	1.134e-29	0	0.5552
471	rs2237474	7	50743240	t	g	0.3586	intron	GRB10	P	2	N	0.0153787	0.00293937	6e-08	0.0207153	0.00264967	1.3e-14	0.0183	0.002	1.278e-20	45	0.1775
472	rs28895377	7	55901447	a	t	0.8847	intron	SEPT14	P	2	N	0.0198595	0.00443734	2.8e-06	0.027802	0.00397052	3.7e-12	0.0243	0.003	2.355e-16	43.8	0.1822
473	rs12698934	7	70215358	a	g	0.1668	intron	AUTS2	P	3	N	0.0221385	0.00380585	7.6e-09	0.0178888	0.00342718	1.5e-07	0.0198	0.0025	7.766e-15	0	0.4067
474	rs12540011	7	72991704	a	g	0.2835	intron	TBL2	P	2	K	0.0115516	0.00313029	4.1e-05	0.0273349	0.00281122	4.1e-22	0.0203	0.0021	3.012e-22	92.9	0.0001759
475	rs12667702	7	76772116	t	c	0.2051	intron	CCDC146	P	3	N	-0.0138084	0.00352549	2.3e-05	-0.0154991	0.003176	6.7e-07	-0.0147	0.0024	4.176e-10	0	0.7216
476	rs10280623	7	87202544	t	c	0.803	intron	ABCB1	P	3	N	-0.0176471	0.00354667	6.8e-07	-0.0143579	0.00320441	1.2e-05	-0.0158	0.0024	2.732e-11	0	0.4914
477	rs78138888	7	91731046	t	c	0.0721	intron	AKAP9	P	3	N	-0.0256298	0.00545271	2.5e-07	-0.0280415	0.00490702	1.1e-08	-0.027	0.0036	1.446e-13	0	0.7423
478	rs42039	7	92244422	t	c	0.2444	3-UTR	CDK6	P	1	N	0.0476329	0.00328334	9.3e-49	0.0484921	0.00295897	2.3e-61	0.0481	0.0022	3.53e-106	0	0.8459
479	7:93258982_CT_C	7	93258982	ct	c	0.5566	intron	GNGT1	P	1	K	-0.017642	0.00284258	3.4e-10	-0.0200641	0.00255772	2.6e-15	-0.019	0.0019	1.815e-23	0	0.5265
480	rs3763467	7	94022118	t	c	0.8843	upstream	COL1A2	P	2	K	0.0219233	0.00443857	5.7e-07	0.0291725	0.00401435	6.8e-13	0.0259	0.003	3.237e-18	31.8	0.2258
481	7:114004121_TA_T	7	114004121	t	ta	0.407	intron	FOXP2	P	3	N	0.0119	0.00296997	1.8e-05	0.0116103	0.00267979	6.9e-06	0.0117	0.002	3.617e-09	0	0.9423
482	rs987666	7	116267938	a	g	0.1188	intron	LINC01510	P	3	N	0.0196171	0.00436569	8.3e-06	0.0176233	0.00393138	1.9e-06	0.0185	0.0029	2.327e-10	0	0.7343
483	rs62621812	7	127015083	a	g	0.0204	missense	ZNF800	P	1	N	0.0618049	0.0102074	5.2e-10	0.0846903	0.00930203	1.5e-20	0.0743	0.0069	3.163e-27	63.6	0.09749
484	rs9690338	7	130577293	a	g	0.9163	intron	AC016831.1	P	3	N	-0.024832	0.00513991	2.5e-06	-0.0220302	0.00459225	1.1e-06	-0.0233	0.0034	1.074e-11	0	0.6844
485	rs17480616	7	135123060	c	g	0.0307	missense	CNOT4	S	3	N	0.0414304	0.00756198	4.28255e-08	0.0353363	0.00741259	1.86933e-06	0.0383	0.0053	4.503e-13	0	0.565
486	rs10627558	7	135212623	cgt	c	0.2353	intergenic	-	P	2	N	-0.018549	0.00335154	5.6e-08	-0.0176821	0.00300756	3.6e-09	-0.0181	0.0022	6.911e-16	0	0.8473
487	rs199610373	7	139735856	a	g	0.8172	intron	PARP12	P	1	N	-0.0221779	0.00366114	2.2e-10	-0.0298175	0.00330388	1.9e-19	-0.0264	0.0025	5.403e-27	58.3	0.1213
488	rs269232	7	140323822	a	g	0.7042	intron	DENND2A	P	3	N	-0.0157329	0.00309488	2.9e-07	-0.0138752	0.00278059	3.3e-07	-0.0147	0.0021	1.166e-12	0	0.6552
489	rs822530	7	148631555	a	t	0.2047	intergenic	-	P	2	N	-0.0179703	0.00351596	8.4e-08	-0.0316259	0.00316913	1.2e-24	-0.0255	0.0024	2.361e-27	88	0.003915
490	7:150502468_AT_A	7	150502468	a	at	0.1111	upstream	TMEM176B	S	2	K	-0.03126	0.00492744	2.23779e-10	-0.0204624	0.00403788	4.02853e-07	-0.0248	0.0031	2.01e-15	65.2	0.09009
491	rs6977416	7	150542711	a	g	0.3338	intron	AOC1	P	1	K	0.05046	0.0030185	1e-64	0.0418518	0.00271272	2.4e-57	0.0457	0.002	1.43e-113	77.8	0.03391
492	rs10247107	7	150683083	a	g	0.6044	regulatory_region	-	S	2	K	-0.0195622	0.00330646	3.29132e-09	-0.015507	0.00303672	3.2818e-07	-0.0174	0.0022	8.297e-15	0	0.3664
493	rs3918226	7	150690176	t	c	0.081	intron	NOS3	S	1	K	-0.0423032	0.00539441	4.43246e-15	-0.0358083	0.00473312	3.8641e-14	-0.0386	0.0036	1.81e-27	0	0.3655
494	rs55911644	7	156311364	a	t	0.3609	intron	LINC01006	P	2	N	0.0185483	0.00294434	4.5e-10	0.0104375	0.00264421	1.9e-05	0.0141	0.002	8.93e-13	76.2	0.04041
495	rs75140902	8	13333581	t	c	0.0323	intron	DLC1	S	2	N	-0.0371208	0.00839238	9.72705e-06	-0.0439185	0.00676326	8.37581e-11	-0.0412	0.0053	4.816e-15	0	0.5283
496	rs76364830	8	13372120	a	g	0.0634	5-UTR	DLC1	P	1	N	-0.0455774	0.00583763	1.9e-15	-0.048277	0.00527678	9e-20	-0.0471	0.0039	2.703e-33	0	0.7315
497	rs7833274	8	19613134	t	g	0.3794	intron	CSGALNACT1	P	3	N	0.0141445	0.00293159	9.5e-06	0.010281	0.00264461	2.4e-05	0.012	0.002	9.453e-10	0	0.3278
498	rs1063582	8	23167353	t	g	0.2351	missense	LOXL2	P	2	N	0.0151141	0.00332789	2.9e-05	0.0212116	0.00300086	1.4e-12	0.0185	0.0022	1.124e-16	46	0.1736
499	rs62501195	8	24041988	a	c	0.8288	intergenic	-	P	3	N	0.0206746	0.00380934	5.3e-07	0.0190934	0.00343223	1.2e-08	0.0198	0.0025	8.113e-15	0	0.7578
500	rs2321250	8	25349531	t	c	0.6429	intron	CDCA2	P	3	N	0.0137939	0.00294673	1.2e-06	0.0137336	0.00265109	1.4e-07	0.0138	0.002	2.91e-12	0	0.9879
501	rs6557894	8	26086913	t	c	0.4648	intergenic	-	P	3	N	-0.0112707	0.00283054	2.5e-05	-0.0131918	0.00255128	3.8e-07	-0.0123	0.0019	7.685e-11	0	0.6142
502	rs7816345	8	36846109	t	c	0.1682	upstream	AC090453.1	P	2	N	0.0171714	0.00377114	1.1e-06	0.0321878	0.00339678	8.3e-23	0.0255	0.0025	6.225e-24	88.6	0.00309
503	rs746008566	8	38249932	g	ga	0.7712	intron	LETM2	P	1	N	0.0234099	0.00341727	4.7e-12	0.0206204	0.00308101	3.5e-12	0.0219	0.0023	1.201e-21	0	0.5443
504	rs576583353	8	41163687	cagggg	c	0.3861	intron	SFRP1	P	3	N	-0.0122656	0.00292038	3.4e-05	-0.0116538	0.00262711	3.9e-06	-0.0119	0.002	1.016e-09	0	0.8762
505	rs6988165	8	42351176	c	g	0.573	intron	SLC20A2	P	3	N	0.0139323	0.00285113	2.4e-06	0.0126417	0.00256597	7.3e-07	0.0132	0.0019	4.181e-12	0	0.7365
506	rs6984699	8	49348960	a	g	0.7413	regulatory_region	-	P	1	N	-0.0200388	0.00322941	1.2e-09	-0.0236372	0.00290195	5.2e-16	-0.022	0.0022	1.864e-24	0	0.4072
507	rs139424516	8	56583713	c	g	0.9783	intergenic	-	P	3	N	0.0429738	0.0101794	2.6e-05	0.0442086	0.00917231	1.4e-06	0.0437	0.0068	1.488e-10	0	0.9282
508	rs147700781	8	56951791	a	t	0.9866	intergenic	-	S	3	K	-0.066471	0.0132292	5.04551e-07	-0.0529706	0.0125109	2.2961e-05	-0.0593	0.0091	6.638e-11	0	0.4584
509	rs72656010	8	57122215	t	c	0.8678	intron	PLAG1	P	1	K	0.0621238	0.00418515	1.1e-50	0.0706416	0.00376831	7.1e-80	0.0668	0.0028	7.31e-126	56.3	0.1304
510	rs62515454	8	57191451	t	c	0.1822	intergenic	-	S	1	K	0.0331395	0.00353216	6.46116e-21	0.0428629	0.00336411	3.48749e-37	0.0382	0.0024	1.589e-55	74.8	0.04622
511	rs4737446	8	57665019	t	g	0.6944	intergenic	-	P	1	K	0.0225813	0.00308214	4.6e-14	0.0256485	0.00277128	1.3e-20	0.0243	0.0021	4.903e-32	0	0.4593
512	rs16938625	8	74276843	t	c	0.8481	downstream	AC111149.1	P	2	N	-0.0185764	0.00395147	7.7e-07	-0.0202749	0.00355599	4.6e-09	-0.0195	0.0026	1.549e-13	0	0.7493
513	rs2925155	8	75886297	t	c	0.2612	intergenic	-	P	3	N	-0.0149266	0.00324379	1.4e-06	-0.0149901	0.00292089	1.7e-07	-0.015	0.0022	5.466e-12	0	0.9884
514	rs61729527	8	77761919	t	c	0.0519	missense	ZFHX4	S	3	K	-0.0353319	0.00611894	7.73254e-09	-0.0322494	0.00563223	1.02905e-08	-0.0337	0.0041	4.534e-16	0	0.7109
515	rs4735761	8	78097161	a	c	0.7143	intergenic	-	P	1	K	-0.0335935	0.00313402	4.7e-28	-0.0326317	0.00281401	5.9e-31	-0.0331	0.0021	3.662e-56	0	0.8194
516	rs7014590	8	89335647	t	c	0.7386	intron	MMP16	P	1	N	0.023828	0.00322873	2e-13	0.0220267	0.00291087	5.9e-15	0.0228	0.0022	4.477e-26	0	0.6786
517	8:92188043_GT_G	8	92188043	g	gt	0.6738	intron	LRRC69	P	2	N	0.0164577	0.00306062	3.1e-08	0.0160062	0.0027541	9.1e-10	0.0162	0.002	2.432e-15	0	0.9127
518	rs7829174	8	99330910	a	g	0.4637	intergenic	-	P	3	N	0.0117086	0.00283897	3e-05	0.0110791	0.00255701	2.2e-05	0.0114	0.0019	2.237e-09	0	0.8691
519	rs2142331	8	116636719	t	c	0.6023	intron	TRPS1	P	2	N	-0.0227093	0.0028896	2.6e-14	-0.0114802	0.00260288	2.1e-05	-0.0165	0.0019	1.378e-17	88	0.003885
520	rs11778491	8	120451362	c	g	0.2518	intron	AC021733.1	S	1	N	-0.0243538	0.00323132	4.81689e-14	-0.0230632	0.00287911	1.1421e-15	-0.0236	0.0021	4.054e-28	0	0.7655
521	rs10283100	8	120596023	a	g	0.0555	missense	ENPP2	P	1	N	-0.0548823	0.00618178	4e-20	-0.0596987	0.00555276	7.4e-29	-0.0575	0.0041	4.107e-44	0	0.5622
522	rs80114469	8	121214158	t	ttc	0.7874	intron	COL14A1	P	3	N	0.0153059	0.0034557	1.9e-05	0.0156156	0.00310772	3.7e-07	0.0155	0.0023	2.115e-11	0	0.9469
523	rs11779459	8	123980551	t	c	0.3545	intron	ZHX2	P	2	N	0.0167593	0.00296817	1.6e-09	0.0130129	0.00267031	9.5e-07	0.0147	0.002	1.37e-13	0	0.3481
524	8:124432591_GC_G	8	124432591	g	gc	0.0074	intron	WDYHV1	S	2	N	-0.0718409	0.0172923	3.25979e-05	-0.0887823	0.0148522	2.26307e-09	-0.0816	0.0113	4.434e-13	0	0.4574
525	rs4870941	8	126498828	c	g	0.238	upstream	AC091114.1	P	1	N	-0.0218771	0.00336272	1.5e-11	-0.0359797	0.00302798	9.1e-32	-0.0297	0.0023	1.092e-39	89.7	0.00183
526	rs1902789	8	129185104	a	g	0.7493	intron	PVT1	P	1	N	-0.0223838	0.00325975	3e-11	-0.0246388	0.00294074	2.6e-17	-0.0236	0.0022	2.749e-27	0	0.6075
527	rs199882851	8	129984956	ca	c	0.4998	intron	CCDC26	P	2	N	-0.0133874	0.00284707	1.4e-06	-0.0162409	0.00256256	3.3e-09	-0.015	0.0019	3.954e-15	0	0.4563
528	rs7816342	8	130719623	a	g	0.2326	intron	AC103718.1	P	1	N	-0.031993	0.00334196	3.1e-21	-0.0241615	0.00301413	1e-15	-0.0277	0.0022	4.081e-35	67	0.08183
529	rs4733571	8	131290664	t	g	0.6274	intron	ASAP1	P	3	N	-0.0131065	0.00292937	6.8e-06	-0.0149212	0.00264179	1.1e-08	-0.0141	0.002	6.44e-13	0	0.6455
530	rs6987355	8	134618967	a	t	0.7991	regulatory_region	-	P	2	N	-0.0160054	0.00352287	6.3e-06	-0.0210244	0.00317863	4.3e-12	-0.0188	0.0024	1.801e-15	10.6	0.2902
531	rs558657497	8	135578636	caaaaaaaaaaaaa	c	0.5002	intron	ZFAT	S	1	N	-0.0216398	0.00285168	3.23776e-14	-0.0246536	0.00248652	3.5862e-23	-0.0234	0.0019	1.231e-35	0	0.4257
532	rs112892337	8	135614553	c	g	0.0044	missense	ZFAT	S	1	N	0.158197	0.0209673	4.52537e-14	0.12735	0.0190519	2.3191e-11	0.1413	0.0141	1.232e-23	15.7	0.2762
533	rs12541381	8	135649848	a	g	0.2575	missense	ZFAT	P	1	N	-0.0285457	0.00322544	2.5e-19	-0.0346071	0.00291068	3.3e-32	-0.0319	0.0022	2.809e-49	48.6	0.163
534	rs7821751	8	135710679	a	c	0.7369	intron	ZFAT	S	2	N	-0.0196667	0.00317358	5.75419e-10	-0.0167507	0.00288424	6.33438e-09	-0.0181	0.0021	2.544e-17	0	0.4965
535	rs137957419	8	135812493	a	attttaataaat	0.7142	upstream	AC083843.3	S	2	N	0.0202294	0.00324904	4.77677e-10	0.0115544	0.00269802	1.84764e-05	0.0151	0.0021	3.533e-13	76.3	0.03996
536	rs12334478	8	141998765	c	g	0.5036	intron	PTK2	P	2	N	0.015349	0.00283135	3e-07	0.0166389	0.00254857	1.2e-11	0.0161	0.0019	2.266e-17	0	0.7349
537	rs7015048	8	144984283	t	c	0.526	intergenic	-	P	2	N	0.0121043	0.00282676	1.2e-05	0.0178174	0.00254601	3.7e-12	0.0153	0.0019	7.284e-16	55.7	0.1332
538	rs186474010	8	145501823	a	g	0.8088	-	-	P	3	N	-0.0164121	0.00392394	2.1e-05	-0.0157454	0.00354959	2e-05	-0.016	0.0026	1.091e-09	0	0.8997
539	rs73384223	9	3869315	t	c	0.8033	intron	GLIS3	P	2	N	0.0140538	0.00358697	6.8e-06	0.025849	0.00323996	9.2e-15	0.0205	0.0024	1.266e-17	83.2	0.01468
540	rs10815323	9	5955141	a	g	0.7963	intron	KIAA2026	P	3	N	-0.0171425	0.00352393	2.3e-06	-0.0160002	0.0031826	9.9e-07	-0.0165	0.0024	2.719e-12	0	0.8099
541	rs56009005	9	13257031	a	g	0.0727	intron	MPDZ	P	3	N	-0.0230811	0.00555439	3.8e-05	-0.0252443	0.00502096	1.6e-07	-0.0243	0.0037	7.203e-11	0	0.7726
542	rs1341732	9	15901875	a	g	0.5814	intron	CCDC171	P	2	N	-0.013713	0.00286353	1.1e-06	-0.0148733	0.00258274	3.2e-09	-0.0144	0.0019	7.227e-14	0	0.7635
543	rs6475052	9	16428625	t	c	0.411	intron	BNC2	S	3	N	0.0123587	0.00268237	4.07792e-06	0.0112515	0.00240862	2.99224e-06	0.0117	0.0018	5.601e-11	0	0.7587
544	rs7858712	9	16738312	a	g	0.0856	intron	BNC2	P	1	N	-0.035897	0.00505672	4.2e-13	-0.0337017	0.00454341	3.1e-13	-0.0347	0.0034	1.043e-24	0	0.7467
545	rs10963680	9	18629283	a	g	0.2436	intron	ADAMTSL1	P	3	N	-0.0138941	0.00330528	4.1e-05	-0.0125452	0.00298768	2.4e-05	-0.0132	0.0022	2.96e-09	0	0.7621
546	rs12553324	9	23347865	c	g	0.5841	intron	AL391117.1	P	2	N	-0.0180189	0.00286818	8.1e-10	-0.0104685	0.00258467	1.8e-05	-0.0139	0.0019	5.416e-13	73.9	0.05051
547	rs10814129	9	34623718	a	g	0.1654	upstream	DCTN3	P	3	N	-0.0182637	0.00379918	2.8e-07	-0.0149975	0.00343171	1.2e-05	-0.0165	0.0025	1.01e-10	0	0.5235
548	rs13297831	9	35911833	c	g	0.5717	downstream	SPAAR	P	3	N	0.0161091	0.00288997	5.6e-08	0.0120903	0.00260486	1.1e-06	0.0139	0.0019	6.99e-13	6.3	0.3016
549	rs7029058	9	84233764	t	c	0.3625	intron	TLE1	P	3	N	-0.0145186	0.00295223	3.3e-07	-0.0110902	0.00266396	3e-05	-0.0126	0.002	1.71e-10	0	0.3886
550	rs1330826	9	85129970	c	g	0.2268	intron	AL162726.3	P	2	N	0.0142479	0.00339985	1.3e-05	0.0178805	0.00307392	1.6e-09	0.0162	0.0023	1.039e-12	0	0.428
551	rs8181166	9	89116628	c	g	0.4997	regulatory_region	-	P	3	N	0.0155422	0.00283247	1.5e-08	0.0108564	0.00255682	1.9e-05	0.013	0.0019	8.574e-12	33.7	0.2194
552	rs12236754	9	95512201	a	g	0.1753	intron	BICD2	P	1	N	-0.024778	0.00370842	1.7e-11	-0.0238943	0.00335768	1.5e-12	-0.0243	0.0025	1.675e-22	0	0.8598
553	rs3901421	9	96204538	c	g	0.4871	downstream	FAM120AOS	P	1	N	0.0187143	0.00283041	1.3e-11	0.0237439	0.00254833	1.8e-20	0.0215	0.0019	7.548e-30	42.7	0.1866
554	9:97078354_GGA_G	9	97078354	g	gga	0.5927	downstream	NUTM2F	P	3	N	-0.0152547	0.00302975	2.6e-07	-0.0138713	0.00272781	3e-07	-0.0145	0.002	8.803e-13	0	0.7344
555	rs10993370	9	97617103	c	g	0.5545	intron	C9orf3	P	2	N	-0.0204236	0.00285152	1.3e-13	-0.0146097	0.00256926	5.8e-09	-0.0172	0.0019	1.901e-19	56.4	0.1298
556	rs2236406	9	98221861	t	c	0.6507	intron	PTCH1	P	1	K	-0.0374115	0.00296751	5.8e-36	-0.0410825	0.00267614	1.4e-54	-0.0394	0.002	1.258e-87	0	0.3583
557	rs145922731	9	98269098	a	g	0.0106	intron	PTCH1	S	1	K	-0.0874152	0.0145283	1.77805e-09	-0.0849952	0.0127203	2.35952e-11	-0.086	0.0096	2.454e-19	0	0.9003
558	rs191458964	9	98270362	t	g	0.9883	intron	PTCH1	S	1	K	-0.0821861	0.0131972	4.73773e-10	-0.0742608	0.0120396	6.91422e-10	-0.0779	0.0089	2.062e-18	0	0.6573
559	rs1984119	9	98368761	t	c	0.7441	upstream	AL392185.1	S	1	K	0.020905	0.00315945	3.67413e-11	0.0254368	0.00301132	2.98685e-17	0.0233	0.0022	1.267e-26	7.2	0.2991
560	rs6477489	9	99239841	a	c	0.7793	intron	HABP4	P	1	K	-0.0385505	0.00340486	1.1e-30	-0.0356348	0.00307149	1.7e-31	-0.0369	0.0023	5.172e-59	0	0.5249
561	rs188738880	9	99776024	t	c	0.9605	upstream	MFSD14C	P	1	N	-0.0499641	0.00750124	7.6e-11	-0.0401815	0.00675881	1.8e-09	-0.0446	0.005	6.974e-19	0	0.3326
562	rs10819542	9	101738188	a	g	0.6336	intron	COL15A1	P	2	N	0.0120987	0.00294459	4.8e-05	0.0153385	0.0026608	4.8e-09	0.0139	0.002	2.038e-12	0	0.4143
563	rs902144	9	109177571	c	g	0.4806	intron	LINC01505	S	3	N	0.014579	0.00299974	1.1733e-06	0.0134328	0.00254112	1.24901e-07	0.0139	0.0019	7.236e-13	0	0.7706
564	rs7849060	9	109565934	t	c	0.71	intergenic	-	P	1	N	-0.027959	0.00315945	2.5e-20	-0.0249853	0.00284609	1.2e-19	-0.0263	0.0021	1.481e-35	0	0.4844
565	rs1341215	9	111662350	a	g	0.1374	intron	ELP1	P	2	N	0.0192664	0.00410589	8.2e-07	0.025923	0.00369162	3.8e-12	0.0229	0.0027	6.318e-17	31.2	0.228
566	rs1008158	9	113828811	a	g	0.6581	intergenic	-	P	2	N	-0.018354	0.00299505	3.6e-10	-0.0136341	0.00269629	2.5e-07	-0.0157	0.002	3.897e-15	27.1	0.2415
567	rs750360862	9	116057714	a	atgaat	0.2924	downstream	RNF183	P	2	N	-0.0181197	0.00310516	1.9e-09	-0.0152663	0.00280183	5e-08	-0.0165	0.0021	1.799e-15	0	0.4951
568	rs1249741	9	117051847	a	t	0.4759	intron	COL27A1	P	2	N	-0.0114721	0.00282921	4e-05	-0.0159973	0.00255477	6.2e-11	-0.014	0.0019	1.772e-13	29	0.2352
569	rs5010187	9	117824332	a	g	0.5008	intron	TNC	P	3	N	0.0120754	0.00282397	2.9e-06	0.0137204	0.00254379	3.3e-08	0.013	0.0019	6.446e-12	0	0.6652
570	rs12344772	9	118490315	t	g	0.0832	intron	AL691420.1	P	1	N	-0.045426	0.00515133	1.7e-17	-0.0419152	0.00464701	9.2e-20	-0.0435	0.0035	2.004e-36	0	0.6128
571	rs555464135	9	119124535	t	taa	0.7984	intron	PAPPA	P	1	K	0.0428962	0.00353755	4.4e-37	0.0488692	0.00318778	1.4e-52	0.0462	0.0024	9.784e-85	36.4	0.2097
572	rs115535131	9	119154271	c	g	0.0118	intron	PAPPA	S	3	K	-0.0584342	0.0130358	7.37409e-06	-0.0487743	0.0119396	4.40595e-05	-0.0532	0.0088	1.54e-09	0	0.5848
573	rs4837613	9	119309525	c	g	0.4887	intron	ASTN2	S	1	K	-0.0169733	0.00288699	4.12139e-09	-0.0245093	0.00251112	1.66712e-22	-0.0213	0.0019	3.153e-29	74.2	0.04889
574	rs10818576	9	124412948	t	g	0.7608	intron	DAB2IP	P	3	N	-0.0160789	0.00333924	3.6e-06	-0.0162072	0.00299991	1.2e-07	-0.0161	0.0022	4.591e-13	0	0.9772
575	rs369508364	9	125696599	t	c	0.0076	upstream	ZBTB26	P	2	N	-0.0970952	0.0169754	6.3e-08	-0.111851	0.015543	1e-12	-0.1051	0.0115	4.727e-20	0	0.5215
576	rs570987309	9	128067650	g	gt	0.4094	intron	GAPVD1	P	1	N	-0.0219787	0.00294072	1.9e-13	-0.0160535	0.00264878	8.6e-10	-0.0187	0.002	1.995e-21	55.4	0.1344
577	rs4836544	9	129236355	t	c	0.8846	intron	MVB12B	P	3	N	0.0180215	0.0044479	8.9e-06	0.0170928	0.00401669	3.3e-05	0.0175	0.003	4.26e-09	0	0.8769
578	rs62578126	9	129375338	t	c	0.3721	upstream	LMX1B	S	3	N	-0.0141664	0.00286431	7.58116e-07	-0.0118327	0.00256295	3.89668e-06	-0.0129	0.0019	1.6e-11	0	0.5437
579	rs112367251	9	129738592	t	tctcaca	0.643	intron	RALGPS1	P	1	N	-0.0190547	0.00311695	7.2e-10	-0.0168745	0.00281611	1e-09	-0.0179	0.0021	1.291e-17	0	0.6038
580	rs3802342	9	133473303	c	g	0.648	intron	FUBP3	P	3	N	0.0155535	0.00295887	1.1e-06	0.0139422	0.00266966	6.1e-08	0.0147	0.002	1.374e-13	0	0.686
581	rs8176672	9	136142185	t	c	0.0627	intron	ABO	P	3	N	-0.0319511	0.00582086	1.6e-08	-0.0309208	0.00524286	4.5e-08	-0.0314	0.0039	7.898e-16	0	0.8954
582	rs13300181	9	136390015	a	g	0.6455	5-UTR	MYMK	S	3	N	0.0111525	0.00268295	3.22736e-05	0.0133052	0.0026387	4.59915e-07	0.0122	0.0019	7.527e-11	0	0.5673
583	rs141147400	9	136940550	c	g	0.2921	upstream	ARF4P1	P	2	K	0.0159552	0.0032144	1.9e-07	0.018224	0.00289366	1.1e-10	0.0172	0.0022	1.228e-15	0	0.5999
584	rs10858246	9	139102831	c	g	0.3183	intron	QSOX2	P	2	N	-0.0237891	0.00302946	8.2e-15	-0.0146913	0.00273889	1.1e-08	-0.0188	0.002	2.349e-20	79.8	0.0259
585	rs7020201	9	139377498	c	g	0.543	upstream	C9orf163	S	3	N	0.0116803	0.0025078	3.19908e-06	0.0116316	0.00246926	2.47027e-06	0.0117	0.0018	3.487e-11	0	0.989
586	rs72761015	9	139620333	t	c	0.125	downstream	DIPK1B	P	3	N	-0.0210475	0.00427066	8.2e-07	-0.0224151	0.00386314	3.4e-08	-0.0218	0.0029	2.759e-14	0	0.8123
587	9:140281590_TTCCCTGCCTGGCCCTCGGCCCCCGC_T	9	140281590	t	ttccctgcctggccctcggcccccgc	0.1867	intron	EXD3	P	3	N	-0.0150834	0.00364389	1.2e-05	-0.0141932	0.00326919	7.1e-06	-0.0146	0.0024	2.025e-09	0	0.8557
588	rs35288270	10	4961278	t	c	0.8656	intergenic	-	P	1	N	0.0344136	0.00415459	1.1e-16	0.0314782	0.00373164	3.4e-18	0.0328	0.0028	3.435e-32	0	0.5991
589	10:5246210_AAAAC_A	10	5246210	a	aaaac	0.1419	intron	AKR1C4	S	3	N	0.017937	0.00398224	6.66095e-06	0.0188984	0.00358516	1.3548e-07	0.0185	0.0027	4.171e-12	0	0.8576
590	rs35092545	10	12943108	t	g	0.2896	intron	CCDC3	P	3	N	-0.0140422	0.00312718	1.6e-05	-0.0146614	0.0028118	2.6e-08	-0.0144	0.0021	5.999e-12	0	0.8829
591	rs7087801	10	25005932	t	c	0.2979	intron	ARHGAP21	S	3	N	-0.0164785	0.00298559	3.4025e-08	-0.0139568	0.00274542	3.70192e-07	-0.0151	0.002	7.547e-14	0	0.5341
592	rs11014285	10	25178864	a	g	0.1654	intron	PRTFDC1	P	1	N	0.0284919	0.00384686	2.8e-14	0.0388631	0.00346766	1.9e-29	0.0342	0.0026	2.888e-40	75.1	0.04523
593	rs2808290	10	27900882	t	c	0.5029	intergenic	-	P	1	N	0.0197835	0.0028351	3.4e-12	0.0165785	0.00255257	1.2e-11	0.018	0.0019	2.185e-21	0	0.4008
594	rs71492575	10	28966233	a	c	0.6477	upstream	BAMBI	P	1	N	0.0218641	0.00307315	6.6e-13	0.0195871	0.00277525	5.5e-13	0.0206	0.0021	1.429e-23	0	0.5824
595	rs776620768	10	31113978	ct	c	0.6467	intron	ZNF438	P	3	N	-0.0120906	0.00296331	4.7e-05	-0.0115447	0.00266772	2.9e-05	-0.0118	0.002	2.746e-09	0	0.8911
596	rs1778871	10	34535021	c	g	0.8811	intron	PARD3	P	3	N	0.0216281	0.00436653	9e-07	0.0170704	0.0039289	2e-05	0.0191	0.0029	6.035e-11	0	0.4378
597	rs796709989	10	35051218	cag	c	0.7082	intron	PARD3	P	3	N	0.0181513	0.0031888	1.5e-08	0.0112466	0.00287234	4.6e-05	0.0143	0.0021	1.831e-11	61.4	0.1077
598	rs2490302	10	37702435	a	t	0.9137	intergenic	-	P	3	N	0.0242262	0.00505675	5.1e-07	0.0204312	0.0045568	1.6e-06	0.0221	0.0034	6.237e-11	0	0.5772
599	rs10776560	10	50542358	t	c	0.4995	intergenic	-	P	2	N	-0.0161328	0.00282103	6.7e-09	-0.0153867	0.00253732	5e-10	-0.0157	0.0019	7.879e-17	0	0.8441
600	rs10822055	10	52752880	a	t	0.2349	intron	PRKG1	P	2	N	-0.021549	0.00333618	7.3e-11	-0.0145364	0.0030055	5.2e-07	-0.0177	0.0022	2.438e-15	59	0.1184
601	rs61849823	10	53290991	t	c	0.8357	intron	PRKG1	P	3	N	-0.0219351	0.00384153	7.9e-09	-0.0175622	0.00346154	5.7e-07	-0.0195	0.0026	3.164e-14	0	0.3977
602	rs77974561	10	53821851	a	c	0.0546	intron	PRKG1	P	3	N	-0.0289355	0.00621445	2.8e-06	-0.0274405	0.00561745	3.3e-07	-0.0281	0.0042	1.519e-11	0	0.8584
603	rs12218358	10	54460783	c	g	0.5639	intron	LNCAROD	P	3	N	0.0134289	0.00285871	3.5e-05	0.010523	0.00257711	2.7e-05	0.0118	0.0019	6.485e-10	0	0.4502
604	rs1171614	10	61469538	t	c	0.2309	5-UTR	SLC16A9	P	3	N	0.0177516	0.00335913	2.9e-08	0.0158175	0.00302252	2.2e-08	0.0167	0.0022	1.128e-13	0	0.6686
605	rs10761494	10	62160833	a	t	0.3617	intron	ANK3	P	3	N	-0.0154096	0.00294172	1.9e-06	-0.0146221	0.00265644	1.5e-07	-0.015	0.002	3.055e-14	0	0.8425
606	rs67527161	10	63781824	t	c	0.791	intron	ARID5B	P	2	N	0.0202836	0.0034893	4.7e-09	0.0165579	0.00313983	4.9e-08	0.0182	0.0023	5.79e-15	0	0.4274
607	rs224043	10	64524992	t	g	0.5677	intron	AC067751.1	P	2	N	-0.0153181	0.00285482	5.4e-08	-0.017108	0.00257192	8.9e-12	-0.0163	0.0019	1.42e-17	0	0.6413
608	rs117880827	10	69716083	t	c	0.9176	intron	HERC4	P	3	N	0.0226641	0.00512863	7.5e-06	0.0192825	0.00465483	1e-05	0.0208	0.0034	1.566e-09	0	0.6254
609	rs7916821	10	69933969	a	g	0.4945	missense	MYPN	S	1	N	0.0221155	0.00292078	3.68148e-14	0.0154748	0.00263064	4.04062e-09	0.0184	0.002	3.788e-21	65	0.09114
610	rs7095472	10	70399109	a	g	0.4665	intron	TET1	P	1	N	-0.0283031	0.00284606	5.4e-22	-0.0254855	0.00256061	1.9e-21	-0.0267	0.0019	7.656e-45	0	0.4617
611	rs68049170	10	72432047	a	g	0.2764	upstream	ADAMTS14	P	1	K	-0.0262655	0.00316689	1.4e-16	-0.0256358	0.0028597	6.5e-20	-0.0259	0.0021	2.69e-34	0	0.8827
612	rs35172794	10	75747515	g	ga	0.8098	intergenic	-	P	3	N	-0.018591	0.00389122	4.2e-06	-0.0160832	0.00350243	3.9e-06	-0.0172	0.0026	3.86e-11	0	0.6319
613	rs58628285	10	77218226	g	gccct	0.4397	intron	LRMDA	P	1	N	0.020221	0.00286789	9.8e-12	0.021389	0.0025779	1.5e-16	0.0209	0.0019	1.372e-27	0	0.762
614	10:77574349_AT_A	10	77574349	a	at	0.1578	intron	LRMDA	S	3	N	-0.0203505	0.00415302	9.57538e-07	-0.0154405	0.00331636	3.22644e-06	-0.0174	0.0026	2.143e-11	0	0.3556
615	10:79538276_TA_T	10	79538276	t	ta	0.3533	upstream	AL450306.1	S	3	N	-0.014199	0.00297734	1.85129e-06	-0.0126925	0.002774	4.7502e-06	-0.0134	0.002	4.15e-11	0	0.7112
616	rs117543413	10	79543740	t	c	0.0176	intron	AL450306.1	P	1	N	-0.069132	0.0108657	1.4e-10	-0.0687544	0.00977718	3.9e-12	-0.0689	0.0073	2.467e-21	0	0.9794
617	rs10824747	10	81118464	t	c	0.4994	downstream	PPIF	P	1	N	0.0178557	0.00282376	1e-10	0.0159966	0.00254282	1.4e-10	0.0168	0.0019	5.279e-19	0	0.6247
618	rs7910211	10	81228378	t	c	0.8413	regulatory_region	-	S	3	N	-0.0199445	0.00390514	3.26911e-07	-0.0144004	0.00313551	4.37572e-06	-0.0166	0.0024	1.212e-11	18.4	0.2683
619	rs4934377	10	89823570	a	t	0.7297	intergenic	-	P	2	N	-0.0155332	0.00318319	4.5e-06	-0.0185833	0.00286993	2.8e-10	-0.0172	0.0021	6.653e-16	0	0.4767
620	rs2648725	10	93015079	a	t	0.2134	intron	PCGF5	P	3	N	0.0173322	0.00344901	2.7e-07	0.0158685	0.00310735	5e-08	0.0165	0.0023	8.203e-13	0	0.7525
621	10:93624905_AT_A	10	93624905	a	at	0.0942	3-UTR	TNKS2	P	3	N	0.0212211	0.00488788	1e-05	0.0180617	0.00440769	1.2e-05	0.0195	0.0033	2.67e-09	0	0.6312
622	10:96026184_CA_C	10	96026184	ca	c	0.5655	intron	PLCE1	P	1	K	-0.0409494	0.0028547	1.6e-49	-0.0382484	0.00257189	7.6e-50	-0.0395	0.0019	9.68e-95	0	0.4821
623	rs4917612	10	96591284	c	g	0.8665	intron	CYP2C19	P	1	K	-0.0338083	0.00418915	5.2e-17	-0.0333431	0.00376837	1.8e-19	-0.0336	0.0028	4.77e-33	0	0.9342
624	rs9419827	10	98560869	a	g	0.0665	intergenic	-	P	3	N	0.0288277	0.00623607	2.4e-06	0.0245037	0.00562738	2.5e-06	0.0264	0.0042	2.456e-10	0	0.6067
625	10:102299918_CT_C	10	102299918	ct	c	0.773	intron	HIF1AN	S	1	N	0.0193748	0.00328641	3.737e-09	0.0187809	0.00294131	1.71176e-10	0.019	0.0022	3.638e-18	0	0.8929
626	10:102656064_CT_C	10	102656064	ct	c	0.4392	intergenic	-	P	1	N	-0.0193574	0.00289519	9.1e-12	-0.0313037	0.00260358	9.6e-34	-0.026	0.0019	5.225e-41	89.4	0.002154
627	rs573605538	10	103886793	a	t	0.4182	intergenic	-	P	2	N	0.0128585	0.0028693	4.2e-06	0.0162663	0.00258869	1.3e-10	0.0147	0.0019	1.755e-14	0	0.3779
628	10:104642140_CT_C	10	104642140	ct	c	0.8602	intron	AS3MT	P	1	N	-0.0262803	0.00413638	9.1e-11	-0.0323452	0.00371827	2.6e-19	-0.0296	0.0028	8.489e-27	15.9	0.2755
629	rs35327241	10	105191396	t	ta	0.4198	intron	PDCD11	P	2	N	-0.0148209	0.00290775	3.5e-07	-0.0148991	0.00261518	1.9e-09	-0.0149	0.0019	2.099e-14	0	0.984
630	rs11421589	10	115193949	ct	c	0.5556	regulatory_region	-	P	3	N	0.0128916	0.00286421	1.6e-06	0.011011	0.0025736	7.9e-06	0.0119	0.0019	5.989e-10	0	0.6253
631	rs1247121	10	120427959	a	g	0.4337	regulatory_region	-	P	1	N	0.0167641	0.0028498	2.9e-09	0.0183904	0.00256831	1.1e-12	0.0177	0.0019	2.097e-20	0	0.6716
632	rs291979	10	121129797	a	g	0.2289	intron	GRK5	P	1	N	0.0234136	0.0033658	2.2e-12	0.0247715	0.00302627	4.2e-17	0.0242	0.0023	6.756e-27	0	0.7642
633	rs10437498	10	121168259	a	g	0.6446	intron	GRK5	S	3	N	-0.0132897	0.00278388	1.80794e-06	-0.0109092	0.00263938	3.5768e-05	-0.012	0.0019	3.301e-10	0	0.5349
634	rs75356180	10	121657536	a	t	0.8802	intron	SEC23IP	P	3	N	0.0196485	0.00434635	3e-06	0.0179872	0.00393691	3.7e-06	0.0187	0.0029	1.353e-10	0	0.777
635	rs4752689	10	124131176	a	g	0.5839	upstream	PLEKHA1	P	1	N	0.0222611	0.00286262	1.9e-16	0.0189897	0.0025804	9.1e-14	0.0205	0.0019	1.363e-26	0	0.396
636	rs28445838	10	125650370	a	g	0.6075	intron	CPXM2	P	3	N	0.0152181	0.0028886	1.6e-07	0.0109674	0.00260935	1.6e-05	0.0129	0.0019	2.921e-11	16.1	0.2748
637	rs11424084	10	126612510	ca	c	0.1403	intron	AL731577.2	P	2	N	0.0248799	0.00407936	5e-10	0.0210633	0.00367265	1.4e-08	0.0228	0.0027	7.241e-17	0	0.4869
638	rs4962504	10	127748789	a	g	0.1162	intron	ADAM12	P	3	N	-0.0194365	0.00444054	5e-05	-0.018415	0.00399799	4.7e-06	-0.0189	0.003	2.128e-10	0	0.8643
639	rs11408311	10	130373761	ct	c	0.4522	intergenic	-	S	3	N	0.013026	0.00258988	4.91565e-07	0.0124088	0.00271246	4.76781e-06	0.0127	0.0019	1.069e-11	0	0.8693
640	rs372532055	10	130837273	a	c	0.3664	intergenic	-	P	1	N	0.0167277	0.00296417	3.7e-09	0.0181114	0.00266733	4.5e-12	0.0175	0.002	1.122e-18	0	0.7286
641	rs2734498	11	1943214	t	c	0.5798	intron	TNNT3	S	2	N	0.0125267	0.00266267	2.5441e-06	0.0157916	0.00249278	2.37463e-10	0.0143	0.0018	4.511e-15	0	0.3707
642	rs35506085	11	2165576	a	g	0.1847	downstream	INS-IGF2	P	1	N	-0.0273607	0.00367165	8.8e-14	-0.0326234	0.00330613	3.5e-23	-0.0303	0.0025	7.133e-35	11.9	0.2868
643	rs74501871	11	2665357	a	g	0.9063	intron	KCNQ1	S	1	N	0.0337069	0.00492579	7.75775e-12	0.0335375	0.0042536	3.15795e-15	0.0336	0.0032	1.631e-25	0	0.9792
644	rs12271773	11	2809196	a	g	0.1159	intron	KCNQ1	S	2	N	0.0295461	0.00471226	3.60924e-10	0.0220183	0.00381529	7.87679e-09	0.025	0.003	3.435e-17	35.1	0.2144
645	rs143840904	11	2813322	t	c	0.0197	intron	KCNQ1	P	1	N	-0.0857354	0.0104989	1.2e-15	-0.0766934	0.00945646	2.1e-16	-0.0807	0.007	1.458e-30	0	0.5222
646	rs4910048	11	9389875	t	c	0.5049	intergenic	-	P	3	K	0.0161148	0.00283096	1.4e-08	0.014307	0.00254802	2.1e-08	0.0151	0.0019	1.445e-15	0	0.635
647	rs185712874	11	10200913	a	c	0.0681	intron	SBF2	S	3	K	-0.0295426	0.00642266	4.23013e-06	-0.022999	0.00539797	2.03806e-05	-0.0257	0.0041	4.935e-10	0	0.4354
648	rs11042717	11	10303939	t	c	0.5104	intron	SBF2	P	1	K	0.0319961	0.00282817	7.2e-32	0.0266226	0.00254577	2.5e-28	0.029	0.0019	4.043e-53	49.9	0.1579
649	rs12226039	11	10406464	t	c	0.5724	intron	AMPD3	S	2	K	0.0136827	0.00303786	6.66671e-06	0.0161114	0.00257988	4.23794e-10	0.0151	0.002	1.646e-14	0	0.5423
650	rs77889556	11	17498057	a	g	0.1674	intron	ABCC8	P	2	N	0.0177613	0.00397998	4.4e-06	0.0253175	0.00356636	3.7e-13	0.022	0.0027	1.396e-16	50	0.1574
651	rs10832963	11	18664241	t	g	0.2555	intergenic	-	P	1	N	0.0214532	0.0032486	6.9e-11	0.0193862	0.00292477	1.8e-11	0.0203	0.0022	9.226e-21	0	0.6363
652	rs139981402	11	27089610	cata	c	0.3564	intron	BBOX1	P	2	N	0.0134387	0.00297829	1.1e-06	0.018107	0.00267793	3.8e-12	0.016	0.002	8.632e-16	26.4	0.2438
653	rs117130980	11	27776879	t	c	0.9872	intron	AC103796.1	P	3	N	0.0598325	0.01343	5e-05	0.0552283	0.0118287	1e-05	0.0572	0.0089	1.13e-10	0	0.797
654	rs7396827	11	28577867	t	c	0.464	intergenic	-	P	2	N	0.0177168	0.00285122	6.5e-10	0.0102199	0.00256949	2.2e-05	0.0136	0.0019	1.124e-12	73.8	0.05079
655	rs704660	11	30447998	t	c	0.4095	intron	MPPED2	P	2	N	0.0171379	0.00287766	1.5e-09	0.0137333	0.00259004	5.8e-07	0.0153	0.0019	2.277e-15	0	0.3792
656	rs148683230	11	46141422	a	g	0.149	intron	PHF21A	P	3	N	0.0191397	0.00398558	4.7e-07	0.0180298	0.00358765	5e-07	0.0185	0.0027	3.705e-12	0	0.836
657	rs113542381	11	46649719	a	g	0.1461	intron	ATG13	P	3	N	-0.0166349	0.00400925	1.3e-05	-0.0190525	0.00360785	3.2e-08	-0.018	0.0027	2.072e-11	0	0.654
658	11:47776693_TA_T	11	47776693	t	ta	0.4078	intron	FNBP4	P	1	N	0.0188001	0.00317435	1e-09	0.0339401	0.00286553	1.4e-32	0.0271	0.0021	2.727e-37	92	0.0003996
659	rs531370782	11	48663225	ct	c	0.0048	intergenic	-	P	3	N	0.129858	0.031874	1e-05	0.147807	0.0287365	1.8e-06	0.1398	0.0213	5.822e-11	0	0.6758
660	rs1164660	11	49301641	t	g	0.5825	intergenic	-	P	2	N	-0.0117411	0.00302086	3.3e-05	-0.0190595	0.00271351	1.4e-12	-0.0158	0.002	5.173e-15	69.2	0.0715
661	rs117292441	11	55871268	t	g	0.0125	5-UTR	OR8H2	P	3	N	0.0549032	0.0129744	2e-06	0.0540411	0.011615	5.3e-06	0.0544	0.0087	3.194e-10	0	0.9605
662	rs28456	11	61589481	a	g	0.6863	upstream	FADS1	P	3	N	0.0163538	0.00304735	2e-08	0.0123839	0.00274294	2.5e-06	0.0142	0.002	3.759e-12	0	0.3329
663	rs7122950	11	62385368	t	c	0.2886	intron	B3GAT3	P	3	N	0.0121523	0.00313906	2.7e-05	0.0135497	0.0028279	1e-06	0.0129	0.0021	7.697e-10	0	0.7408
664	rs601310	11	65040436	t	c	0.7513	intron	POLA2	P	3	N	0.013685	0.00326446	1.3e-05	0.0138815	0.00294306	9.5e-07	0.0138	0.0022	2.786e-10	0	0.9643
665	rs12790261	11	66988048	a	c	0.0827	intron	KDM2A	P	1	N	-0.0463894	0.00514837	5.4e-22	-0.0448195	0.00462545	1.1e-22	-0.0455	0.0034	5.9e-40	0	0.8206
666	rs11228182	11	68023032	a	g	0.2958	intergenic	-	S	3	K	0.0138958	0.0030995	7.35176e-06	0.0110014	0.00270999	4.9164e-05	0.0123	0.002	1.889e-09	0	0.482
667	rs7129320	11	68388220	a	g	0.1661	upstream	AP003096.1	P	1	K	-0.0455919	0.00379161	2.5e-34	-0.0334144	0.00342318	1.4e-22	-0.0389	0.0025	7.289e-53	82.4	0.01713
668	rs28378931	11	69089219	a	g	0.8934	intron	MYEOV	S	2	N	-0.0224326	0.00426518	1.44472e-07	-0.0264568	0.00406276	7.41454e-11	-0.0245	0.0029	7.257e-17	0	0.4945
669	rs10796820	11	69303727	t	g	0.529	intron	LINC01488	P	1	N	-0.0180101	0.00283002	8.1e-11	-0.0187813	0.0025575	1.1e-13	-0.0184	0.0019	2.594e-22	0	0.8398
670	rs1789167	11	69486244	a	g	0.3467	intron	LTO1	S	3	N	-0.0138144	0.0030765	7.11311e-06	-0.0156892	0.00273615	9.80655e-09	-0.0149	0.002	3.628e-13	0	0.6489
671	rs11233117	11	69924352	c	g	0.5465	upstream	ANO1	S	2	N	0.0164991	0.0028445	6.61717e-09	0.0213283	0.00263144	5.26642e-16	0.0191	0.0019	4.664e-23	35.6	0.2127
672	rs35784902	11	69979046	a	agg	0.784	intron	ANO1	S	3	N	-0.0192693	0.00351048	4.04022e-08	-0.0171053	0.00314613	5.42048e-08	-0.0181	0.0023	1.236e-14	0	0.6462
673	rs1876	11	70020768	t	c	0.8892	intron	ANO1	P	2	N	0.0265012	0.0045449	5.2e-09	0.0302338	0.00410364	2.1e-13	0.0286	0.003	6.852e-21	0	0.5422
674	rs546733646	11	70105629	a	g	0.9934	regulatory_region	-	S	3	N	-0.0763896	0.0170238	7.21571e-06	-0.064185	0.0154956	3.4406e-05	-0.0697	0.0115	1.174e-09	0	0.596
675	rs35058879	11	74485390	ca	c	0.2191	intron	RNF169	P	3	N	-0.0209178	0.00342917	1.2e-08	-0.0152825	0.00308809	1.4e-07	-0.0178	0.0023	8.528e-15	32.9	0.222
676	rs7902	11	95565288	a	g	0.5531	downstream	MTMR2	P	3	N	-0.0155964	0.00284255	3.2e-08	-0.0142883	0.00255848	8e-09	-0.0149	0.0019	5.219e-15	0	0.7323
677	rs604723	11	100610546	t	c	0.2752	intron	ARHGAP42	P	3	N	0.0164353	0.00319068	7.5e-08	0.016663	0.00286758	6.3e-09	0.0166	0.0021	8.161e-15	0	0.9577
678	rs11217863	11	120293138	a	g	0.1162	intron	ARHGEF12	P	2	N	-0.0215378	0.00442175	1.2e-06	-0.0311233	0.00397313	7.3e-15	-0.0268	0.003	1.063e-19	61.5	0.1069
679	rs12222197	11	125825224	t	g	0.5812	intron	VSIG10L2	P	3	N	0.0131379	0.00287608	4.3e-06	0.0120701	0.00259415	5e-06	0.0125	0.0019	7.291e-11	0	0.7828
680	rs7137546	12	577237	a	t	0.5751	intron	B4GALNT3	P	2	N	-0.0166366	0.00285542	2.5e-09	-0.0122473	0.00256566	1.6e-06	-0.0142	0.0019	9.707e-14	23.5	0.2529
681	rs2159102	12	2288945	a	t	0.3956	intron	CACNA1C	P	3	N	-0.0132167	0.00288618	1.3e-05	-0.011179	0.00258913	3.5e-05	-0.0121	0.0019	3.568e-10	0	0.5992
682	rs35244030	12	3229074	a	g	0.1648	intron	TSPAN9	S	2	K	0.031125	0.0037438	9.2718e-17	0.0184746	0.00340635	5.84151e-08	0.0242	0.0025	7.498e-22	84	0.01244
683	12:3346767_CTCT_C	12	3346767	ctct	c	0.9019	intron	TSPAN9	P	1	K	-0.0462092	0.00473	4e-23	-0.0562044	0.0042727	3e-40	-0.0517	0.0032	8.372e-60	59.3	0.1169
684	rs67551338	12	3393100	t	c	0.0615	3-UTR	TSPAN9	S	1	K	0.0607093	0.00601037	5.48158e-24	0.0625111	0.00521158	3.79034e-33	0.0617	0.0039	2.09e-55	0	0.8208
685	rs372224065	12	3411975	c	g	0.9375	intron	AC005865.2	S	3	K	-0.0316472	0.00721943	1.16726e-05	-0.0270984	0.00657564	3.77175e-05	-0.0292	0.0049	1.992e-09	0	0.6413
686	rs11370360	12	4364209	ca	c	0.7115	upstream	CCND2-AS1	S	3	K	0.0133076	0.00322569	3.69906e-05	0.012082	0.00277845	1.37084e-05	0.0126	0.0021	2.135e-09	0	0.7734
687	rs76895963	12	4384844	t	g	0.9793	intron	CCND2	P	1	K	-0.153681	0.0109005	1e-44	-0.172197	0.00981648	2.3e-71	-0.1639	0.0073	8.23e-112	37.2	0.2069
688	12:4398349_CG_C	12	4398349	cg	c	0.7548	intron	CCND2	S	3	K	0.0149745	0.00313853	1.83143e-06	0.0169922	0.00292525	6.29202e-09	0.0161	0.0021	6.269e-14	0	0.6382
689	rs113802315	12	9119645	a	g	0.4597	intron	KLRG1	P	1	N	0.0185976	0.00283947	3.6e-12	0.018906	0.00255289	1.5e-14	0.0188	0.0019	4.779e-23	0	0.9356
690	rs10845408	12	11880581	t	c	0.3538	intron	ETV6	P	1	N	0.0262386	0.00295067	2.5e-20	0.0249357	0.00265683	4.9e-21	0.0255	0.002	3.254e-38	0	0.7428
691	rs2066827	12	12871099	t	g	0.7675	missense	CDKN1B	S	2	N	0.0217874	0.00326706	2.57895e-11	0.0146873	0.0028784	3.35068e-07	0.0178	0.0022	1.764e-16	62.4	0.103
692	rs1420023	12	12876111	c	g	0.8897	downstream	CDKN1B	P	1	N	0.0336113	0.00453116	2e-13	0.0388308	0.00406656	2e-21	0.0365	0.003	1.696e-33	0	0.3913
693	rs34478174	12	14958051	ct	c	0.3453	3-UTR	SMCO3	P	3	N	-0.0114976	0.00296708	3.3e-05	-0.0136457	0.00266782	2.9e-07	-0.0127	0.002	1.612e-10	0	0.5903
694	rs73069098	12	19548936	a	g	0.9308	regulatory_region	-	P	3	N	0.0238578	0.00559195	1.7e-05	0.0230518	0.00505566	9.1e-06	0.0234	0.0038	4.279e-10	0	0.9149
695	rs10770654	12	20573163	a	g	0.3098	intron	PDE3A	P	1	K	-0.0185671	0.00304607	6.4e-11	-0.0282778	0.00273722	4.8e-27	-0.0239	0.002	6.4e-32	82.2	0.01773
696	rs61415458	12	20726031	t	c	0.8668	intron	PDE3A	S	2	K	-0.0275702	0.00425183	8.91403e-11	-0.0183451	0.00366265	5.47985e-07	-0.0223	0.0028	9.997e-16	63	0.1002
697	rs61688134	12	22017410	t	c	0.0143	missense	ABCC9	P	2	N	-0.0562492	0.0122298	3.8e-06	-0.0692743	0.0109754	2.3e-10	-0.0635	0.0082	7.883e-15	0	0.428
698	12:24003407_TA_T	12	24003407	t	ta	0.5909	intron	SOX5	P	1	N	0.0216562	0.0028961	1.5e-13	0.0178094	0.00260248	1.5e-11	0.0195	0.0019	6.236e-24	0	0.3232
699	rs11047225	12	24195587	t	c	0.4691	intron	SOX5	S	3	N	-0.0127626	0.00295145	1.53088e-05	-0.0111859	0.00247421	6.15527e-06	-0.0118	0.0019	4.303e-10	0	0.6823
700	rs11049576	12	28565280	t	c	0.7072	intron	CCDC91	P	1	N	0.0221041	0.00309334	5.4e-13	0.0161615	0.0027844	4e-09	0.0188	0.0021	9.491e-20	51	0.1533
701	rs12831751	12	29520017	a	c	0.7143	intron	ERGIC2	P	2	N	-0.0208117	0.00312555	4.7e-11	-0.0143454	0.0028076	3.7e-07	-0.0172	0.0021	1.574e-16	57.8	0.1238
702	rs554596604	12	30775113	caaaaaaaaa	c	0.4912	intergenic	-	P	3	N	0.0125252	0.00282536	2.1e-05	0.0125306	0.00253481	4.4e-07	0.0125	0.0019	3.136e-11	0	0.9989
703	rs6582398	12	42870444	t	c	0.6002	intron	PRICKLE1	P	2	N	0.0163472	0.00294395	2.4e-09	0.0121232	0.00265193	7.3e-06	0.014	0.002	1.135e-12	12	0.2864
704	rs12828089	12	46604557	a	c	0.15	intron	SLC38A1	S	3	K	-0.0206668	0.00431976	1.71633e-06	-0.0186732	0.00406961	4.46533e-06	-0.0196	0.003	3.582e-11	0	0.7369
705	rs74082087	12	46655743	a	g	0.9125	intron	SLC38A1	S	3	K	-0.019784	0.00470481	2.61024e-05	-0.0207591	0.00432698	1.60578e-06	-0.0203	0.0032	1.797e-10	0	0.8788
706	rs74385174	12	46764254	a	g	0.9808	intron	SLC38A2	S	1	K	0.0734906	0.00997227	1.71277e-13	0.0686953	0.00926981	1.25681e-13	0.0709	0.0068	1.541e-25	0	0.7247
707	rs12099669	12	46783653	a	g	0.6962	intron	AC008014.1	P	1	K	0.0338488	0.00306403	1.2e-28	0.0324084	0.0027538	8.7e-32	0.0331	0.002	1.392e-58	0	0.7266
708	rs73101415	12	47484039	a	g	0.7464	intron	PCED1B	P	3	N	-0.0134829	0.00323996	6.3e-06	-0.0153488	0.00291195	1.5e-07	-0.0145	0.0022	2.055e-11	0	0.6684
709	rs1990028	12	48408013	a	g	0.7467	intron	AC004801.4	P	2	N	0.0214679	0.00323718	1.8e-11	0.0105415	0.00292076	4.7e-05	0.0154	0.0022	1.063e-12	84.1	0.01221
710	rs61941109	12	49238189	a	g	0.2846	intron	DDX23	P	3	N	-0.0139442	0.00312216	2.6e-05	-0.0145642	0.00281817	6.2e-07	-0.0143	0.0021	8.56e-12	0	0.8828
711	12:52321888_GA_G	12	52321888	g	ga	0.2765	downstream	ACVRL1	P	3	N	0.0147194	0.00317039	3.3e-06	0.0125455	0.00284477	2.6e-06	0.0135	0.0021	1.736e-10	0	0.6098
712	rs9658614	12	53493729	g	gc	0.9122	upstream	SOAT2	P	2	N	-0.0251393	0.00505583	1.5e-06	-0.0304215	0.00455799	1.8e-12	-0.0281	0.0034	1.165e-16	0	0.4378
713	rs12309572	12	54074686	t	c	0.1667	upstream	ATP5MC2	S	3	N	-0.0190678	0.00389559	9.84555e-07	-0.0177791	0.00333118	9.44123e-08	-0.0183	0.0025	4.572e-13	0	0.8015
714	rs2071450	12	54428532	t	c	0.3675	3-UTR	HOXC5	P	2	N	-0.0207308	0.00293283	2.6e-12	-0.0146266	0.00263849	2.1e-08	-0.0174	0.002	8.848e-19	58.2	0.1218
715	rs17118403	12	56630067	t	c	0.0667	intron	SLC39A5	P	2	N	0.0381364	0.00561473	5.9e-12	0.0300596	0.00509444	6.9e-09	0.0337	0.0038	4.112e-19	11.9	0.2867
716	rs2277339	12	57146069	t	g	0.8961	missense	PRIM1	P	1	N	0.0345347	0.00459806	7.2e-15	0.0360997	0.00416619	5e-18	0.0354	0.0031	1.996e-30	0	0.8009
717	rs11172113	12	57527283	t	c	0.5877	intron	LRP1	S	2	N	0.0133895	0.00288361	3.42838e-06	0.0177181	0.00249968	1.35935e-12	0.0159	0.0019	4.566e-17	22.3	0.2567
718	rs17178006	12	65718299	t	g	0.885	intron	MSRB3	P	3	N	0.0182354	0.00440522	1.6e-05	0.0209832	0.00397961	9e-08	0.0197	0.003	2.271e-11	0	0.6435
719	rs10878339	12	66239874	a	g	0.9349	intron	HMGA2	S	1	K	0.0392711	0.00552154	1.14091e-12	0.0355273	0.00505986	2.1965e-12	0.0372	0.0037	1.832e-23	0	0.6172
720	rs4338565	12	66373602	t	c	0.5176	intergenic	-	P	1	K	-0.0451373	0.0028365	3e-56	-0.0533025	0.00255109	1.5e-100	-0.0497	0.0019	4.94e-151	78.2	0.03233
721	rs10748128	12	69827658	t	g	0.3446	intergenic	-	P	1	N	0.0226868	0.00296445	1.7e-14	0.0278134	0.00266793	4.7e-26	0.0255	0.002	6.772e-38	39.5	0.1986
722	rs79237130	12	70790112	a	t	0.1606	intron	KCNMB4	P	3	N	-0.0169219	0.0038372	1.3e-05	-0.016304	0.00345804	6e-07	-0.0166	0.0026	1.084e-10	0	0.9048
723	rs61754233	12	77439823	c	g	0.02	missense	E2F7	S	3	N	0.0408798	0.00964602	2.25519e-05	0.0426102	0.0090429	2.45294e-06	0.0418	0.0066	2.356e-10	0	0.8959
724	rs7976940	12	77447463	a	g	0.9323	intron	E2F7	P	3	N	0.0266488	0.00565087	5e-07	0.0293644	0.0050765	6.5e-09	0.0282	0.0038	9.016e-14	0	0.7207
725	rs7980592	12	90460256	a	g	0.2929	intron	AC009522.1	P	2	N	-0.0126179	0.00309441	4e-05	-0.0174356	0.00277969	7.8e-11	-0.0153	0.0021	1.455e-13	25.5	0.2468
726	rs34175820	12	91158394	g	gt	0.7145	intron	AC084365.2	P	2	N	0.0187252	0.00314789	5.4e-09	0.0166859	0.00283189	2.8e-10	0.0176	0.0021	6.335e-17	0	0.6301
727	rs9634212	12	93993266	a	c	0.221	intergenic	-	P	1	K	0.041908	0.00341537	1.5e-34	0.0512427	0.00306093	1.7e-63	0.0471	0.0023	8.59e-95	75.9	0.04182
728	rs7953280	12	94136009	c	g	0.5071	intron	CRADD	S	1	K	-0.0337949	0.00278132	5.68967e-34	-0.0292058	0.0024668	2.43746e-32	-0.0312	0.0018	3.199e-64	34.4	0.217
729	rs4399366	12	97796627	t	c	0.2829	intergenic	-	P	2	N	-0.0117349	0.00313342	3.4e-05	-0.0176785	0.00281278	9.8e-11	-0.015	0.0021	7.033e-13	49.8	0.1581
730	12:102338295_CTGTTT_C	12	102338295	ctgttt	c	0.5072	intron	DRAM1	S	2	N	0.0115592	0.00277647	3.13697e-05	0.0186602	0.0025405	2.05637e-13	0.0154	0.0019	1.882e-16	71.9	0.05918
731	rs7971536	12	102373788	a	t	0.4945	intron	DRAM1	P	2	N	-0.0157282	0.00281802	4.3e-08	-0.0222931	0.00253863	6.1e-19	-0.0194	0.0019	1.065e-24	66.6	0.08348
732	rs150033364	12	102412703	g	gtagctggtattac	0.8029	intron	WASHC3	S	1	N	-0.0309763	0.00341837	1.28421e-19	-0.0180923	0.00303894	2.62471e-09	-0.0238	0.0023	1.185e-25	87.4	0.00485
733	rs66500550	12	102422359	c	g	0.9579	intron	WASHC3	S	2	N	0.0285366	0.00674492	2.32827e-05	0.0489514	0.00637357	1.58625e-14	0.0393	0.0046	2.1e-17	79.3	0.02781
734	rs35762	12	102949647	t	c	0.1525	intergenic	-	S	2	N	0.0184045	0.00393437	2.89842e-06	0.0243181	0.00343717	1.49416e-12	0.0218	0.0026	4.25e-17	22	0.2577
735	rs2647873	12	103081192	a	g	0.518	intergenic	-	S	1	N	0.0191354	0.00284439	1.72685e-11	0.017832	0.00244053	2.73907e-13	0.0184	0.0019	3.211e-23	0	0.728
736	rs117441946	12	103133728	a	t	0.0488	intergenic	-	S	3	N	-0.031121	0.00685046	5.54832e-06	-0.0237277	0.00566219	2.7828e-05	-0.0267	0.0044	9.11e-10	0	0.4055
737	rs142187070	12	103147927	g	gt	0.8597	intergenic	-	P	1	N	0.0323445	0.0041034	4.1e-15	0.0316903	0.00370681	3.9e-18	0.032	0.0028	2.975e-31	0	0.9058
738	rs3782709	12	107205753	a	g	0.6442	intron	RIC8B	P	3	N	0.0120546	0.00293523	4.9e-05	0.0133824	0.0026438	6.3e-07	0.0128	0.002	7.534e-11	0	0.7368
739	rs3764002	12	108618630	t	c	0.2617	missense	WSCD2	P	1	K	0.0274819	0.00319857	7.4e-19	0.0284412	0.00288435	1.3e-23	0.028	0.0021	4.471e-39	0	0.8237
740	rs1541597	12	110044918	t	g	0.2012	regulatory_region	-	P	3	N	0.0156922	0.00351196	2.1e-05	0.0138028	0.0031742	1.9e-05	0.0147	0.0024	4.905e-10	0	0.6898
741	rs3184504	12	111884608	t	c	0.483	missense	SH2B3	P	1	N	-0.0184112	0.00281576	1.7e-11	-0.0181775	0.00253177	1.1e-12	-0.0183	0.0019	2.713e-22	0	0.9508
742	rs1061657	12	115108136	t	c	0.7421	3-UTR	TBX3	P	2	N	-0.0182886	0.00321441	6.4e-08	-0.0169649	0.00290062	2.1e-10	-0.0176	0.0022	3.525e-16	0	0.7598
743	rs34198321	12	116196316	caa	c	0.7962	intron	AC009387.1	P	2	K	0.0191013	0.00357974	2.9e-08	0.0243278	0.00321812	4.9e-14	0.022	0.0024	3.958e-20	15.2	0.2776
744	rs7305948	12	117505301	t	c	0.1459	intron	TESC	P	2	N	-0.0187776	0.00403117	2.8e-05	-0.0295245	0.00362972	9.9e-16	-0.0247	0.0027	5.109e-20	74.5	0.04757
745	rs555994863	12	120573316	t	c	0.0191	intron	GCN1	P	3	K	0.0468051	0.0103428	1.9e-06	0.0360265	0.00935918	1.9e-05	0.0409	0.0069	3.848e-09	0	0.4397
746	rs530409268	12	121319603	ca	c	0.4837	intron	SPPL3	P	3	N	0.0128362	0.00283231	4.9e-06	0.014604	0.00254994	1.2e-08	0.0138	0.0019	3.13e-13	0	0.6427
747	rs374750909	12	122357049	a	at	0.188	intron	AC069503.2	P	2	N	0.0191657	0.00374336	4.6e-07	0.0210783	0.00335823	1.5e-09	0.0202	0.0025	5.916e-16	0	0.7037
748	rs7969643	12	122632379	t	c	0.2524	downstream	MLXIP	S	3	N	-0.0147078	0.00332945	9.98553e-06	-0.013591	0.00285676	1.96026e-06	-0.0141	0.0022	8.748e-11	0	0.7991
749	rs192413221	12	123269423	t	c	0.0146	intron	CCDC62	P	3	N	0.0712997	0.0121365	1.6e-08	0.0530709	0.010975	1.4e-06	0.0613	0.0081	5.192e-14	19.4	0.2653
750	rs186407219	12	123510055	a	g	0.998	intron	PITPNM2	S	3	N	0.136782	0.0334889	4.41904e-05	0.120131	0.0265664	6.12792e-06	0.1266	0.0208	1.195e-09	0	0.6969
751	rs28576953	12	123890276	t	c	0.2048	intron	KMT5A	P	1	N	0.0349814	0.0034998	2e-24	0.0261962	0.00314386	5e-18	0.0301	0.0023	5.97e-38	71.3	0.06185
752	rs7301953	12	124405871	a	g	0.3122	intron	DNAH10	S	2	K	-0.0231471	0.00290543	1.62784e-15	-0.0142616	0.00280421	3.66097e-07	-0.0185	0.002	3.855e-20	79.3	0.02777
753	rs2229840	12	124826462	t	c	0.1597	missense	NCOR2	P	1	K	0.0342528	0.00384491	3.5e-20	0.0340558	0.0034578	7.7e-24	0.0341	0.0026	3.015e-40	0	0.9696
754	rs885389	12	131621762	a	g	0.3328	intron	ADGRD1	P	1	N	0.0203542	0.00298446	1.3e-12	0.0294014	0.00268729	1.4e-28	0.0254	0.002	6.371e-37	80.3	0.02427
755	rs6598200	12	132584186	a	g	0.1586	downstream	AC138466.5	P	2	N	0.0219609	0.00386135	1.9e-09	0.0170713	0.00346249	2.5e-06	0.0193	0.0026	8.164e-14	0	0.3458
756	rs7321635	13	21472055	a	c	0.3535	intron	XPO4	P	3	N	0.0133251	0.0029655	4.2e-06	0.0131759	0.00267369	1.5e-07	0.0132	0.002	2.578e-11	0	0.9702
757	rs61944841	13	27049616	a	g	0.4138	intergenic	-	P	1	N	0.025331	0.00297419	6.5e-18	0.0253586	0.00267644	9.5e-22	0.0253	0.002	3.541e-37	0	0.9945
758	rs11450136	13	28991808	g	gt	0.8673	intron	FLT1	P	3	N	0.021608	0.00470543	3.2e-06	0.020332	0.00421411	9.4e-07	0.0209	0.0031	2.781e-11	0	0.8399
759	rs4769763	13	30169098	c	g	0.6076	intron	SLC7A1	P	2	N	-0.016653	0.00294749	7.3e-08	-0.0157377	0.00265616	1.8e-09	-0.0161	0.002	2.752e-16	0	0.8176
760	rs17532490	13	41683061	a	g	0.0854	intergenic	-	P	3	N	-0.0227923	0.00511011	4.4e-06	-0.0196407	0.00460173	3.9e-06	-0.0211	0.0034	7.445e-10	0	0.6467
761	rs9594689	13	42737268	t	g	0.6261	intron	DGKH	P	3	K	0.014703	0.00295567	1.5e-06	0.0135255	0.00266044	3.2e-07	0.0141	0.002	1.189e-12	0	0.7672
762	rs9596092	13	49967824	a	t	0.9139	intron	CAB39L	P	3	N	0.0255871	0.00527694	6.1e-07	0.0230011	0.00475116	3.9e-07	0.0242	0.0035	7.799e-12	0	0.7157
763	rs9591310	13	50468730	t	c	0.1994	upstream	RNY4P30	S	1	K	-0.0239145	0.0031402	2.62425e-14	-0.0259008	0.00308975	5.16662e-17	-0.0249	0.0022	1.086e-29	0	0.6521
764	rs56273425	13	50530795	a	c	0.0255	downstream	DLEU2	S	3	K	-0.0353243	0.0083568	2.3681e-05	-0.0379722	0.00820015	3.64473e-06	-0.0367	0.0059	3.71e-10	0	0.8211
765	13:50565104_ACT_A	13	50565104	a	act	0.0197	intron	DLEU2	P	1	K	0.139484	0.0104588	3.5e-42	0.120276	0.0093729	8.6e-39	0.1288	0.007	4.582e-76	46.5	0.1714
766	rs3116602	13	51111355	t	g	0.7847	downstream	DLEU1	P	1	K	0.0545305	0.00344724	1.5e-56	0.0665607	0.00310754	1.2e-103	0.0612	0.0023	9.52e-155	85.1	0.00954
767	rs4531637	13	51129735	a	c	0.853	intron	DLEU1	S	3	K	-0.0252643	0.00444786	1.34616e-08	-0.0173302	0.00391146	9.39637e-06	-0.0208	0.0029	1.461e-12	44.3	0.1804
768	rs17074618	13	51153475	t	c	0.1535	intron	DLEU1	S	1	K	0.027558	0.00394699	2.90935e-12	0.026296	0.00352926	9.27517e-14	0.0269	0.0026	1.822e-24	0	0.8116
769	13:52137398_AG_A	13	52137398	a	ag	0.4269	upstream	RNU6-65P	P	3	N	-0.0118076	0.00289896	1.9e-05	-0.0111215	0.00260553	1.9e-05	-0.0114	0.0019	3.695e-09	0	0.8603
770	rs7328187	13	74189974	t	g	0.5024	intron	LINC00393	P	3	K	-0.0120249	0.00285319	3.6e-05	-0.0112735	0.00256814	1.1e-05	-0.0116	0.0019	1.185e-09	0	0.8448
771	rs7319334	13	76097291	a	g	0.5194	downstream	COMMD6	P	3	N	-0.0100584	0.00284169	5e-05	-0.0121731	0.00256373	2.4e-06	-0.0112	0.0019	3.713e-09	0	0.5806
772	rs3818416	13	78474468	a	c	0.2355	intron	EDNRB	P	1	N	-0.0280333	0.00334919	3.8e-18	-0.0277227	0.00302069	4e-21	-0.0279	0.0022	2.008e-35	0	0.9451
773	rs9515919	13	92024328	a	t	0.3693	intergenic	-	P	2	N	0.0165634	0.00293746	1.9e-08	0.0153699	0.00264639	3.2e-09	0.0159	0.002	6.006e-16	0	0.7628
774	rs9517483	13	99572712	a	g	0.301	intron	DOCK9	P	2	N	0.0166835	0.00309502	4.4e-08	0.0192288	0.00278222	2.2e-12	0.0181	0.0021	2.26e-18	0	0.5408
775	rs7323466	13	100671869	t	c	0.3488	intergenic	-	P	3	N	-0.0156107	0.00298506	1.9e-06	-0.0145396	0.00269423	1e-07	-0.015	0.002	5.911e-14	0	0.79
776	rs78525785	13	111038331	t	c	0.62	intron	COL4A2	P	1	N	-0.0171422	0.00295062	2.3e-09	-0.0167365	0.00265265	7.7e-11	-0.0169	0.002	9.812e-18	0	0.9186
777	rs34154389	13	115039246	caa	c	0.2389	downstream	CDC16	P	3	N	-0.0177349	0.00336722	5.6e-08	-0.016679	0.0030377	2.3e-08	-0.0172	0.0023	2.852e-14	0	0.8159
778	rs8019890	14	21538067	a	c	0.5313	upstream	ARHGEF40	P	1	N	0.0254913	0.00288214	1.8e-17	0.0246203	0.00259682	5.6e-22	0.025	0.0019	1.959e-38	0	0.8224
779	rs28663442	14	21921225	t	c	0.1761	intron	CHD8	S	1	N	0.0220837	0.00363002	1.17489e-09	0.0231973	0.00344096	1.56757e-11	0.0227	0.0025	1.106e-19	0	0.8238
780	rs1004030	14	23305649	t	c	0.5751	upstream	MMP14	S	3	N	0.0129091	0.00298563	1.53411e-05	0.0125521	0.00270865	3.58537e-06	0.0127	0.002	2.338e-10	0	0.9294
781	rs45528934	14	23793305	t	c	0.1623	intron	PABPN1	P	1	N	0.0326285	0.00384485	1.9e-17	0.0210585	0.00345994	8.3e-10	0.0262	0.0026	1.965e-24	80	0.0253
782	rs17184689	14	24794440	t	g	0.7452	intron	ADCY4	S	3	N	-0.0147126	0.00326638	6.661e-06	-0.0125016	0.00296466	2.47716e-05	-0.0135	0.0022	7.762e-10	0	0.6162
783	rs36226649	14	24835500	t	c	0.9333	upstream	NFATC4	P	1	N	-0.0487726	0.00567984	1.3e-16	-0.04828	0.00512135	5e-22	-0.0485	0.0038	3.053e-37	0	0.9486
784	rs4344657	14	24899364	c	g	0.7292	intron	KHNYN	S	2	N	-0.0156853	0.00358316	1.20044e-05	-0.017534	0.00288568	1.23045e-09	-0.0168	0.0022	7.543e-14	0	0.6878
785	rs8904	14	35871217	a	g	0.363	3-UTR	NFKBIA	P	2	N	-0.0195799	0.00294039	2.9e-11	-0.0125658	0.00265535	1.8e-06	-0.0157	0.002	1.523e-15	68.1	0.07666
786	rs10637890	14	54779522	t	ttc	0.379	regulatory_region	-	P	3	N	0.0110329	0.00293948	4.3e-05	0.0133763	0.00265426	1e-06	0.0123	0.002	3.956e-10	0	0.5541
787	rs113053299	14	60558679	a	c	0.0467	5-UTR	PCNX4	P	3	K	0.0329143	0.00681724	2.6e-07	0.0278258	0.00614221	3.8e-07	0.0301	0.0046	4.183e-11	0	0.5792
788	rs10483727	14	61072875	t	c	0.3891	upstream	AL049874.1	P	1	K	0.0401571	0.00290825	1.1e-44	0.0341265	0.00261756	7.1e-41	0.0368	0.0019	6.73e-80	57.9	0.1233
789	rs34019502	14	65011210	ct	c	0.6757	3-UTR	HSPA2	P	3	N	-0.0135049	0.00312374	8.1e-06	-0.0142656	0.00280986	2.7e-07	-0.0139	0.0021	2.631e-11	0	0.8563
790	rs7147987	14	65538131	a	g	0.5387	downstream	MAX	P	1	N	0.0173386	0.00285481	1.2e-09	0.0206013	0.002574	8.8e-16	0.0191	0.0019	1.361e-23	0	0.396
791	rs35926471	14	67228855	t	taa	0.9193	intron	GPHN	P	2	N	0.0318822	0.00528695	1.1e-09	0.0192802	0.0047577	2.8e-05	0.0249	0.0035	1.84e-12	68.1	0.07643
792	rs201959763	14	69496661	g	gt	0.2625	regulatory_region	-	P	3	N	-0.0158522	0.0032316	3.2e-06	-0.0120261	0.00292807	4.5e-05	-0.0138	0.0022	2.338e-10	0	0.3803
793	rs35230100	14	70348141	catat	c	0.4328	intron	SMOC1	P	1	N	-0.0264986	0.0029557	3.3e-18	-0.0259981	0.00266391	1.2e-23	-0.0262	0.002	4.416e-40	0	0.8999
794	rs227447	14	70439856	c	g	0.6664	intron	SMOC1	S	1	N	-0.0206315	0.00274692	5.87849e-14	-0.0178682	0.00255929	2.91639e-12	-0.0192	0.0019	1.484e-24	0	0.4617
795	rs2526919	14	73107771	a	g	0.4704	intron	DPF3	P	3	N	-0.0146234	0.00284089	4.8e-07	-0.0119011	0.00256698	1.3e-06	-0.0131	0.0019	5.541e-12	0	0.4771
796	rs2070598	14	75360906	a	g	0.4559	intron	DLST	P	1	N	0.0193871	0.00284178	1.3e-12	0.0212709	0.00255841	3.1e-17	0.0204	0.0019	6.356e-27	0	0.6223
797	rs1125773	14	75906573	a	c	0.48	intron	JDP2	P	2	N	0.0153012	0.00283064	2.8e-07	0.0153668	0.00255668	3e-10	0.0153	0.0019	6.286e-16	0	0.9863
798	rs753819702	14	76411054	t	tga	0.7672	intron	TTLL5	P	3	N	-0.0186533	0.00334822	3.5e-08	-0.0152619	0.00303244	3.6e-07	-0.0168	0.0022	8.009e-14	0	0.4528
799	rs2295164	14	92450384	t	c	0.4652	intron	TRIP11	P	2	N	-0.0127607	0.00284528	1.5e-05	-0.015588	0.00256042	1.9e-09	-0.0143	0.0019	5.252e-14	0	0.4601
800	rs117068593	14	93118229	t	c	0.1895	missense	RIN3	P	1	K	0.0424211	0.00363046	5.6e-34	0.0385407	0.00326679	1.5e-33	0.0403	0.0024	8.827e-62	0	0.4269
801	rs7156335	14	93406232	t	c	0.9088	downstream	CHGA	S	1	K	-0.0320148	0.00510539	3.59226e-10	-0.0272513	0.00449956	1.39172e-09	-0.0293	0.0034	3.63e-18	0	0.4839
802	rs28929474	14	94844947	t	c	0.0198	missense	SERPINA1	P	3	N	0.0517003	0.0101953	2.6e-07	0.053429	0.00914915	7.5e-09	0.0527	0.0068	1.049e-14	0	0.8996
803	rs61985998	14	100236869	t	c	0.4975	intron	EML1	P	2	N	0.011153	0.00284622	1.6e-05	0.0152359	0.00257229	2e-09	0.0134	0.0019	2.191e-12	11.7	0.2872
804	rs3783350	14	101199022	a	g	0.7967	intron	DLK1	P	3	N	-0.0158555	0.00353915	1.2e-05	-0.0153486	0.00318887	1.2e-06	-0.0156	0.0024	4.877e-11	0	0.9153
805	rs1190543	14	102898858	a	g	0.2278	intron	TECPR2	P	2	N	-0.0147762	0.00337965	1.4e-06	-0.0186611	0.00305342	8.9e-10	-0.0169	0.0023	8.277e-14	0	0.3937
806	rs527864481	14	103859143	ct	c	0.3538	intron	MARK3	P	1	N	0.020567	0.00305282	5e-12	0.0223159	0.00275275	1.9e-16	0.0215	0.002	6.141e-26	0	0.6705
807	rs541834608	15	31690077	cg	c	0.2398	intron	KLF13	P	2	N	-0.0191894	0.00332827	3.7e-09	-0.0139758	0.00299838	6.3e-07	-0.0163	0.0022	2.441e-13	26.2	0.2445
808	rs34633205	15	38362019	t	c	0.0685	downstream	LINC01852	S	3	N	0.0317453	0.00567932	2.27555e-08	0.0220449	0.00510588	1.57769e-05	0.0264	0.0038	3.71e-12	38	0.204
809	rs2174008	15	38510456	c	g	0.4975	intron	AC087473.1	P	1	N	-0.0177177	0.00284336	2.3e-11	-0.020419	0.00256136	3.7e-16	-0.0192	0.0019	5.893e-24	0	0.4803
810	rs144817447	15	41368202	t	c	0.9922	intron	INO80	S	3	N	0.0776873	0.0157655	8.32171e-07	0.0667501	0.0144292	3.72722e-06	0.0717	0.0106	1.59e-11	0	0.6088
811	rs548932774	15	41438153	a	g	0.3472	intergenic	-	P	2	N	-0.0167655	0.00303909	1.1e-08	-0.0222768	0.00274376	3.6e-17	-0.0198	0.002	2.401e-22	44.8	0.1783
812	rs11855017	15	42096146	a	c	0.1817	intron	MAPKBP1	P	2	N	0.0231164	0.00367676	4.8e-10	0.0144837	0.00331212	7.9e-06	0.0184	0.0025	8.847e-14	67.1	0.08108
813	rs62020698	15	43237414	t	c	0.0917	3-UTR	UBR1	P	2	N	-0.0283499	0.00489571	2.2e-09	-0.021336	0.00442341	1.3e-06	-0.0245	0.0033	8.579e-14	11.5	0.2878
814	rs544955246	15	44185330	a	ac	0.9813	intron	FRMD5	P	2	N	0.0735902	0.0115036	8e-10	0.0425936	0.010487	4.7e-05	0.0567	0.0077	2.646e-13	74.8	0.04645
815	rs76825670	15	45637288	a	g	0.7834	regulatory_region	-	P	3	N	-0.0194248	0.0035473	2.8e-07	-0.013985	0.00320439	2.5e-05	-0.0164	0.0024	4.871e-12	22.8	0.2551
816	rs373736365	15	51360867	t	g	0.2843	intron	TNFAIP8L3	P	1	N	-0.0196805	0.00325525	2.4e-09	-0.0182455	0.00293558	2.7e-10	-0.0189	0.0022	4.534e-18	0	0.7434
817	rs1550327	15	55837888	t	c	0.6078	3-UTR	PYGO1	S	3	N	0.0127365	0.00302356	2.52655e-05	0.0107982	0.00263623	4.20219e-05	0.0116	0.002	4.751e-09	0	0.629
818	rs62043796	15	56172152	t	c	0.8939	intron	NEDD4	P	3	N	-0.0213561	0.00459422	1.1e-06	-0.0224156	0.00414563	1.1e-08	-0.0219	0.0031	1.015e-12	0	0.8641
819	rs17205463	15	62381413	t	c	0.4477	intergenic	-	P	1	N	-0.0214127	0.00285392	1.4e-13	-0.0302522	0.00257111	1.2e-32	-0.0263	0.0019	4.209e-43	81.1	0.02138
820	rs72753851	15	62732836	c	g	0.7773	intron	TLN2	S	3	N	0.0143214	0.00325917	1.11191e-05	0.0154437	0.00311599	7.18546e-07	0.0149	0.0023	3.616e-11	0	0.8034
821	rs2278604	15	67008737	a	c	0.2684	intron	SMAD6	P	1	K	0.0325214	0.00322773	7.3e-26	0.0253067	0.00290192	1.4e-19	0.0285	0.0022	6.602e-40	63.8	0.09647
822	rs7179372	15	67036441	a	g	0.2063	intron	SMAD6	S	3	K	-0.0146662	0.00323597	5.83581e-06	-0.0144861	0.00305901	2.18446e-06	-0.0146	0.0022	5.573e-11	0	0.9677
823	rs35874463	15	67457698	a	g	0.9423	missense	SMAD3	S	3	K	-0.0263952	0.00594636	9.04291e-06	-0.0280019	0.00519294	6.95616e-08	-0.0273	0.0039	2.924e-12	0	0.8387
824	rs569805536	15	72585171	a	c	0.0038	intron	CELF6	P	3	N	0.105968	0.024885	3.7e-05	0.107185	0.0223804	2.6e-06	0.1066	0.0166	1.47e-10	0	0.971
825	rs2680338	15	73580035	a	g	0.5829	intron	NEO1	P	2	N	-0.0124579	0.00287814	4.9e-06	-0.0188868	0.00259383	2.6e-13	-0.016	0.0019	9.839e-17	63.7	0.09706
826	rs5742915	15	74336633	t	c	0.5395	missense	PML	P	1	K	-0.0239747	0.00284242	2.2e-18	-0.0254189	0.00256066	3.2e-23	-0.0248	0.0019	9.327e-39	0	0.7058
827	rs7170787	15	75885430	a	g	0.2516	downstream	SNUPN	P	1	N	0.0202602	0.00326681	4.8e-10	0.0180698	0.0029424	1.3e-09	0.0191	0.0022	2.941e-18	0	0.6183
828	rs11639345	15	76717989	a	g	0.1015	intron	SCAPER	P	3	N	0.0178625	0.00471338	4e-05	0.0196085	0.00421919	8.9e-07	0.0188	0.0031	2.093e-09	0	0.7825
829	rs7177344	15	81004677	t	c	0.2607	intron	ABHD17C	P	2	N	-0.0178217	0.00322566	3.9e-09	-0.0153732	0.00291155	6.8e-08	-0.0165	0.0022	2.508e-14	0	0.5731
830	rs2202885	15	81520888	t	c	0.7057	intron	IL16	P	3	N	0.0131181	0.0031333	8.5e-06	0.0125863	0.0028193	6.9e-06	0.0128	0.0021	9.414e-10	0	0.8996
831	rs11638600	15	84661481	a	g	0.3276	intron	ADAMTSL3	P	1	K	-0.0201233	0.00302001	2.7e-12	-0.0249616	0.00272314	5.2e-21	-0.0228	0.002	1.85e-29	29.4	0.2341
832	rs576227440	15	86329195	a	ac	0.4603	intron	KLHL25	P	1	K	0.0253803	0.00284592	2.1e-18	0.0292395	0.00256661	1.5e-31	0.0275	0.0019	3.222e-47	1.4	0.3139
833	rs550793660	15	86347292	t	g	0.0083	regulatory_region	-	S	3	K	-0.107626	0.0219745	9.69398e-07	-0.0816169	0.0191131	1.95301e-05	-0.0928	0.0144	1.225e-10	0	0.3718
834	rs72765638	15	89257734	c	g	0.122	intergenic	-	S	2	K	-0.0233663	0.00446865	1.70498e-07	-0.0248501	0.00379494	5.82278e-11	-0.0242	0.0029	5.477e-17	0	0.8002
835	rs11633371	15	89356832	t	g	0.4764	intron	ACAN	S	1	K	0.0216104	0.00289208	7.88204e-14	0.0201913	0.00254647	2.20681e-15	0.0208	0.0019	1.301e-27	0	0.7127
836	rs56238630	15	89386224	t	c	0.9708	intron	ACAN	P	1	K	0.0606318	0.00842484	4.6e-14	0.0840488	0.00758749	6.6e-31	0.0736	0.0056	6.577e-39	76.6	0.03889
837	rs34949187	15	89386652	a	g	0.1864	missense	ACAN	S	1	K	-0.0377425	0.00352573	9.65469e-27	-0.0254209	0.00308773	1.82775e-16	-0.0308	0.0023	4.745e-40	85.5	0.008562
838	rs141308595	15	89424870	t	g	0.0015	missense	HAPLN3	S	3	K	-0.178201	0.0363292	9.3345e-07	-0.170831	0.0337596	4.18771e-07	-0.1742	0.0247	1.843e-12	0	0.8819
839	rs961288	15	89905152	c	g	0.4132	non_coding_exon	MIR9-3HG	P	3	K	0.0158132	0.00288419	1.6e-08	0.0120741	0.00260331	2.1e-06	0.0138	0.0019	1.107e-12	0	0.3359
840	rs4702	15	91426560	a	g	0.5566	upstream	FES	P	3	N	-0.0157673	0.00285168	4.3e-08	-0.0120704	0.00256705	4.1e-06	-0.0137	0.0019	6.297e-13	0	0.3353
841	rs74379684	15	94050205	t	c	0.0751	intron	AC091078.1	P	2	N	-0.0311556	0.00539522	1.4e-09	-0.0240168	0.00484144	6.6e-07	-0.0272	0.0036	4.391e-14	0	0.3247
842	rs8035878	15	96145098	t	c	0.4523	intergenic	-	P	3	N	0.016881	0.00286388	1e-08	0.0110126	0.00258875	1.1e-05	0.0137	0.0019	1.173e-12	56.7	0.1285
843	rs7402983	15	99193276	a	c	0.3983	intron	IGF1R	S	1	K	0.0212353	0.00287018	1.37629e-13	0.0175319	0.00263104	2.67448e-11	0.0192	0.0019	3.713e-23	0	0.3415
844	rs2871865	15	99194896	c	g	0.8841	intron	IGF1R	P	1	K	0.0509137	0.00441729	4.4e-29	0.0479635	0.00399163	3.9e-34	0.0493	0.003	3.404e-62	0	0.6202
845	rs8035410	15	99395834	c	g	0.8351	intron	IGF1R	S	1	K	0.0228358	0.0036795	5.42748e-10	0.0272261	0.00345906	3.51964e-15	0.0252	0.0025	1.761e-23	0	0.3847
846	rs7181956	15	101713433	a	g	0.1995	downstream	CHSY1	P	3	N	-0.0183222	0.00356146	1.3e-07	-0.0156603	0.0032034	4.1e-07	-0.0169	0.0024	1.494e-12	0	0.5784
847	rs3848364	16	372635	t	g	0.7342	intron	AXIN1	S	3	N	0.0150452	0.00331942	5.82972e-06	0.0138897	0.00281491	8.04212e-07	0.0144	0.0021	2.159e-11	0	0.7906
848	rs12051245	16	783865	t	c	0.7682	intron	CIAO3	P	1	N	-0.0332287	0.00335853	4.4e-23	-0.0271322	0.00302179	1.7e-19	-0.0299	0.0022	2.564e-40	45.1	0.1772
849	rs73483874	16	1000794	t	c	0.6888	intron	LMF1	S	2	N	-0.014939	0.00339296	1.06787e-05	-0.0188694	0.00294041	1.38751e-10	-0.0172	0.0022	1.05e-14	0	0.3814
850	rs548411	16	1121226	t	g	0.2455	intron	SSTR5-AS1	S	2	N	-0.0179663	0.00315223	1.20125e-08	-0.018013	0.00294087	9.06464e-10	-0.018	0.0022	5.927e-17	0	0.9914
851	rs2092389	16	1294624	t	c	0.2081	downstream	TPSAB1	P	2	N	-0.022976	0.00353526	6.6e-11	-0.0158003	0.00319867	1.4e-07	-0.019	0.0024	1.03e-15	55.9	0.1323
852	rs8046527	16	1369073	c	g	0.131	intron	UBE2I	S	3	N	0.0196374	0.00417375	2.53887e-06	0.0152442	0.00372974	4.36599e-05	0.0172	0.0028	6.301e-10	0	0.4325
853	rs3784828	16	1579151	t	c	0.1274	upstream	TMEM204	S	2	N	0.0233957	0.00396723	3.69617e-09	0.0153836	0.0037668	4.42674e-05	0.0192	0.0027	2.184e-12	53.4	0.143
854	rs35816944	16	1828030	a	g	0.0066	missense	SPSB3	S	1	N	-0.122951	0.0163205	4.93898e-14	-0.0985893	0.0149512	4.27909e-11	-0.1097	0.011	2.494e-23	17.5	0.271
855	rs116092985	16	2160973	a	g	0.9042	missense	PKD1	P	1	N	0.0409721	0.00486879	9.2e-17	0.0393044	0.00439348	2.7e-20	0.0401	0.0033	1.168e-34	0	0.7993
856	rs112805476	16	2255807	a	g	0.2622	downstream	BRICD5	S	1	N	-0.0252256	0.00335162	5.21611e-14	-0.0240347	0.00306222	4.2012e-15	-0.0246	0.0023	1.583e-27	0	0.7931
857	rs74367875	16	2274663	t	c	0.035	intron	E4F1	S	2	N	0.0504683	0.00784504	1.24993e-10	0.0414576	0.00728617	1.27115e-08	0.0456	0.0053	1.263e-17	0	0.4
858	rs1045475	16	4015316	a	g	0.1782	3-UTR	ADCY9	P	1	N	-0.0213362	0.00369608	3.9e-09	-0.0231348	0.00333575	5.1e-12	-0.0223	0.0025	1.946e-19	0	0.7179
859	rs559417564	16	4708538	g	ga	0.9679	intron	MGRN1	P	2	N	-0.051694	0.00831595	7.2e-10	-0.0292464	0.00752842	3.9e-05	-0.0394	0.0056	1.765e-12	75	0.04538
860	rs2908660	16	4989215	t	c	0.5649	upstream	PPL	S	3	N	-0.0116576	0.00271884	1.80534e-05	-0.0103336	0.00245793	2.62037e-05	-0.0109	0.0018	2.046e-09	0	0.7179
861	rs9924441	16	9047198	t	c	0.2539	intron	USP7	P	3	N	0.0149237	0.00324931	1.3e-05	0.01289	0.00292698	2.2e-05	0.0138	0.0022	2.209e-10	0	0.6419
862	rs246177	16	14380768	t	c	0.3681	TF_binding	-	P	2	N	0.0175804	0.00294562	8.2e-09	0.0245441	0.00265999	3.1e-21	0.0214	0.002	2.035e-27	67.5	0.07933
863	rs1136001	16	15131974	t	g	0.2965	missense	NTAN1	P	2	N	-0.0177273	0.00309859	9.1e-10	-0.0163191	0.00279147	8.3e-09	-0.0169	0.0021	3.015e-16	0	0.7356
864	rs9939257	16	19279548	t	c	0.5101	3-UTR	SYT17	P	2	N	0.0138966	0.00313158	2.3e-06	0.0185281	0.00282329	8.2e-11	0.0165	0.0021	4.31e-15	17.1	0.272
865	16:20039533_CA_C	16	20039533	ca	c	0.699	downstream	GPR139	P	2	K	-0.015118	0.00310325	6.8e-07	-0.018702	0.00279347	3.2e-12	-0.0171	0.0021	1.793e-16	0	0.3907
866	rs78457529	16	24950880	t	c	0.0117	missense	ARHGAP17	P	1	N	-0.0821225	0.0131405	6.5e-10	-0.0972728	0.0119129	5e-17	-0.0904	0.0088	1.221e-24	0	0.393
867	rs4788218	16	30055750	t	c	0.599	intron	FAM57B	P	1	K	-0.0295852	0.00288773	1.4e-25	-0.0258398	0.0026021	5.6e-24	-0.0275	0.0019	5.525e-46	0	0.3353
868	rs62033029	16	50107273	a	g	0.2064	intron	HEATR3	P	3	N	-0.0149378	0.00350173	1.2e-05	-0.013391	0.00314133	7.3e-06	-0.0141	0.0023	1.726e-09	0	0.7423
869	rs72801843	16	53508802	a	t	0.3015	intron	RBL2	P	1	K	0.0325097	0.00307972	3.5e-26	0.0302231	0.00278118	3.1e-28	0.0313	0.0021	8.826e-52	0	0.5816
870	rs55872725	16	53809123	t	c	0.4038	intron	FTO	S	1	K	0.0280535	0.00270088	2.84712e-25	0.0168107	0.0025712	6.23116e-11	0.0222	0.0019	1.225e-32	89	0.00257
871	16:56216710_AT_A	16	56216710	a	at	0.528	intron	AC007495.1	P	3	N	-0.0119106	0.0028625	3.8e-05	-0.0106963	0.00257823	4.9e-05	-0.0112	0.0019	4.429e-09	0	0.7526
872	rs7203984	16	56999258	a	c	0.8067	intron	CETP	P	3	N	-0.0198972	0.00360238	3e-08	-0.0145837	0.0032342	1.6e-06	-0.017	0.0024	1.851e-12	17	0.2724
873	16:67082144_CCAAA_C	16	67082144	ccaaa	c	0.974	intron	CBFB	P	3	N	0.0489251	0.00893782	1.7e-07	0.0326073	0.0080396	3.5e-05	0.0399	0.006	2.452e-11	45.7	0.1747
874	rs35268848	16	67927240	a	c	0.0119	5-UTR	PSKH1	P	2	N	0.0874394	0.0150366	6.1e-10	0.0623994	0.0136067	8.9e-07	0.0737	0.0101	2.832e-13	34.4	0.2169
875	rs4985445	16	69867835	a	g	0.5435	intron	WWP2	P	2	N	0.0137831	0.00284356	2e-06	0.020578	0.00256307	1.8e-16	0.0175	0.0019	3.295e-20	68.3	0.07591
876	rs4788811	16	71625209	a	g	0.8589	intergenic	-	P	2	N	0.0156428	0.00412206	3.7e-05	0.0222026	0.00372158	1.6e-09	0.0193	0.0028	3.142e-12	28.3	0.2375
877	rs543099777	16	75239187	a	g	0.1822	intron	CTRB2	P	3	N	0.0175561	0.00381467	1.4e-05	0.0152305	0.0034399	1.2e-05	0.0163	0.0026	1.888e-10	0	0.6507
878	rs2925979	16	81534790	t	c	0.2999	intron	CMIP	S	3	N	0.0126084	0.00292598	1.63901e-05	0.0148898	0.00285826	1.89461e-07	0.0138	0.002	1.61e-11	0	0.577
879	rs28377284	16	81582440	c	g	0.196	intron	CMIP	P	2	N	-0.0202145	0.00358631	2e-08	-0.0243799	0.00323595	1.1e-15	-0.0225	0.0024	7.28e-21	0	0.3885
880	rs774298	16	84808824	c	g	0.3689	synonymous	USP10	P	3	N	-0.0160108	0.00293223	8.2e-08	-0.0128176	0.0026354	1.9e-07	-0.0142	0.002	3.668e-13	0	0.418
881	rs9319453	16	84865509	t	g	0.6671	intron	CRISPLD2	S	3	N	-0.0138497	0.0032328	1.8348e-05	-0.0116709	0.00278703	2.81961e-05	-0.0126	0.0021	2.387e-09	0	0.6097
882	rs56360131	16	86097478	t	c	0.1955	intergenic	-	S	3	K	-0.0174838	0.00336381	2.0186e-07	-0.0134498	0.00322194	2.98706e-05	-0.0154	0.0023	3.845e-11	0	0.3865
883	rs34406692	16	86376931	t	c	0.0655	intron	LINC00917	S	3	K	0.0271531	0.00573802	2.22178e-06	0.0282966	0.00486385	5.96498e-09	0.0278	0.0037	6.493e-14	0	0.8792
884	rs8054549	16	86417234	a	c	0.4486	regulatory_region	-	P	1	K	-0.0230952	0.00286277	2.3e-15	-0.026697	0.00257665	1.8e-25	-0.0251	0.0019	3.373e-39	0	0.3497
885	rs112898929	16	88298795	a	t	0.0797	intron	AC138512.1	P	1	N	-0.0313515	0.00532929	1.1e-09	-0.0281394	0.00478077	2.3e-10	-0.0296	0.0036	9.594e-17	0	0.6537
886	rs76520574	16	88321027	t	c	0.0413	intron	AC138512.1	S	1	N	-0.0503805	0.00736534	7.90738e-12	-0.0444196	0.00647604	6.93062e-12	-0.047	0.0049	4.133e-22	0	0.5433
887	rs45580931	16	88507172	t	c	0.0428	downstream	ZNF469	S	3	N	-0.0340296	0.00717096	2.08014e-06	-0.0296952	0.00642205	3.76521e-06	-0.0316	0.0048	3.832e-11	0	0.6525
888	16:88804924_TC_T	16	88804924	t	tc	0.678	intron	PIEZO1	P	1	N	0.0234668	0.0030606	4.5e-16	0.0257022	0.00275279	6.2e-21	0.0247	0.002	1.533e-33	0	0.5871
889	rs2968478	16	88858646	t	g	0.4174	intergenic	-	S	3	N	0.0142295	0.00289345	8.75147e-07	0.0139392	0.00245153	1.30107e-08	0.0141	0.0019	5.595e-14	0	0.939
890	rs62070319	16	89573216	t	c	0.4427	upstream	SPG7	P	2	N	-0.0160543	0.0029146	2.8e-08	-0.0196379	0.00262867	4.2e-14	-0.018	0.002	2.541e-20	0	0.3612
891	rs2663343	17	926740	a	g	0.3124	intron	ABR	S	2	N	-0.0171699	0.00289517	3.01923e-09	-0.0137143	0.00267708	3.00942e-07	-0.0153	0.002	6.829e-15	0	0.3808
892	rs9905106	17	1373518	t	c	0.2646	missense	MYO1C	P	2	N	0.0144522	0.00320218	6.3e-06	0.0172915	0.00288216	1.5e-09	0.016	0.0021	7.514e-14	0	0.5099
893	rs72820359	17	1523967	a	g	0.0733	intron	SLC43A2	S	3	N	-0.0261039	0.00510033	3.08656e-07	-0.0204015	0.00481203	2.23836e-05	-0.0231	0.0035	4.222e-11	0	0.4161
894	rs413016	17	2237461	t	c	0.2642	intron	TSR1	P	2	N	0.0136973	0.0032157	3e-05	0.0207108	0.00290525	1.2e-12	0.0176	0.0022	3.788e-16	61.8	0.1056
895	rs57513571	17	2309130	t	c	0.2004	upstream	MNT	S	3	N	-0.0158928	0.00333416	1.87317e-06	-0.0150122	0.00315073	1.89169e-06	-0.0154	0.0023	1.618e-11	0	0.8478
896	rs9905997	17	7231792	a	g	0.5457	intron	NEURL4	S	3	N	-0.0133302	0.00299041	8.28624e-06	-0.0106066	0.00244855	1.47902e-05	-0.0117	0.0019	6.59e-10	0	0.481
897	rs34914463	17	7366619	t	c	0.8687	missense	ZBTB4	S	1	N	-0.0382811	0.00406454	4.58373e-21	-0.0342601	0.0036976	1.94151e-20	-0.0361	0.0027	9.807e-40	0	0.4643
898	rs144575559	17	7387730	a	c	0.0053	upstream	ZBTB4	S	3	N	-0.0891027	0.019204	3.48767e-06	-0.0790542	0.0173345	5.10284e-06	-0.0836	0.0129	8.345e-11	0	0.6977
899	rs78378222	17	7571752	t	g	0.9877	3-UTR	TP53	P	1	N	-0.142195	0.0128997	3e-29	-0.134446	0.0119028	1.4e-30	-0.138	0.0087	4.514e-56	0	0.6589
900	rs7223668	17	8933194	a	g	0.4712	intron	NTN1	P	3	N	-0.0132656	0.00282795	6.4e-06	-0.0121854	0.0025503	2e-06	-0.0127	0.0019	2.235e-11	0	0.7767
901	rs1242507	17	17365399	a	g	0.5613	downstream	TSEN15P1	P	3	K	0.0162516	0.00294681	9.7e-08	0.0111647	0.00266028	9.3e-06	0.0134	0.002	9.709e-12	39.1	0.2001
902	rs533075669	17	18130709	ct	c	0.7368	intron	LLGL1	P	3	K	0.0145704	0.00339891	6e-06	0.0126883	0.00306285	2.3e-05	0.0135	0.0023	2.728e-09	0	0.6808
903	rs7213608	17	21279289	t	c	0.675	upstream	KCNJ12	P	1	N	0.0271396	0.00304532	1.5e-18	0.0260604	0.00274513	4.2e-22	0.0265	0.002	9.63e-39	0	0.7924
904	rs11545700	17	27044482	a	c	0.1251	upstream	RPL23A	P	1	N	-0.025155	0.00429661	3.3e-09	-0.0243191	0.0038579	3.6e-11	-0.0247	0.0029	7.842e-18	0	0.8849
905	rs74411146	17	27565995	a	g	0.9575	intergenic	-	P	3	N	-0.0324983	0.00701943	1.1e-05	-0.0268738	0.00629115	2e-05	-0.0294	0.0047	3.586e-10	0	0.5507
906	rs72823964	17	28120887	t	c	0.1321	intron	SSH2	P	1	N	0.0318539	0.00416771	2.9e-14	0.0259894	0.00375326	3.9e-12	0.0286	0.0028	1.065e-24	8.5	0.2957
907	rs57812147	17	28639661	a	g	0.0659	downstream	TMIGD1	P	1	N	-0.041731	0.00570226	6.1e-14	-0.030256	0.00513506	3.4e-10	-0.0354	0.0038	1.765e-20	55.3	0.1348
908	rs117662433	17	29163591	a	t	0.036	intron	ATAD5	S	3	N	-0.0331276	0.00756033	1.17718e-05	-0.0372862	0.00698175	9.2674e-08	-0.0354	0.0051	5.341e-12	0	0.6861
909	rs6505216	17	29206421	t	g	0.233	intron	ATAD5	P	1	N	-0.0464954	0.00347952	2.5e-42	-0.0524649	0.00313316	3.4e-64	-0.0498	0.0023	1.83e-101	38.5	0.2023
910	rs2854332	17	29712378	a	t	0.6993	downstream	NF1	P	1	N	-0.0224482	0.00308375	2.8e-12	-0.0208357	0.00277912	9.5e-14	-0.0216	0.0021	1.583e-25	0	0.6977
911	rs2338115	17	36929578	t	c	0.5555	intron	PIP4K2B	P	1	N	0.029324	0.00284486	4.5e-25	0.021673	0.00256051	5.8e-18	0.0251	0.0019	1.042e-39	75	0.04561
912	rs190471737	17	38577416	a	g	0.9332	upstream	TOP2A	P	3	N	-0.0268783	0.00575364	4.2e-06	-0.0217403	0.00519054	2.8e-05	-0.024	0.0039	4.4e-10	0	0.5073
913	rs8073219	17	39977734	a	g	0.2564	intron	FKBP10	P	3	N	0.0178953	0.00324278	7.6e-08	0.0129974	0.00291821	4.3e-06	0.0152	0.0022	2.52e-12	20.7	0.2616
914	17:40863908_AGCAGCAGCT_A	17	40863908	a	agcagcagct	0.6048	intron	EZH1	P	3	N	0.0173595	0.00289734	8.8e-09	0.010758	0.00261069	1e-05	0.0137	0.0019	1.527e-12	65.1	0.09052
915	rs12603963	17	41682983	t	c	0.6303	downstream	RF00017	P	3	N	-0.0122351	0.00300945	1e-05	-0.011588	0.00271159	9.4e-06	-0.0119	0.002	3.718e-09	0	0.8731
916	rs45445495	17	42343701	a	c	0.0495	intron	SLC4A1	P	1	K	-0.0395806	0.00674791	5.6e-10	-0.0398494	0.00605586	9.4e-12	-0.0397	0.0045	1.196e-18	0	0.9763
917	rs11867858	17	42688460	t	c	0.2076	regulatory_region	-	S	3	K	0.0190743	0.0034365	2.84847e-08	0.0123061	0.00299446	3.96301e-05	0.0152	0.0023	1.532e-11	54.6	0.1376
918	rs181693066	17	42804075	a	t	0.0124	intron	DBF4B	S	3	K	-0.0766604	0.0172024	8.33557e-06	-0.0719948	0.0154494	3.16132e-06	-0.0741	0.0115	1.158e-10	0	0.8401
919	rs112981250	17	43223316	cat	c	0.3184	upstream	HEXIM1	P	1	K	-0.030579	0.00303685	1.6e-23	-0.0314378	0.00273937	2.6e-31	-0.0311	0.002	1.287e-52	0	0.8337
920	rs572329978	17	44016471	t	c	0.9747	intron	MAPT	P	2	N	0.0508885	0.0121104	3.9e-06	0.0638646	0.0109936	4.3e-09	0.058	0.0081	1.036e-12	0	0.4276
921	rs197907	17	44982081	c	g	0.2778	intergenic	-	P	3	N	-0.0133263	0.00317551	2.2e-05	-0.0137026	0.00287018	1.6e-06	-0.0135	0.0021	2.074e-10	0	0.9299
922	rs118127175	17	46188183	t	g	0.0372	intron	SNX11	P	2	N	-0.0529882	0.00748732	6.4e-12	-0.0342184	0.00673841	1.7e-07	-0.0426	0.005	1.757e-17	71.2	0.06241
923	rs28613067	17	46781635	a	g	0.2768	non_coding_exon	LINC02086	P	1	N	0.0269197	0.00316644	1.3e-18	0.0191901	0.00286048	1.5e-12	0.0227	0.0021	1.302e-26	69.5	0.07008
924	rs78270829	17	46913863	t	g	0.982	intron	CALCOCO2	S	3	K	-0.0548122	0.0111542	8.92108e-07	-0.0403459	0.00957032	2.48972e-05	-0.0465	0.0073	1.561e-10	0	0.325
925	rs4794005	17	47041247	a	g	0.4444	intron	GIP	S	2	K	0.0131311	0.00305423	1.71332e-05	0.0164249	0.00252406	7.65091e-11	0.0151	0.0019	8.841e-15	0	0.4058
926	rs9303375	17	53920521	a	g	0.0597	intron	AC090618.1	S	3	N	0.0339091	0.00613837	3.3112e-08	0.027518	0.00553586	6.66556e-07	0.0304	0.0041	1.457e-13	0	0.4394
927	rs72829750	17	54216507	t	c	0.4001	intron	ANKFN1	P	2	N	-0.0215727	0.00288877	2.4e-14	-0.0140144	0.00259717	1.7e-07	-0.0174	0.0019	2.147e-19	73.6	0.05169
928	rs73991579	17	54605469	a	g	0.9133	intergenic	-	S	3	N	-0.0241095	0.00459129	1.51166e-07	-0.0241738	0.00450692	8.15286e-08	-0.0241	0.0032	6.085e-14	0	0.992
929	rs8073455	17	54849224	t	c	0.4941	intergenic	-	P	3	N	-0.0148815	0.00282684	3.4e-07	-0.0109428	0.00254955	2.2e-05	-0.0127	0.0019	1.906e-11	6.6	0.3008
930	rs56251713	17	57861501	a	t	0.6235	intron	VMP1	P	3	N	-0.0148961	0.00291636	5e-07	-0.0119386	0.00263205	5.7e-06	-0.0133	0.002	1.126e-11	0	0.4515
931	rs9905385	17	59498250	a	g	0.3293	intergenic	-	P	1	N	0.0318517	0.00301041	4.1e-25	0.0356199	0.00271905	4e-39	0.0339	0.002	1.94e-63	0	0.3529
932	rs2079796	17	59608726	c	g	0.3702	intergenic	-	S	2	N	0.0151251	0.00289133	1.68425e-07	0.0214234	0.00270009	2.11657e-15	0.0185	0.002	7.3e-21	60.5	0.1114
933	rs11657101	17	60636826	a	g	0.3612	intron	TLK2	P	2	N	0.0143262	0.00295223	2.2e-07	0.0176122	0.00266479	2.2e-11	0.0161	0.002	3.415e-16	0	0.4087
934	rs78119823	17	61181892	a	t	0.0459	intron	TANC2	P	3	N	-0.0324926	0.00675777	1.8e-07	-0.0275729	0.0060941	6.2e-06	-0.0298	0.0045	4.701e-11	0	0.5888
935	rs377122391	17	61764710	ca	c	0.2039	intron	MAP3K3	S	1	K	0.0236667	0.00384637	7.60292e-10	0.0271926	0.00340276	1.33488e-15	0.0256	0.0025	8.11e-24	0	0.4924
936	rs2005172	17	61996255	a	c	0.3603	upstream	GH1	P	1	K	-0.0454646	0.0029788	3.1e-53	-0.0500918	0.00268013	1.2e-81	-0.048	0.002	2.35e-128	25	0.2482
937	rs11568828	17	61996273	t	c	0.8826	upstream	GH1	S	1	K	0.0550557	0.00460626	6.31145e-33	0.0636977	0.00427969	4.20493e-50	0.0597	0.0031	8.06e-81	47.1	0.1693
938	rs34357194	17	62009103	t	c	0.9397	upstream	AC127029.3	S	2	K	-0.0391531	0.00756349	2.2598e-07	-0.0435604	0.00700211	4.93862e-10	-0.0415	0.0051	6.381e-16	0	0.6689
939	rs7225219	17	62407559	a	t	0.6584	intron	PECAM1	S	3	K	-0.0133337	0.00299258	8.36568e-06	-0.0142683	0.00259448	3.8093e-08	-0.0139	0.002	1.506e-12	0	0.8135
940	rs2676298	17	62726707	t	c	0.853	regulatory_region	-	P	2	N	-0.0208402	0.00403764	9e-09	-0.0317429	0.00362912	1.4e-18	-0.0269	0.0027	2.385e-23	75.2	0.04461
941	rs12452505	17	63556402	c	g	0.8578	intron	AC004805.1	P	1	N	0.0258322	0.00404655	6.2e-11	0.0275038	0.00366116	1.7e-14	0.0268	0.0027	6.613e-23	0	0.7594
942	rs766843564	17	64315082	a	at	0.3891	intron	PRKCA	P	3	N	-0.0154269	0.00290059	1e-07	-0.0126853	0.00261495	3.8e-07	-0.0139	0.0019	7.82e-13	0	0.4827
943	rs77542162	17	67081278	a	g	0.9774	missense	ABCA6	P	2	N	-0.045484	0.00950359	2.6e-06	-0.0674313	0.00857339	1.7e-15	-0.0576	0.0064	1.486e-19	66	0.08639
944	rs12451722	17	67434225	t	c	0.585	intron	MAP2K6	S	1	N	-0.0176649	0.0028159	3.53563e-10	-0.0181786	0.00252603	6.17637e-13	-0.0179	0.0019	1.349e-21	0	0.892
945	rs173135	17	68172326	t	c	0.115	synonymous	KCNJ2	P	1	N	-0.034254	0.00446054	3.2e-14	-0.0339229	0.00401199	1.8e-18	-0.0341	0.003	3.246e-30	0	0.956
946	rs236532	17	68219001	t	c	0.6077	intergenic	-	S	2	N	-0.0189563	0.0027326	4.00188e-12	-0.0129172	0.00277649	3.28177e-06	-0.016	0.0019	2.257e-16	58.4	0.1211
947	rs9909320	17	69232148	t	g	0.4422	intergenic	-	P	2	N	-0.0148036	0.00284456	1.6e-07	-0.0162962	0.00256252	1.1e-10	-0.0156	0.0019	2.246e-16	0	0.6966
948	rs820212	17	73651254	t	c	0.3748	intron	RECQL5	P	3	N	-0.0120354	0.00291921	3.8e-06	-0.0125976	0.00262544	6.3e-07	-0.0123	0.002	2.539e-10	0	0.8861
949	rs36000545	17	79093822	a	g	0.6043	missense	AATK	P	1	N	0.0206325	0.00292374	4.6e-13	0.023137	0.00263722	4.4e-18	0.022	0.002	2.558e-29	0	0.5247
950	rs28507130	17	79412885	a	t	0.3657	intron	BAHCC1	S	2	N	0.0147089	0.00306701	1.61986e-06	0.0234508	0.00264523	7.62705e-19	0.0197	0.002	7.163e-23	78.5	0.0309
951	rs4969474	17	79975941	a	g	0.4187	downstream	ASPSCR1	P	3	N	-0.0128107	0.00286765	4.1e-05	-0.0119491	0.00258037	2.2e-06	-0.0123	0.0019	1.272e-10	0	0.8233
952	rs12602034	17	80534991	t	c	0.6353	intron	FOXK2	P	1	N	-0.020315	0.00293476	2.6e-12	-0.0153115	0.00264856	4.7e-09	-0.0176	0.002	4.28e-19	37.6	0.2056
953	rs4121583	18	125075	t	c	0.6192	downstream	ROCK1P1	P	3	N	0.0115247	0.00302117	2.9e-05	0.0120811	0.00271443	1.5e-05	0.0118	0.002	4.624e-09	0	0.891
954	rs1786263	18	13116432	t	g	0.6055	missense	CEP192	P	1	N	-0.0200402	0.00289673	4.8e-13	-0.0182279	0.00261526	1.3e-13	-0.019	0.0019	1.026e-22	0	0.6424
955	rs72882867	18	19091032	t	c	0.0429	intron	GREB1L	P	3	N	-0.0288022	0.00706232	1.2e-05	-0.0372877	0.00634292	7.7e-09	-0.0335	0.0047	1.259e-12	0	0.3714
956	rs113232639	18	20715656	a	g	0.493	upstream	CABLES1	P	1	N	0.0317211	0.00288844	1.9e-28	0.0334619	0.00260438	6.6e-39	0.0327	0.0019	4.79e-64	0	0.6544
957	rs9957318	18	33039106	a	g	0.652	intron	AC007998.2	P	1	N	-0.0195363	0.00299226	1.5e-11	-0.0180565	0.00270285	5.2e-12	-0.0187	0.002	1.02e-20	0	0.7136
958	rs12962050	18	35179808	a	g	0.6445	intron	AC009899.1	P	2	N	0.0185814	0.00296977	4.5e-10	0.0125858	0.00267254	4.6e-06	0.0153	0.002	1.519e-14	55.6	0.1334
959	rs1460510	18	41464600	t	c	0.2748	intergenic	-	P	3	N	0.0128347	0.00318151	4.4e-05	0.012965	0.00286435	4.9e-06	0.0129	0.0021	1.335e-09	0	0.9757
960	rs111219378	18	46037519	t	c	0.1289	intergenic	-	P	3	K	-0.0184915	0.0043314	1.8e-05	-0.0200732	0.00389742	5.6e-07	-0.0194	0.0029	2.322e-11	0	0.786
961	rs7229520	18	46516468	a	g	0.6616	intergenic	-	S	1	K	-0.0201893	0.0028773	2.27097e-12	-0.0260421	0.00257497	4.81094e-24	-0.0234	0.0019	2.566e-34	56.5	0.1296
962	rs33973388	18	46611842	t	g	0.4353	intron	DYM	P	1	K	0.0229178	0.00286846	4.5e-16	0.0264797	0.00257573	2.8e-27	0.0249	0.0019	1.446e-38	0	0.3555
963	rs73441521	18	46643329	t	g	0.9489	intron	DYM	S	3	K	0.0284431	0.00634099	7.27093e-06	0.0219539	0.00540878	4.92954e-05	0.0247	0.0041	1.984e-09	0	0.4362
964	rs17065909	18	57182908	t	c	0.176	intron	CCBE1	P	2	N	-0.0179589	0.00372816	9.7e-06	-0.0214961	0.00335548	5.7e-11	-0.0199	0.0025	1.414e-15	0	0.4807
965	18:57850927_GTCT_G	18	57850927	g	gtct	0.2337	intergenic	-	P	1	K	0.0555993	0.00335754	2.1e-63	0.0433738	0.00301688	1.1e-46	0.0488	0.0022	5.33e-105	86.4	0.00676
966	rs74494415	18	74972138	t	c	0.0398	intron	GALR1	P	1	N	-0.0433481	0.0072643	2.8e-10	-0.0402678	0.00663636	7.6e-10	-0.0417	0.0049	1.822e-17	0	0.7542
967	rs60389750	18	77182836	t	c	0.3139	intron	NFATC1	P	2	N	-0.0220147	0.00314838	3.3e-13	-0.0138256	0.00284011	1.3e-06	-0.0175	0.0021	1.057e-16	73.2	0.05344
968	rs8112948	19	2175005	a	t	0.2856	intron	DOT1L	P	1	N	-0.0272804	0.00325874	1.1e-17	-0.0317077	0.00294678	9e-27	-0.0297	0.0022	4.241e-42	1.5	0.3136
969	rs12610084	19	3458336	a	g	0.2017	intron	NFIC	S	2	N	0.0140497	0.00339015	3.40897e-05	0.0194747	0.00311062	3.83224e-10	0.017	0.0023	1.217e-13	28.1	0.2384
970	rs56208656	19	3575343	a	g	0.1103	intron	HMG20B	P	2	N	-0.0285059	0.00503269	1.5e-08	-0.0283237	0.00451989	1e-10	-0.0284	0.0034	2.991e-17	0	0.9785
971	rs732716	19	4366219	a	g	0.7038	intron	SH3GL1	P	2	N	-0.0121445	0.00310099	4.2e-05	-0.0205648	0.00279256	2.2e-13	-0.0168	0.0021	5.821e-16	75.4	0.04362
972	rs8887	19	4502201	t	c	0.4284	3-UTR	PLIN4	S	3	N	0.0139032	0.00284109	9.90041e-07	0.0125526	0.00262198	1.68932e-06	0.0132	0.0019	8.085e-12	0	0.7268
973	rs7508325	19	4742465	a	g	0.1839	intergenic	-	S	2	N	-0.0154073	0.00351949	1.19929e-05	-0.0190194	0.00320271	2.87595e-09	-0.0174	0.0024	2.159e-13	0	0.4478
974	rs2602713	19	4910021	a	c	0.5603	upstream	UHRF1	P	1	N	-0.0202541	0.00288392	4.8e-13	-0.0229361	0.00259121	1.2e-19	-0.0217	0.0019	1.684e-29	0	0.4891
975	rs1864193	19	7114213	a	c	0.1416	3-UTR	INSR	P	2	N	-0.0217934	0.00417647	1.2e-07	-0.023334	0.00374965	1.8e-10	-0.0226	0.0028	4.794e-16	0	0.7837
976	rs758567988	19	7184821	cat	c	0.5043	intron	INSR	S	2	N	0.0125815	0.00265556	2.16073e-06	0.015157	0.00255877	3.15097e-09	0.0139	0.0018	4.254e-14	0	0.4849
977	rs8107967	19	7972615	a	g	0.4341	intron	MAP2K7	P	2	N	0.0200799	0.00285384	4.7e-13	0.0151957	0.00257541	9.9e-09	0.0174	0.0019	9.522e-20	38.1	0.2039
978	rs35279560	19	8537096	t	g	0.3091	intron	HNRNPM	S	3	N	0.01589	0.00287371	3.21249e-08	0.0140933	0.00282013	5.81106e-07	0.015	0.002	1.009e-13	0	0.6554
979	rs62621197	19	8670147	t	c	0.0372	missense	ADAMTS10	P	2	N	-0.0445937	0.00781426	1.5e-08	-0.0445392	0.00697811	3.6e-11	-0.0446	0.0052	1.111e-17	0	0.9958
980	rs35915221	19	9498618	ca	c	0.5866	intron	AC011451.3	P	3	N	0.0144448	0.00287812	4.7e-06	0.0126089	0.00259738	2e-06	0.0134	0.0019	3.252e-12	0	0.6358
981	rs12979274	19	10000925	t	c	0.4845	intron	OLFM2	P	2	N	-0.018806	0.00283005	3.6e-12	-0.0128098	0.00255712	1.2e-07	-0.0155	0.0019	3.034e-16	59.5	0.1159
982	rs8104479	19	10320749	a	g	0.1506	intron	DNMT1	S	3	N	-0.0165251	0.00369813	7.87681e-06	-0.0175286	0.00339603	2.44976e-07	-0.0171	0.0025	8.847e-12	0	0.8416
983	rs10948	19	10754905	t	g	0.6638	3-UTR	SLC44A2	P	1	N	-0.0315956	0.00299607	4.1e-24	-0.020029	0.00270578	1.7e-14	-0.0252	0.002	3.428e-36	87.8	0.004169
984	rs2421206	19	11262477	t	g	0.6567	intron	SPC24	P	2	N	0.0182124	0.00304023	7.1e-09	0.017208	0.00273565	3.1e-10	0.0177	0.002	3.858e-18	0	0.806
985	rs1042164	19	13264398	t	c	0.1837	upstream	STX10	P	3	N	-0.0196715	0.0036484	2.8e-07	-0.0151671	0.00329852	3.4e-06	-0.0172	0.0024	2.113e-12	0	0.3598
986	rs7246865	19	17219105	a	g	0.2606	intron	MYO9B	P	1	N	-0.0180222	0.00324623	7e-10	-0.0231546	0.00293369	1.1e-15	-0.0208	0.0022	9.886e-22	27.3	0.2408
987	rs7260450	19	17462094	t	g	0.3723	downstream	PLVAP	S	3	N	-0.0141695	0.00280259	4.28438e-07	-0.0133499	0.00265376	4.89003e-07	-0.0137	0.0019	1.011e-12	0	0.8318
988	rs10686842	19	18394549	t	taaa	0.3676	upstream	JUND	P	1	N	-0.0171843	0.00294811	8.4e-10	-0.0220392	0.00265399	3e-17	-0.0199	0.002	7.375e-24	33.2	0.221
989	rs34647936	19	19548239	t	g	0.8146	intron	GATAD2A	P	1	N	0.0218883	0.00364824	1.1e-09	0.0271463	0.00329193	4.7e-17	0.0248	0.0024	3.61e-24	12.7	0.2846
990	rs2287821	19	33935102	t	c	0.5091	intron	PEPD	P	2	N	-0.019446	0.00283794	5e-12	-0.0119921	0.00255657	4.9e-06	-0.0153	0.0019	6.953e-16	73.7	0.051
991	rs28616221	19	35554479	a	g	0.1794	intron	HPN	P	3	N	-0.0186792	0.00369406	2.1e-07	-0.0185239	0.00333001	7.2e-08	-0.0186	0.0025	5.587e-14	0	0.9751
992	rs7249000	19	36665527	c	g	0.8363	upstream	AC002984.1	P	3	N	-0.0165644	0.00383023	2.5e-05	-0.0144292	0.00346072	3.2e-05	-0.0154	0.0026	2.061e-09	0	0.6791
993	rs62108897	19	37570719	a	c	0.5246	intron	ZNF420	P	2	N	-0.015421	0.00288244	7.5e-08	-0.0184192	0.00259084	7.8e-14	-0.0171	0.0019	7.734e-19	0	0.4392
994	rs34934920	19	38976655	t	c	0.025	missense	RYR1	P	3	N	-0.034662	0.00914293	3.3e-05	-0.0370431	0.00823762	5.7e-06	-0.036	0.0061	4.14e-09	0	0.8466
995	rs34093919	19	41117300	a	g	0.0121	missense	LTBP4	P	3	N	-0.0648583	0.0128489	8.2e-07	-0.0618647	0.0116886	1.6e-07	-0.0632	0.0086	2.635e-13	0	0.8632
996	19:41902522_CTTTT_C	19	41902522	ctttt	c	0.3418	intron	EXOSC5	P	2	N	0.0193507	0.00309013	6.7e-10	0.0137254	0.00278299	6e-07	0.0162	0.0021	3.984e-15	45.3	0.1762
997	rs304724	19	44099763	t	c	0.5322	upstream	ZNF576	P	3	N	0.0117014	0.00284289	4.2e-05	0.0126274	0.00255493	8.8e-07	0.0122	0.0019	1.299e-10	0	0.8086
998	rs8105903	19	47288150	a	c	0.5496	intron	SLC1A5	S	3	N	0.0145121	0.00280414	2.27617e-07	0.0121123	0.00252088	1.54913e-06	0.0132	0.0019	2.02e-12	0	0.5245
999	rs45474992	19	47724564	t	c	0.0362	3-UTR	BBC3	P	1	N	-0.0696758	0.00763762	2.2e-21	-0.0552283	0.00691849	1.8e-15	-0.0617	0.0051	2.167e-33	49.1	0.1609
1000	19:50281090_TG_T	19	50281090	t	tg	0.5185	intron	AP2A1	P	2	N	0.0154064	0.00287321	1.5e-08	0.0192472	0.00258413	9.6e-13	0.0175	0.0019	7.266e-20	0	0.3203
1001	rs12986064	19	54755133	t	c	0.4889	intron	LILRB5	P	2	N	-0.017991	0.00293066	5.6e-10	-0.0122195	0.00263645	1.2e-06	-0.0148	0.002	4.305e-14	53.3	0.1432
1002	rs4252548	19	55879672	t	c	0.0218	missense	IL11	S	1	N	-0.080076	0.00931698	8.353e-18	-0.0751188	0.00846101	6.79375e-19	-0.0774	0.0063	4.839e-35	0	0.6937
1003	rs147110934	19	55993436	t	g	0.0243	missense	ZNF628	P	1	N	-0.0866152	0.009237	2.8e-22	-0.0606255	0.00825225	2.1e-13	-0.0722	0.0062	9.389e-32	77.3	0.03588
1004	rs55706256	19	57908945	t	g	0.3783	intron	AC003002.1	P	3	N	0.014054	0.00292396	5.3e-07	0.0139364	0.00263503	8.9e-08	0.014	0.002	8.895e-13	0	0.9762
1005	rs2236096	20	3266319	t	c	0.7673	intron	C20orf194	P	2	N	-0.0222449	0.00335623	5.5e-11	-0.0145448	0.00303982	7.9e-07	-0.018	0.0023	1.288e-15	65.4	0.08904
1006	rs1741344	20	4101800	t	c	0.6345	non_coding_exon	SMOX	P	3	N	-0.0129886	0.00293358	3.6e-06	-0.0140951	0.00265357	1e-07	-0.0136	0.002	4.867e-12	0	0.7797
1007	rs6054390	20	6592094	a	g	0.628	intergenic	-	P	1	N	-0.0179194	0.00294397	2.2e-09	-0.0194959	0.00265066	3.7e-14	-0.0188	0.002	1.445e-21	0	0.6907
1008	rs2650965	20	6709838	a	g	0.6707	downstream	LINC01713	S	2	N	0.0180904	0.0029481	8.44745e-10	0.0123022	0.00270384	5.36714e-06	0.0149	0.002	6.343e-14	52.2	0.1479
1009	rs4815952	20	6934897	t	c	0.4779	intergenic	-	S	2	N	0.0165918	0.00291786	1.29825e-08	0.0162133	0.0025586	2.34639e-10	0.0164	0.0019	1.688e-17	0	0.9223
1010	rs6117726	20	7243540	t	c	0.5064	upstream	AL080248.1	P	3	N	-0.0141309	0.00285878	3.2e-07	-0.0144959	0.00258175	1.2e-08	-0.0143	0.0019	7.435e-14	0	0.9245
1011	rs889509	20	10624190	a	g	0.5827	intron	JAG1	P	2	N	0.0172948	0.0028989	1.8e-09	0.0106106	0.00261604	3.5e-05	0.0136	0.0019	2.415e-12	65.9	0.08693
1012	rs73125634	20	20069826	t	g	0.2782	intron	CFAP61	P	1	N	-0.0226122	0.00317372	7.5e-14	-0.0169147	0.00286117	9e-10	-0.0195	0.0021	5.114e-20	43.8	0.1824
1013	rs76657242	20	20339609	t	c	0.0627	intron	CFAP61	S	3	N	-0.0319832	0.00622619	2.79341e-07	-0.02725	0.00586154	3.33638e-06	-0.0295	0.0043	4.982e-12	0	0.5799
1014	rs6082354	20	21217976	a	c	0.3325	intron	KIZ	P	1	K	0.031214	0.00300892	2.2e-26	0.0180813	0.00271056	5.7e-12	0.024	0.002	1.19e-32	90.5	0.001184
1015	rs74397018	20	30561160	a	g	0.0431	intron	XKR7	P	3	N	-0.030585	0.00706127	2.8e-05	-0.033356	0.00638111	8.1e-08	-0.0321	0.0047	1.182e-11	0	0.7709
1016	rs780552580	20	31354967	c	g	0.0016	intron	DNMT3B	P	1	N	-0.286419	0.0426816	1.5e-11	-0.270805	0.0381318	6.8e-13	-0.2777	0.0284	1.561e-22	0	0.785
1017	rs910085	20	31383353	t	g	0.6128	intron	DNMT3B	S	2	N	0.0129897	0.00253205	2.89609e-07	0.0197249	0.00259784	3.13055e-14	0.0163	0.0018	2.875e-19	71	0.06337
1018	rs34879158	20	32300634	a	c	0.737	intron	PXMP4	P	1	K	0.0353453	0.00321629	5.2e-28	0.0370261	0.00290431	1e-38	0.0363	0.0022	1.549e-63	0	0.6981
1019	rs755509649	20	33060177	t	taaa	0.1588	intron	ITCH	S	3	K	-0.0282126	0.00536058	1.41735e-07	-0.0241162	0.00491811	9.41217e-07	-0.026	0.0036	7.432e-13	0	0.5734
1020	20:33318036_CTAATTTTTTAT_C	20	33318036	ctaattttttat	c	0.9836	intron	NCOA6	S	2	K	0.0943173	0.0125942	6.94174e-14	0.0646419	0.0114387	1.59375e-08	0.0781	0.0085	3.018e-20	67.1	0.08112
1021	rs150939404	20	33768663	t	tttttg	0.0405	downstream	PROCR	S	1	K	0.0544341	0.00859467	2.39703e-10	0.0529371	0.00804201	4.62393e-11	0.0536	0.0059	6.612e-20	0	0.8988
1022	rs6060343	20	33865588	c	g	0.1271	downstream	MMP24	S	1	K	0.0455905	0.00485391	5.85813e-21	0.0323212	0.00438805	1.76164e-13	0.0383	0.0033	6.076e-32	75.7	0.04257
1023	rs143384	20	34025756	a	g	0.5962	5-UTR	GDF5	P	1	K	-0.0799133	0.00287433	5.4e-179	-0.0664158	0.00260585	1.7e-150	-0.0725	0.0019	7.03E-319	91.7	0.0005033
1024	rs55783707	20	34563384	a	g	0.1099	intron	CNBD2	S	2	K	0.0390689	0.004703	9.79739e-17	0.023588	0.00438977	7.72613e-08	0.0308	0.0032	8.27e-22	82.7	0.01611
1025	rs150260898	20	35237202	a	g	0.9286	intron	TGIF2-RAB5IF	P	1	K	0.0472169	0.00557193	5e-18	0.0325525	0.00503836	6.9e-11	0.0391	0.0037	1.116e-25	73.8	0.05093
1026	rs1001352	20	35872647	t	c	0.8165	downstream	RPN2	S	1	K	0.0225668	0.00321528	2.24079e-12	0.0215087	0.0033578	1.49772e-10	0.0221	0.0023	2.109e-21	0	0.82
1027	rs372043631	20	35923000	c	g	0.9967	upstream	MANBAL	P	1	N	0.329425	0.0325987	3.8e-24	0.250507	0.0301614	2.8e-18	0.2869	0.0221	2.08e-38	68.3	0.07557
1028	rs11484119	20	37883103	g	ga	0.9253	intergenic	-	P	3	N	0.0258802	0.00547467	4.1e-06	0.0261165	0.00491779	5e-08	0.026	0.0037	1.162e-12	0	0.9744
1029	rs2224538	20	38552078	t	c	0.6362	intergenic	-	P	1	N	0.0227649	0.00295689	2.3e-14	0.0185037	0.0026655	7.6e-12	0.0204	0.002	6.28e-25	12.7	0.2844
1030	rs6129863	20	40179909	a	g	0.2223	intron	CHD6	P	3	N	-0.0161257	0.00340255	1.9e-06	-0.0157091	0.00307081	3.8e-07	-0.0159	0.0023	3.103e-12	0	0.9276
1031	rs7268343	20	42754240	a	g	0.1223	intron	JPH2	P	3	N	0.0192411	0.00433359	1.7e-05	0.0162693	0.00391136	8.2e-06	0.0176	0.0029	1.339e-09	0	0.6107
1032	20:47738176_CCTTT_C	20	47738176	ccttt	c	0.7618	intron	STAU1	P	1	N	-0.0289418	0.00333452	2.3e-18	-0.029807	0.00300469	2.7e-23	-0.0294	0.0022	1.148e-39	0	0.8471
1033	rs6063534	20	49189168	t	c	0.5187	intron	PTPN1	P	1	N	-0.0168709	0.00283214	1.8e-10	-0.0174243	0.00255998	4.5e-11	-0.0172	0.0019	1.512e-19	0	0.8847
1034	rs201303811	20	50810182	ct	c	0.2884	upstream	ZFP64	P	3	N	-0.0152311	0.00316159	6.7e-06	-0.0154079	0.00285345	9.7e-08	-0.0153	0.0021	4.61e-13	0	0.9669
1035	rs2182356	20	54859034	t	g	0.7327	intergenic	-	P	2	N	-0.0187139	0.00319062	6e-09	-0.0212823	0.00288835	2.6e-13	-0.0201	0.0021	5.518e-21	0	0.5507
1036	rs6026214	20	56936871	a	c	0.4261	3-UTR	RAB22A	P	3	N	0.0160876	0.00287494	5.7e-09	0.0138371	0.00259875	3.7e-07	0.0148	0.0019	1.336e-14	0	0.5614
1037	rs6026578	20	57463472	c	g	0.375	intron	GNAS	P	2	N	0.0140628	0.00294026	8.2e-08	0.0156745	0.00265041	2.4e-09	0.015	0.002	3.076e-14	0	0.6839
1038	rs73619441	20	61564901	t	g	0.8563	upstream	GID8	P	3	N	0.0172941	0.00403577	4e-05	0.0150515	0.00365415	4e-05	0.0161	0.0027	3.038e-09	0	0.6804
1039	rs35631698	21	16549469	g	gc	0.6254	intergenic	-	P	3	N	-0.0139122	0.00296343	5.4e-06	-0.0150251	0.00267562	3.4e-08	-0.0145	0.002	2.591e-13	0	0.7804
1040	rs4818280	21	18114472	t	c	0.6269	regulatory_region	-	P	3	N	-0.0114772	0.00294676	8e-06	-0.0132401	0.0026583	1.6e-07	-0.0124	0.002	2.843e-10	0	0.6569
1041	rs73197345	21	36770120	a	t	0.1367	intron	RUNX1	P	2	N	0.019078	0.00414945	2.1e-06	0.0227729	0.00375901	4.4e-09	0.0211	0.0028	3.546e-14	0	0.5093
1042	rs2212926	21	38066883	a	c	0.2106	upstream	SIM2	P	1	N	-0.0191186	0.00350117	3.6e-09	-0.0242687	0.00315842	1.2e-14	-0.022	0.0023	7.748e-21	16.2	0.2747
1043	rs2298333	21	39673981	t	c	0.5677	3-UTR	KCNJ15	P	1	N	-0.0254003	0.00287435	6.9e-19	-0.0278411	0.00259968	1.7e-27	-0.0267	0.0019	9.584e-44	0	0.5288
1044	rs117870289	21	39983448	t	c	0.0149	intron	ERG	S	2	N	-0.050517	0.0114715	1.06417e-05	-0.0748411	0.0103986	6.14354e-13	-0.0639	0.0077	1.132e-16	59.5	0.1162
1045	rs8133910	21	47535536	t	g	0.256	intron	COL6A2	P	1	N	0.024644	0.00325741	3.9e-13	0.0183244	0.002945	5.3e-10	0.0212	0.0022	3.349e-22	51.7	0.1501
1046	rs165849	22	19958669	a	g	0.6975	intron	ARVCF	P	2	N	0.0185352	0.00310246	1.2e-09	0.0133515	0.00279906	3.2e-06	0.0157	0.0021	4.57e-14	35	0.2148
1047	rs361638	22	20775034	t	tgta	0.8028	downstream	SCARF2	P	2	N	0.0211375	0.00361577	1e-08	0.0219162	0.00325264	8.8e-12	0.0216	0.0024	4.703e-19	0	0.8728
1048	rs134040	22	28054280	a	g	0.5235	intergenic	-	P	3	N	0.0117981	0.00286096	3.9e-05	0.0111259	0.00258459	5.3e-06	0.0114	0.0019	2.543e-09	0	0.8616
1049	22:29973408_AT_A	22	29973408	a	at	0.2155	intron	NIPSNAP1	P	3	N	-0.0190647	0.00357822	3.7e-07	-0.0128557	0.003213	1.6e-05	-0.0156	0.0024	6.285e-11	40	0.1967
1050	rs5763821	22	30549071	a	c	0.6093	intron	HORMAD2	P	1	N	-0.0182336	0.00299066	2e-09	-0.0198894	0.00269146	1.5e-13	-0.0191	0.002	1.055e-21	0	0.6807
1051	rs56195223	22	31541212	t	c	0.8895	upstream	PLA2G3	P	2	N	-0.0217668	0.00455819	6e-06	-0.0271345	0.00408828	2e-11	-0.0247	0.003	4.315e-16	0	0.3807
1052	rs5750482	22	38117943	t	c	0.371	intron	Z83844.1	P	3	N	-0.0142495	0.00294611	7.6e-07	-0.013181	0.00266199	2.2e-07	-0.0137	0.002	4.626e-12	0	0.7879
1053	rs11570645	22	38539420	a	g	0.9424	intron	PLA2G6	S	3	N	0.0278573	0.006299	9.75648e-06	0.027359	0.00536013	3.32261e-07	0.0276	0.0041	1.445e-11	0	0.952
1054	rs2008174	22	39860130	t	c	0.7408	intron	MGAT3	P	3	N	0.0182047	0.00331789	1e-08	0.0157354	0.00299961	8.4e-08	0.0168	0.0022	3.705e-14	0	0.5809
1055	rs549794558	22	40872147	ca	c	0.103	intron	MRTFA	P	3	N	-0.0217721	0.00479316	2.9e-06	-0.0185236	0.00432499	2.8e-05	-0.02	0.0032	4.884e-10	0	0.6148
1056	rs202637	22	41853928	a	g	0.1835	downstream	PHF5A	S	2	N	-0.0191817	0.00356736	7.57422e-08	-0.0201049	0.0033856	2.87883e-09	-0.0197	0.0025	1.158e-15	0	0.8511
1057	rs41311445	22	42070374	a	c	0.9042	3-UTR	SNU13	P	1	N	0.0340509	0.00482646	7.9e-13	0.0317138	0.0043697	8.2e-14	0.0328	0.0032	4.728e-24	0	0.7196
1058	rs139030	22	43653625	a	g	0.7773	intron	SCUBE1	P	3	N	-0.0174596	0.00345196	3.4e-07	-0.0136141	0.00310432	8.7e-06	-0.0153	0.0023	3.074e-11	0	0.4075
1059	rs9330813	22	46364161	a	g	0.3154	intron	WNT7B	P	2	N	-0.0162306	0.00306554	6e-08	-0.0157692	0.00276121	9.7e-10	-0.016	0.0021	6.871e-15	0	0.911
INDEX	Unique index assigned to each conditionally independent lean mass associated variant.
RSID	Reference SNP ID
CHR	Chromosome
POS	Base pair position of the variant according to human reference sequence (GRCh37), Hg19
EA	Effect allele
OA	Other allele
EAF	Effect allele frequency
Feature	Annotation of functioanl region where varaints located in
Condition	P, primary; S, secondary after conditioning on primary SNPs.
Tier	1, significant at P<5e-9 in both sexes; 2, significant at P<5e-9 in one sex, and 5e-9<P<5e-5 in the other sex; 3, 5e-9<P<5e-5 in both sexes.
Novelty	K, known; N, novel.
BETA	Per allele effect in standard deviations of rank-based inverse normally transformed ALMadj
SE	Standard error of the β
P	p-value
I2	I2 statistics evaluating heterogenity between GWAS in male and female
Phet	Meta-analysis heterogenity p-value

## Sheet: S3
Supplementary data 3, The associations of 1059 lead variants in 7,452 South Asian participants.
SNP	CHR	POS	EA	OA	BETA	SE	P
rs2294487	1	1663861	G	A	-0.043283	0.0191281	0.024
rs377599	1	2164699	C	T	0.0392402	0.0172704	0.024
rs2232460	1	6659505	G	A	0.0027435	0.0163862	0.91
rs11122154	1	6858858	T	A	0.00200235	0.0208802	0.93
rs301804	1	8476441	C	G	0.00466175	0.0207354	0.86
rs3903151	1	10260592	A	G	-0.0232147	0.0169725	0.19
rs11121615	1	10825577	C	T	0.00870804	0.0166896	0.58
1:11111976_TGAA_T	1	11111976	TGAA	T	0.0176069	0.0172548	0.28
rs7538833	1	16504381	T	C	0.00128845	0.0161261	0.95
rs2284747	1	17306596	C	T	-0.00502992	0.0163714	0.73
rs1472565	1	19755030	T	C	-0.01181	0.0162999	0.48
rs212526	1	21584941	T	C	-0.00609713	0.017611	0.76
rs7543136	1	22472451	C	T	0.0329487	0.0170148	0.052
rs6682646	1	22586432	A	G	-0.016151	0.0200774	0.43
rs10683530	1	23493993	G	GTC	0.0259351	0.0164423	0.1
rs760192241	1	25095394	CA	C	-0.0110534	0.0178943	0.55
1:26115403_GTGCA_G	1	26115403	GTGCA	G	-0.0304169	0.0430987	0.47
rs4274112	1	26746199	A	G	0.045896	0.0174545	0.0092
rs6687475	1	29596084	G	C	-0.0067242	0.0227091	0.77
rs591833	1	32397890	G	A	-0.036322	0.017813	0.043
rs763419113	1	33836942	AGCACTC	A	0.0194268	0.0181278	0.28
rs182524742	1	36260437	C	T	0.489803	0.273836	0.065
rs12116935	1	36789546	A	G	0.0477223	0.0167322	0.0045
rs4360494	1	38455891	G	C	0.0322812	0.0165975	0.049
rs61781391	1	40077537	G	A	-0.0466156	0.033683	0.17
rs3737815	1	40776752	C	A	0.0230163	0.0274815	0.41
rs143365597	1	41540902	G	A	-2.02501	0.960766	0.035
rs2885697	1	41544279	G	T	0.0473515	0.0197429	0.015
rs1084086	1	46041100	T	G	0.0196483	0.0174132	0.25
rs12074850	1	51248316	A	G	-0.0388264	0.0354275	0.27
rs142478128	1	52307701	T	C	-0.105176	0.141474	0.46
rs150188352	1	56632354	C	CAAT	0.00186205	0.0176854	0.92
rs80206427	1	63565153	T	C	-0.00838602	0.102151	0.95
rs670318	1	63727542	T	C	-0.0885301	0.0731816	0.23
rs9128	1	65298971	C	T	0.0300515	0.098928	0.75
rs2025609	1	67422990	C	G	0.0122064	0.0322396	0.71
rs7543202	1	73872885	A	G	-0.0278354	0.0172659	0.12
rs34517439	1	78450517	C	A	0.00625168	0.0638977	0.93
rs12038026	1	79476511	T	C	-0.0187904	0.020191	0.36
rs148330006	1	86048526	C	G	0.0723277	0.127805	0.56
rs17400787	1	86226352	G	A	0.00771989	0.0213927	0.72
rs71584924	1	89171731	T	TG	-0.0203886	0.0178948	0.26
rs11590254	1	92316573	A	T	-0.0222788	0.0187336	0.25
rs12733767	1	93383672	C	T	0.020676	0.0593385	0.75
rs12740374	1	109817590	G	T	-0.0319876	0.0187235	0.081
rs3768495	1	109935325	C	T	0.041236	0.0184572	0.026
rs12724682	1	113256368	G	C	-0.0612447	0.0264232	0.02
rs60804050	1	118870373	G	A	0.0313421	0.0179208	0.079
rs57445715	1	119409592	T	C	0.00219468	0.0193223	0.89
rs320826	1	144816305	C	G	0.00633696	0.019397	0.7
rs9659073	1	150527354	G	A	-0.000627008	0.0176613	0.99
rs115161931	1	151063299	C	T	0.00554018	0.111748	0.96
rs905938	1	154991389	T	C	-0.0585539	0.0229263	0.0098
rs61812150	1	155607475	G	A	-0.199247	0.114987	0.091
rs11264447	1	156112422	G	T	0.000820011	0.0177952	0.96
rs822430	1	156902259	G	A	0.0388462	0.0176785	0.03
rs6687139	1	170173262	A	G	-0.00317827	0.0258486	0.91
1:170421854_GT_G	1	170421854	GT	G	-0.0169378	0.0168889	0.3
1:170705685_CTATATATATA_C	1	170705685	CTATATATATA	C	-0.0011801	0.0213745	0.95
1:172185100_TA_T	1	172185100	TA	T	-0.0155544	0.020785	0.44
rs1052256	1	172363488	A	G	0.00870742	0.0280066	0.76
rs78275727	1	176027200	G	A	6.47057e-05	0.0197364	0.99
rs4233168	1	176500060	A	T	0.0406882	0.0305911	0.2
rs11583447	1	176521349	T	G	-0.0199525	0.0184761	0.27
rs10913200	1	176521655	G	A	0.0142568	0.0480532	0.76
rs773626605	1	176787749	CT	C	-0.0376212	0.0164177	0.021
rs576101	1	177873383	T	A	0.0107415	0.0183107	0.56
rs3795503	1	180905694	C	T	0.0185493	0.0182204	0.27
rs12071514	1	183101444	A	C	0.0231716	0.0173279	0.19
rs371139542	1	184007495	CTTTT	C	-0.0619948	0.017372	0.0003
rs234640	1	184867830	C	T	0.024531	0.0172364	0.14
1:185779786_TTG_T	1	185779786	TTG	T	0.00817109	0.0182656	0.67
rs3850625	1	201016296	G	A	-0.0298114	0.0194704	0.12
rs72744832	1	201895664	T	C	0.0301402	0.0245236	0.23
rs955865	1	203709034	A	G	0.00399382	0.0163698	0.8
rs59912938	1	204502910	C	CT	-0.00276819	0.0169323	0.87
rs7536483	1	205718858	A	T	0.0109796	0.0212038	0.61
rs7532674	1	208026739	G	T	-0.024095	0.0221752	0.28
rs3041304	1	211752883	C	CTTCCGCG	-0.00437234	0.0186806	0.82
rs66579625	1	212201175	C	CT	0.00335251	0.0163495	0.82
rs6540718	1	212274413	A	C	-0.172628	0.107303	0.11
rs67179445	1	213502917	A	AT	0.0500483	0.0206607	0.016
1:214629251_AT_A	1	214629251	AT	A	0.013983	0.0167024	0.4
rs1415181	1	215031151	T	C	0.0132932	0.0168537	0.45
rs11811226	1	218020083	A	T	-0.0153909	0.0176171	0.4
rs3121580	1	218492121	T	C	-0.0209393	0.0191723	0.3
rs6658835	1	218520995	A	G	-0.0437924	0.0174541	0.013
rs6604614	1	218631452	C	G	-0.0170874	0.0171535	0.3
rs78763889	1	219034824	G	T	0.00179362	0.052876	0.96
rs764553160	1	219416691	CA	C	-0.0262544	0.0225599	0.24
rs12724708	1	219620569	A	T	0.00781699	0.0166608	0.64
rs61826465	1	222940755	C	T	-0.0207321	0.0184524	0.27
rs34780873	1	228103161	T	G	-0.00229843	0.0222528	0.92
1:235402301_CT_C	1	235402301	CT	C	0.00096233	0.0168127	0.95
rs2994330	1	243647208	G	T	-0.00313199	0.0238122	0.86
rs114018835	1	244274455	C	T	0.0492603	0.0876614	0.57
rs62106258	2	417167	T	C	0.0479496	0.0795924	0.53
rs7563362	2	620297	A	G	-0.00603121	0.0227437	0.82
rs13402560	2	3639915	C	G	0.00756298	0.0165739	0.64
rs12474969	2	9697067	G	A	-0.0232537	0.0186041	0.22
rs4668626	2	9777229	A	G	-0.0331221	0.0170926	0.05
2:10406843_CCTGTAGTGCCCACCTA_C	2	10406843	CCTGTAGTGCCCACCTA	C	0.011223	0.0326	0.7
2:11425387_TA_T	2	11425387	TA	T	0.0648641	0.0165062	0.0001
rs6735681	2	16123173	T	C	-0.00182724	0.0232015	0.96
rs201758865	2	20487267	G	GA	0.0794988	0.0449847	0.076
rs12713004	2	23896049	A	G	-0.0273353	0.0191315	0.15
rs2543666	2	24446042	C	T	-0.0144908	0.0193566	0.43
rs1056074	2	25053828	T	C	-0.0187257	0.0225392	0.4
rs2118826	2	25191745	A	T	-0.00298079	0.0166197	0.87
rs11689727	2	25458100	C	A	0.0043913	0.0185618	0.81
rs72799646	2	25974513	A	G	-0.0176332	0.0223339	0.42
rs1260326	2	27730940	T	C	-0.00765066	0.018688	0.66
rs373931589	2	27840772	C	CA	-0.00498164	0.0190409	0.76
rs35634599	2	32849224	C	CT	-0.00391772	0.0164333	0.83
rs11678716	2	33487251	G	C	0.0604074	0.0332645	0.072
rs17496249	2	37102249	A	G	-0.0277098	0.0164442	0.093
rs5830612	2	40419506	T	G	-0.0525036	0.0349897	0.13
rs3035165	2	41688440	T	TTA	-0.0199968	0.0174787	0.26
rs10202845	2	42575820	A	G	-0.0404257	0.0264911	0.13
rs7593987	2	44393532	A	G	0.0129979	0.0276868	0.62
rs11893991	2	44894142	A	G	0.0180191	0.0178547	0.31
rs687914	2	45878760	G	T	0.0420756	0.0248871	0.099
rs146111768	2	46528695	A	AAG	0.0101998	0.016805	0.54
rs62136933	2	46909809	G	A	-0.0234785	0.0221833	0.28
rs2436772	2	47283557	G	A	-0.0196007	0.0237248	0.39
rs1875407	2	48062783	T	C	0.0132936	0.0182652	0.45
rs79073127	2	48573895	G	C	-0.0339189	0.0460968	0.46
rs5831355	2	55582601	T	TTTGACACA	0.0181144	0.0164757	0.27
rs59985551	2	56106928	C	T	0.0359447	0.018561	0.051
rs1432559	2	56189618	T	G	9.32528e-05	0.02002	0.99
2:58374935_GT_G	2	58374935	GT	G	-0.0163299	0.0168625	0.35
rs75022676	2	60293216	G	A	-0.017222	0.0261806	0.51
rs7569084	2	65656969	C	T	0.0105529	0.0170063	0.55
rs76517946	2	68354936	C	A	0.0564039	0.0252283	0.027
rs6711815	2	69378070	G	C	-0.0117949	0.0218731	0.58
rs11545482	2	70315987	C	T	0.103296	0.11263	0.38
rs4852257	2	71678520	T	G	0.0260186	0.0164771	0.12
rs6749644	2	71953686	G	T	0.0403242	0.0181966	0.026
rs13423761	2	72440777	C	A	0.0237577	0.023784	0.32
rs6746854	2	74681502	T	C	-0.0336531	0.0178993	0.057
rs14976	2	85818886	C	T	-0.0287112	0.0193034	0.16
rs867529	2	88913273	G	C	-0.00902996	0.0167877	0.58
2:103098355_CT_C	2	103098355	CT	C	0.0119238	0.0165665	0.45
rs6738207	2	105989716	G	A	0.00253128	0.0168754	0.87
rs10199020	2	111946456	T	A	-0.0499519	0.0188116	0.0081
rs201570119	2	112256320	T	C	-0.0241715	0.0182863	0.18
rs55812028	2	112780969	C	T	-0.027689	0.0174081	0.11
rs141033892	2	119555875	G	A	-0.0817311	0.0846396	0.34
rs12463948	2	121471059	A	T	-0.0262441	0.0275701	0.36
rs13392139	2	121578767	A	G	0.0919254	0.0254137	0.00031
rs13019539	2	125355089	G	A	0.0122946	0.016423	0.44
rs4663096	2	127861766	T	A	0.00182541	0.0218419	0.93
rs537526720	2	144204203	C	CT	-0.0771664	0.0320934	0.017
rs3101041	2	161059808	A	C	0.00122268	0.0170906	0.95
rs1128249	2	165528624	G	T	0.0326658	0.0187261	0.07
rs2102808	2	169117025	G	T	0.00971224	0.0215728	0.67
rs488621	2	169707552	A	G	0.00765225	0.0168603	0.62
rs12151587	2	171836895	T	C	-0.0255953	0.0204366	0.21
rs2111459	2	172174263	T	C	-0.0110542	0.0217925	0.6
rs55852614	2	172416869	T	C	-0.00216852	0.0275378	1
rs16862227	2	174832967	G	T	0.024643	0.0268729	0.36
rs741610	2	176969206	A	G	0.00754568	0.0187789	0.68
rs2444563	2	178162586	C	T	0.00993958	0.0253827	0.72
rs112405294	2	178855811	G	A	-0.0134576	0.0282259	0.6
rs137968292	2	179337264	C	T	0.39339	0.244253	0.11
rs3063063	2	183231361	T	TGAA	0.00227732	0.0216702	0.9
rs34159739	2	190063461	T	TAA	0.0141258	0.0210008	0.47
rs766899706	2	191759073	GT	G	0.00796672	0.0184183	0.67
rs548732586	2	198820155	T	TA	-0.0376338	0.0178101	0.036
2:200136283_TA_T	2	200136283	TA	T	0.01831	0.0171538	0.28
rs295139	2	201159988	T	A	-0.0651706	0.0173549	0.00016
rs72931013	2	201979525	A	C	-0.029205	0.0910999	0.73
rs141356250	2	202979369	G	GACA	0.0283985	0.0166916	0.095
rs72938315	2	204121063	C	G	0.0342469	0.0450999	0.44
rs62195405	2	207081195	A	G	-0.00398335	0.0165472	0.8
rs1320929	2	208000822	G	A	-0.00925862	0.0172499	0.6
rs1047891	2	211540507	C	A	-0.0563435	0.017516	0.0013
rs6754292	2	217614584	C	T	-0.0124095	0.017198	0.47
rs12622189	2	218132858	A	G	0.0534916	0.0171698	0.002
2:218278503_CTGTT_C	2	218278503	CTGTT	C	-0.000806745	0.0166184	0.93
rs76018285	2	218608733	A	G	-0.0218339	0.0749241	0.77
rs10194082	2	219188577	C	T	0.0101962	0.0170178	0.54
rs145296160	2	220004944	T	C	0.221434	0.15789	0.15
rs6711710	2	223956410	T	C	-0.0324454	0.0239573	0.17
rs2629047	2	225047774	T	A	0.0226104	0.0179902	0.2
2:225286049_ATATATATG_A	2	225286049	ATATATATG	A	-0.00936248	0.0168528	0.56
rs112567314	2	225357325	T	C	0.861631	0.302718	0.0039
rs139441245	2	226751994	T	A	-0.0109777	0.129807	0.93
rs1522802	2	227020494	A	C	0.0225965	0.019699	0.25
rs17246129	2	227259964	G	A	-0.0135602	0.0171091	0.43
rs41265094	2	227661003	C	G	0.0479102	0.128818	0.66
rs4973392	2	232286552	G	A	0.0197084	0.0179971	0.28
rs10202701	2	232328681	C	T	-0.017434	0.0163636	0.28
rs73000823	2	232781184	C	T	-0.00634254	0.023519	0.78
rs3116201	2	233074205	G	A	0.00781431	0.028432	0.77
rs79057767	2	233093733	A	G	-0.0441144	0.0995488	0.65
rs76750832	2	233113175	C	CAGAT	0.0546888	0.0614291	0.36
rs6755070	2	233585299	G	T	0.0278214	0.0167905	0.091
rs2971857	2	234369487	G	A	0.000423961	0.017945	0.99
rs12476059	2	238351347	T	C	0.017633	0.0248262	0.5
rs61277584	2	241774015	A	G	0.0388954	0.0173891	0.025
rs2310876	2	242050740	A	G	0.0140517	0.01679	0.39
rs6718026	2	242495392	C	T	-0.0226087	0.0180493	0.2
rs6763944	3	8640309	C	T	0.0103128	0.0211297	0.6
rs2270894	3	9975386	C	G	0.00655551	0.0198949	0.75
rs12633841	3	11630252	G	T	-0.0183729	0.0191995	0.32
rs7610055	3	12388409	G	A	0.0173704	0.024384	0.46
3:13596447_CTTTTTTT_C	3	13596447	CTTTTTTT	C	-0.0246778	0.0388317	0.53
rs7615332	3	13805578	A	G	-0.000109256	0.0174601	0.96
rs73040019	3	23161678	T	C	0.00970024	0.025819	0.72
rs6550846	3	24139509	T	C	-0.00464247	0.0167892	0.78
rs4858605	3	24364510	C	T	-0.0227221	0.0182611	0.21
rs4858697	3	25116582	A	G	0.00738554	0.0170149	0.65
rs591668	3	27535931	G	A	0.0442006	0.0169592	0.01
3:32928973_CTT_C	3	32928973	CTT	C	0.0408806	0.0173099	0.018
rs77156651	3	33263149	G	A	-0.0520797	0.0405541	0.21
rs72858391	3	33773369	G	A	-0.0720259	0.0479705	0.14
rs9838614	3	38537671	T	G	0.015202	0.0167223	0.34
rs13067055	3	39510517	A	G	0.0260046	0.0170857	0.13
rs34345884	3	49760431	G	C	-0.0911698	0.100805	0.37
rs17606778	3	50440552	C	A	-0.0470738	0.0306932	0.13
rs140440099	3	50632595	G	A	0.0219191	0.0691699	0.75
rs11717749	3	52844733	C	T	0.00172639	0.0401555	0.97
rs114718455	3	53464055	A	G	0.0494087	0.0790175	0.52
rs148306862	3	53675022	T	TGAA	-0.00755376	0.0240092	0.78
rs11130474	3	55489835	G	C	-0.0128139	0.0168384	0.41
rs6762851	3	56686329	T	C	0.019063	0.0167509	0.25
rs550944	3	57341609	A	T	0.0285825	0.0163454	0.082
rs9809116	3	72397279	A	G	0.00361955	0.0168481	0.81
rs7633464	3	98715823	G	A	-0.0164879	0.0166909	0.37
rs35225638	3	99573528	T	TG	-0.0271257	0.0174794	0.11
rs13088318	3	101242751	A	G	0.00146954	0.0195628	0.93
rs4073154	3	129035485	A	G	-0.0254621	0.020751	0.22
rs546819639	3	129052157	C	T	-0.00218929	0.030915	1
rs9832919	3	132184526	A	G	0.0279446	0.0163471	0.092
rs9883955	3	134372486	T	G	0.00310622	0.0185877	0.85
rs2871960	3	141121814	A	C	-0.0207749	0.0177522	0.25
rs35408555	3	150201785	A	G	0.0269429	0.0216388	0.23
rs74497536	3	152018102	G	A	0.153627	0.16686	0.34
rs900399	3	156798732	A	G	-0.00697764	0.0171526	0.71
rs1048243	3	157815461	A	G	-0.0173512	0.0186596	0.36
rs2115959	3	169117792	A	C	-0.0155207	0.0163016	0.32
rs73181210	3	169831268	T	C	-0.0462592	0.109839	0.69
rs9647379	3	171785168	G	C	-0.00329483	0.0181976	0.85
rs4894532	3	171974912	G	T	-0.000800913	0.0174954	0.97
rs750510622	3	172162382	TTTCTGTAA	T	-0.0353077	0.0198512	0.069
rs843342	3	183908002	T	C	0.00586465	0.0165657	0.76
rs11545169	3	184020542	G	T	0.0360914	0.0239823	0.13
rs2194411	3	185548663	G	A	-0.0151618	0.024482	0.53
rs533067338	3	185643981	T	TA	-0.0349671	0.018152	0.055
rs61732778	3	187443314	G	A	0.0367007	0.0355832	0.32
rs62288215	3	193727513	A	C	-0.0270627	0.0174887	0.12
rs11461979	3	196887239	T	TA	-0.00677951	0.0198728	0.74
rs6837180	4	698292	A	G	-0.00602833	0.0186061	0.75
rs35719905	4	1006076	T	TA	0.0199368	0.019675	0.3
rs111391498	4	1341553	A	G	-0.0520984	0.110637	0.63
rs7680647	4	1750487	T	C	-0.0267767	0.0167279	0.12
rs59950280	4	3452345	G	A	0.0263149	0.018508	0.16
rs183275998	4	5769226	G	C	-0.0160187	0.0184496	0.41
rs62288581	4	8609848	G	A	0.00363709	0.0169219	0.81
rs223929	4	12901753	A	C	0.0153476	0.0162636	0.34
rs1472852	4	17910236	C	A	0.040403	0.0187462	0.032
4:17941795_GTA_G	4	17941795	GTA	G	0.0852525	0.0215666	7.8e-05
rs60799144	4	21852767	A	T	0.039697	0.0165354	0.015
rs2324154	4	24027226	C	A	-0.00704514	0.0167501	0.67
4:26404854_AT_A	4	26404854	AT	A	-0.0254347	0.0172258	0.14
4:39362138_TTAAAATAAAA_T	4	39362138	TTAAAATAAAA	T	0.0186255	0.0169431	0.26
rs74416750	4	54272659	C	T	0.0294856	0.0325347	0.36
rs781669	4	57819794	C	T	0.0273765	0.0171393	0.12
rs139921635	4	73181637	G	T	0.0798348	0.067204	0.23
rs58083390	4	73549559	C	T	0.0393848	0.0422122	0.38
rs112948778	4	81525086	C	T	-0.0430285	0.0423552	0.3
rs1443536	4	82174165	A	G	-0.0246246	0.0199127	0.21
rs17010957	4	86719165	T	C	0.0231038	0.0220503	0.3
4:87591324_CTT_C	4	87591324	CTT	C	-0.0925012	0.042908	0.033
rs1841738	4	88557753	A	G	0.0281989	0.0169789	0.095
rs62306393	4	90042785	A	C	-0.0157702	0.0195163	0.42
rs78896073	4	90820307	T	A	-0.0240966	0.0562889	0.69
rs34212041	4	100722462	GC	G	-0.024102	0.0201982	0.24
rs143847362	4	106200635	A	G	-0.0888507	0.0854985	0.31
rs544505467	4	106216800	T	TA	-0.0119466	0.0181777	0.53
rs1493132	4	108861082	T	C	-0.0171719	0.0164227	0.31
4:111592114_TC_T	4	111592114	TC	T	-0.0299472	0.0227097	0.2
4:119726040_TACAC_T	4	119726040	TACAC	T	0.010362	0.0166164	0.53
rs10007409	4	120142306	C	T	0.0400923	0.01734	0.021
rs6821305	4	122713863	A	C	-0.00750875	0.0167872	0.65
4:123831230_AT_A	4	123831230	AT	A	0.00433586	0.0177578	0.78
rs10518426	4	124957112	T	C	0.019676	0.018563	0.28
4:144444488_GT_G	4	144444488	GT	G	-0.0143706	0.0223346	0.54
rs7689420	4	145568352	T	C	0.0227203	0.0240807	0.34
rs116662954	4	145982625	G	A	0.091239	0.0611128	0.13
rs202001093	4	146175163	AT	A	-0.0269724	0.019366	0.17
rs7679276	4	146860186	A	G	0.0686558	0.083156	0.41
rs112946935	4	152372958	C	CT	-0.0123709	0.0166524	0.46
rs7692387	4	156635309	G	A	-0.00420771	0.0215478	0.85
rs73856768	4	157788804	T	C	0.0613984	0.0373372	0.1
rs395980	4	177430072	T	G	0.0338695	0.0170527	0.046
rs6552198	4	177785568	G	A	0.00487473	0.0166295	0.76
rs10015974	4	184196254	A	G	-0.035494	0.018055	0.047
rs2578557	5	5473063	C	T	0.0187041	0.0171576	0.28
rs9716700	5	32711633	C	A	-0.0129608	0.0294976	0.68
rs12656497	5	32831939	T	C	0.0279009	0.0167478	0.095
rs7718953	5	33366826	C	A	-0.0310851	0.0163387	0.056
rs6897259	5	35188444	T	C	-0.0237206	0.0174191	0.17
rs7731023	5	36181627	A	G	0.00938327	0.0181435	0.56
rs34313173	5	36803614	T	TA	0.0239674	0.0166796	0.16
rs1818782	5	39424628	A	C	-0.0389848	0.016933	0.024
rs73087475	5	42641066	T	C	-0.0148271	0.0315611	0.63
rs62372052	5	42724294	A	G	-0.0453869	0.0403698	0.26
rs62370472	5	52767109	T	C	0.00393643	0.028337	0.86
rs1833888	5	52807476	T	C	-0.0139623	0.0225923	0.54
rs35748083	5	53383059	C	T	-0.00245789	0.0172749	0.88
rs4865956	5	54882505	T	A	-0.0295009	0.0206532	0.16
rs465983	5	55812130	A	G	0.0200383	0.0174111	0.24
5:60704921_TC_T	5	60704921	TC	T	0.00190017	0.0165103	0.93
rs282302	5	67315925	G	A	-0.0241774	0.0314701	0.44
rs34287	5	67585143	G	A	-0.00452333	0.0171043	0.81
rs152353	5	68034736	A	G	-0.0235575	0.0220499	0.3
rs10036789	5	71695918	C	G	-0.0216676	0.0164847	0.19
rs609659	5	72411800	G	A	-0.00973338	0.0168486	0.58
rs6877994	5	77146981	C	G	-0.0212559	0.0167347	0.21
5:77454314_GCTAA_G	5	77454314	GCTAA	G	0.00460015	0.0249726	0.84
rs115912456	5	82815158	A	G	-0.0991882	0.0455002	0.03
rs13178887	5	88355993	T	C	-0.00399857	0.016718	0.82
rs2367279	5	90395206	G	T	0.00603839	0.0257637	0.81
rs55838622	5	95711605	A	C	-0.0128123	0.0194732	0.51
rs261223	5	95901046	A	C	-0.00114354	0.017333	0.94
rs331917	5	98158524	A	G	-0.00296981	0.0171521	0.87
rs78408340	5	102338739	C	G	0.114253	0.354334	0.76
5:102420189_TTTG_T	5	102420189	TTTG	T	-0.0361532	0.0595284	0.53
rs861674	5	112064475	A	T	-0.0321944	0.016408	0.051
rs34732995	5	122699198	C	CTA	0.0162779	0.0164683	0.32
rs9327336	5	123990270	T	C	-0.00158345	0.0190888	0.91
rs7733373	5	126624400	A	T	0.00609692	0.0166637	0.69
rs7729769	5	127213047	A	G	0.00109072	0.0198643	0.97
rs6860245	5	127367998	G	C	-0.0475289	0.0177929	0.0082
rs7735162	5	128132742	T	C	0.00483948	0.0194356	0.81
rs6866701	5	129069848	A	G	-0.00881615	0.0274506	0.75
rs1291602	5	130766662	T	C	0.000385629	0.0239994	0.98
rs7735891	5	131597005	C	T	-0.0123691	0.0218887	0.61
rs4976261	5	134374108	G	C	0.0183933	0.0173852	0.28
rs639933	5	134467751	C	A	-0.0103063	0.0170856	0.55
rs11242236	5	134586980	G	A	0.00748612	0.0165452	0.64
rs12055045	5	137608056	C	T	-0.0298619	0.021069	0.16
5:138464340_CA_C	5	138464340	CA	C	0.00491393	0.0177456	0.78
rs3822742	5	139059017	C	A	-0.0261982	0.0165152	0.11
rs153662	5	141811606	G	T	0.00878795	0.0162826	0.58
rs853170	5	142537474	T	C	0.0159161	0.0166097	0.33
rs367680772	5	142785973	CA	C	0.0068027	0.0203638	0.72
rs2545341	5	149914401	T	C	0.00464524	0.017444	0.82
rs10069931	5	156797005	C	T	0.0115289	0.0184103	0.53
rs13170063	5	157895013	G	A	0.000754772	0.016626	0.96
rs753850502	5	168256683	AG	A	0.0578455	0.0177634	0.0013
rs4073717	5	170864021	G	T	0.00595899	0.0193167	0.75
rs33852	5	171189571	A	G	-0.0505591	0.0169417	0.0028
rs11424823	5	171284642	G	GC	-0.0240631	0.0199748	0.21
rs75767302	5	172171137	G	A	-0.130118	0.0688895	0.061
rs562447555	5	172485040	C	CT	-0.00646542	0.020273	0.75
rs6874142	5	172753555	T	G	-0.00920722	0.0406859	0.77
rs148833559	5	172755066	C	A	#NAME?	#NAME?	1
rs6881592	5	172758796	A	G	0.0582849	0.0168756	0.00051
rs7733195	5	172994624	G	A	0.0196135	0.0171134	0.24
rs244711	5	176509193	C	T	-0.0411451	0.0224756	0.069
rs13177762	5	176535206	C	T	-0.030109	0.0205405	0.14
rs62398471	5	176980904	G	A	-0.0263873	0.0217403	0.21
5:179718970_CCCG_C	5	179718970	CCCG	C	-0.033577	0.0170446	0.047
rs4959697	6	2670598	T	C	0.0005561	0.0180783	0.99
rs9379084	6	7231843	G	A	0.0120125	0.0277179	0.66
rs11243202	6	7719065	T	C	-0.0160492	0.0164929	0.32
rs6923462	6	7801112	T	C	0.0426404	0.025409	0.098
rs35947355	6	15507250	G	A	-0.0101106	0.0257504	0.69
rs70974747	6	18467639	T	TG	0.00630476	0.0215882	0.79
rs2142644	6	19053843	C	A	0.0222902	0.0185496	0.21
rs41271299	6	19839415	C	T	-0.106175	0.0867423	0.23
rs745771286	6	20534514	GA	G	0.00434977	0.0190847	0.77
rs9379832	6	26186200	A	G	-0.00267626	0.0170126	0.88
rs17767294	6	28054198	A	G	0.0467177	0.0358873	0.2
6:28916323_TACC_T	6	28916323	TACC	T	0.0245405	0.0166554	0.14
rs3095275	6	29555681	A	G	0.0494267	0.0430634	0.27
rs139419536	6	30276382	GTTTTT	G	0.039923	0.0217331	0.074
rs373537558	6	31048215	A	G	-0.0786544	0.208016	0.69
rs9265954	6	31315339	C	T	0.0836717	0.139212	0.54
rs9266244	6	31325692	G	A	0.0298813	0.0236671	0.18
rs536378929	6	31562165	T	C	0.0827874	0.242301	0.75
6:31581900_CA_C	6	31581900	CA	C	0.00505212	0.0475595	0.9
rs4377812	6	32554702	T	C	0.000144516	0.07765	0.99
rs184318723	6	32558428	G	C	-0.0165777	0.156605	0.9
rs9276931	6	32928984	A	G	0.0143261	0.0596927	0.81
rs1705001	6	33192915	G	A	0.00928913	0.0173807	0.57
rs386906	6	33558915	C	T	0.0169514	0.0209834	0.41
rs688209	6	33700376	T	G	0.0245902	0.033299	0.47
rs150556786	6	34128063	A	G	-0.311896	0.243491	0.2
rs191720756	6	34204286	G	A	-0.185892	0.233881	0.43
rs202228093	6	34205465	G	GGAGCCC	-0.0268955	0.0320193	0.4
rs61431557	6	34717578	C	T	0.0156001	0.0294693	0.59
rs559621619	6	34729916	A	G	-0.403988	0.788683	0.59
rs3734254	6	35395010	C	T	-0.00140114	0.0202291	0.95
rs72894776	6	35456827	C	T	0.00108129	0.0269827	0.98
rs35903333	6	35939146	C	CT	0.0210991	0.0209476	0.32
rs9394578	6	39165859	C	A	-0.0181978	0.0178689	0.29
rs75112004	6	39799714	G	GA	0.0315939	0.0175253	0.072
rs33966734	6	41903798	C	A	0.0476252	0.0629502	0.47
6:41909521_CCG_C	6	41909521	CCG	C	-0.00476215	0.0493015	0.96
rs7762731	6	43002721	A	G	0.013966	0.0202089	0.49
rs1324538	6	45080144	T	A	-0.000109179	0.0167603	1
rs796663884	6	52426285	CT	C	-0.0179041	0.0173212	0.3
rs2208605	6	55572187	T	C	0.0287427	0.021127	0.16
rs539280149	6	56646497	T	C	0.0570736	0.203507	0.77
6:76267791_AT_A	6	76267791	AT	A	0.0207052	0.0167932	0.21
rs6931421	6	80880138	T	G	-0.0124718	0.0183391	0.53
rs9350850	6	81050236	T	C	-0.0807787	0.0305661	0.0076
rs769580286	6	81829439	GTTGT	G	0.0120437	0.017151	0.48
rs34951006	6	82464180	G	T	-0.0235389	0.0284409	0.41
rs194633	6	82520021	C	A	-0.020747	0.0168664	0.21
rs35166681	6	85369727	T	TA	-0.0787707	0.0374342	0.031
rs12190506	6	88038198	G	C	0.00984065	0.016868	0.56
rs3813498	6	108944165	C	T	-0.0320592	0.0170693	0.058
6:109707281_CAA_C	6	109707281	CAA	C	0.00712516	0.0165514	0.65
rs1405212	6	117490664	T	C	-0.0104724	0.0166732	0.54
rs3966775	6	126067655	C	A	-0.0207613	0.0166263	0.2
rs9388490	6	126704795	C	T	-0.0091036	0.0172268	0.61
rs13212016	6	127326642	C	T	0.00875145	0.0223831	0.67
rs72959041	6	127454893	G	A	0.23459	0.12449	0.056
rs9321170	6	129822837	G	A	-0.00902236	0.0180703	0.63
rs7740107	6	130374461	T	A	0.0142118	0.0192134	0.45
rs78051210	6	131379491	T	C	-0.133244	0.0763173	0.078
rs6924144	6	133623694	G	T	0.02784	0.0238432	0.24
rs228433	6	134894822	G	A	-0.0152331	0.018013	0.39
rs66883945	6	139317827	G	GC	-0.00271087	0.0312884	0.92
rs2223966	6	140231827	A	G	-0.00518424	0.0173485	0.75
rs35686278	6	140733439	G	A	-0.0203123	0.0216911	0.34
6:141293266_CTTTTTTT_C	6	141293266	CTTTTTTT	C	-0.00469867	0.0194734	0.84
rs9496306	6	142579370	C	T	-0.0172587	0.0178187	0.33
rs6570509	6	142716286	G	T	0.00766355	0.0176947	0.67
rs111487747	6	146318609	A	AAGGG	0.0384314	0.0170248	0.023
rs12190712	6	151693068	C	T	-0.0196138	0.0221409	0.36
rs543650	6	152110943	T	G	-0.0361937	0.0178335	0.043
rs2635471	6	152487184	G	A	-0.010101	0.0189013	0.62
rs3828729	6	155554707	A	G	-0.0047667	0.019015	0.82
6:156535157_CT_C	6	156535157	CT	C	0.0266164	0.0180964	0.15
rs3884262	6	158670121	C	CA	-0.0293156	0.0245119	0.23
rs668871	6	160769811	C	T	-0.00757899	0.0168365	0.66
rs7768382	6	166341870	T	C	0.0219936	0.0171515	0.2
rs2763263	6	168814392	T	A	-0.0078855	0.0209307	0.73
rs763706456	6	169362941	TGGTCCTCGGGCAGGGAGGAGGCA	T	0.00796607	0.0223177	0.7
7:1567032_AACACACACAC_A	7	1567032	AACACACACAC	A	0.0213758	0.0166973	0.2
rs798548	7	2760935	T	C	0.0130293	0.0224331	0.55
rs771273709	7	2852290	C	A	0.0148174	0.0637728	0.83
rs76400633	7	4681456	T	C	0.013762	0.0183886	0.49
rs12702693	7	8101039	C	T	0.0171769	0.0173144	0.32
rs2389858	7	17908130	T	A	0.00269655	0.0168125	0.89
rs12533452	7	19016871	C	T	-0.016559	0.0207515	0.44
7:19539990_TTACA_T	7	19539990	TTACA	T	-0.0772064	0.0403041	0.053
rs34776209	7	23513093	C	T	0.0393962	0.0187586	0.036
rs2529049	7	24719606	G	A	-0.0172078	0.0205448	0.42
rs73085996	7	25656363	G	C	-0.0166741	0.0181552	0.34
rs12700667	7	25901639	G	A	0.0430454	0.0163534	0.008
rs751030010	7	26607030	TA	T	-0.0036574	0.0172735	0.81
rs10951164	7	27443337	G	C	0.00934392	0.0166171	0.6
rs1708301	7	28187415	G	C	0.00657523	0.0257588	0.78
rs177592	7	28559785	G	C	0.0167549	0.0245224	0.51
rs62442203	7	28829253	G	C	0.0330553	0.017776	0.067
rs117701289	7	32907921	A	G	-0.173243	0.111304	0.12
rs1717720	7	38112615	A	G	-0.0204307	0.0166633	0.22
rs57734857	7	42219568	A	T	-0.0416099	0.0186786	0.026
rs10260816	7	46010100	C	G	-0.0303159	0.0166984	0.069
7:46262082_AT_A	7	46262082	AT	A	-0.0279026	0.0170799	0.11
rs13237426	7	46507656	T	C	0.0497315	0.0252541	0.053
rs723149	7	46577056	A	G	0.0462557	0.0171575	0.0065
rs143741275	7	46637890	A	AGTGTGT	-0.029382	0.0169761	0.089
rs2237474	7	50743240	T	G	0.00275227	0.0167256	0.86
rs28895377	7	55901447	A	T	0.0352524	0.0185591	0.058
rs12698934	7	70215358	G	A	0.00767589	0.0214358	0.72
rs12540011	7	72991704	G	A	-0.0493793	0.0214979	0.023
rs12667702	7	76772116	C	T	-0.0222172	0.0273849	0.43
rs10280623	7	87202544	T	C	-0.0251884	0.0227744	0.28
rs78138888	7	91731046	C	T	0.208074	0.106948	0.052
rs42039	7	92244422	C	T	-0.0618017	0.0253608	0.014
7:93258982_CT_C	7	93258982	CT	C	-0.0130144	0.0165397	0.39
rs3763467	7	94022118	T	C	0.0531595	0.0230613	0.021
7:114004121_TA_T	7	114004121	TA	T	0.0124233	0.0169586	0.47
rs987666	7	116267938	G	A	-0.00769114	0.0198795	0.73
rs62621812	7	127015083	G	A	-0.103906	0.137371	0.47
rs9690338	7	130577293	A	G	-0.0345226	0.0489419	0.48
rs17480616	7	135123060	G	C	0.0232657	0.153256	0.86
rs10627558	7	135212623	C	CGT	0.0127194	0.0187513	0.52
rs199610373	7	139735856	A	G	-0.0290183	0.0227158	0.2
rs269232	7	140323822	A	G	0.00521219	0.0176278	0.79
rs822530	7	148631555	A	T	0.0358173	0.0273782	0.19
7:150502468_AT_A	7	150502468	AT	A	0.0158645	0.0403426	0.71
rs6977416	7	150542711	G	A	-0.0176384	0.0171379	0.3
rs10247107	7	150683083	A	G	-0.0416734	0.0194113	0.033
rs3918226	7	150690176	C	T	0.0368833	0.0747104	0.64
rs55911644	7	156311364	T	A	0.00738836	0.0198015	0.72
rs75140902	8	13333581	C	T	0.0586733	0.0632412	0.35
rs76364830	8	13372120	G	A	0.019739	0.0330294	0.53
rs7833274	8	19613134	G	T	0.0189671	0.0183006	0.3
rs1063582	8	23167353	T	G	0.0275619	0.0242548	0.25
rs62501195	8	24041988	A	C	0.0566398	0.0271692	0.036
rs2321250	8	25349531	C	T	-0.0312053	0.0166199	0.064
rs6557894	8	26086913	C	T	0.0229318	0.0181606	0.2
rs7816345	8	36846109	C	T	-0.0192775	0.0178014	0.29
rs746008566	8	38249932	G	GA	0.0167235	0.0261749	0.52
rs576583353	8	41163687	C	CAGGGG	-0.00196769	0.0169115	0.94
rs6988165	8	42351176	C	G	-0.00988172	0.0166971	0.57
rs6984699	8	49348960	A	G	-0.0478775	0.016849	0.0045
rs139424516	8	56583713	C	G	0.00781135	0.201145	0.99
rs147700781	8	56951791	A	T	0.168586	0.229249	0.46
rs72656010	8	57122215	T	C	0.0712401	0.025026	0.0044
rs62515454	8	57191451	C	T	0.022373	0.0373289	0.52
rs4737446	8	57665019	G	T	-0.0118426	0.0206298	0.56
rs16938625	8	74276843	T	C	-0.043608	0.0277748	0.13
rs2925155	8	75886297	C	T	0.018117	0.0194389	0.37
rs61729527	8	77761919	C	T	0.0358649	0.0412675	0.37
rs4735761	8	78097161	A	C	-0.0279658	0.0175567	0.11
rs7014590	8	89335647	T	C	0.0148487	0.0169611	0.39
8:92188043_GT_G	8	92188043	GT	G	-0.00626092	0.018213	0.73
rs7829174	8	99330910	A	G	0.0465993	0.0169155	0.0056
rs2142331	8	116636719	C	T	0.0331165	0.0174879	0.061
rs11778491	8	120451362	G	C	0.0292984	0.0183338	0.11
rs10283100	8	120596023	A	G	-0.0257063	0.0766502	0.73
rs80114469	8	121214158	T	TTC	-0.0100496	0.020154	0.61
rs11779459	8	123980551	C	T	-0.0291379	0.0170407	0.099
8:124432591_GC_G	8	124432591	GC	G	-0.150273	0.21333	0.45
rs4870941	8	126498828	G	C	0.0347381	0.0181647	0.057
rs1902789	8	129185104	A	G	-0.029006	0.0168073	0.083
rs199882851	8	129984956	CA	C	-0.0287709	0.0167828	0.087
rs7816342	8	130719623	G	A	-0.00324716	0.0166319	0.82
rs4733571	8	131290664	T	G	-0.000971858	0.01643	0.96
rs6987355	8	134618967	A	T	-0.024255	0.0236994	0.3
rs558657497	8	135578636	C	CAAAAAAAAAAAAA	0.00377413	0.0172468	0.82
rs112892337	8	135614553	G	C	-0.187627	0.708816	0.76
rs12541381	8	135649848	G	A	0.0318076	0.0180023	0.077
rs7821751	8	135710679	C	A	0.0212576	0.0214355	0.32
rs137957419	8	135812493	A	ATTTTAATAAAT	-0.0107205	0.0200041	0.59
rs12334478	8	141998765	C	G	0.0140831	0.017312	0.4
rs7015048	8	144984283	T	C	0.0151995	0.0168425	0.38
rs186474010	8	145501823	A	G	-0.00320104	0.027443	0.89
rs73384223	9	3869315	T	C	0.0211667	0.0234266	0.35
rs10815323	9	5955141	A	G	-0.0210949	0.0189542	0.26
rs56009005	9	13257031	G	A	-0.0105917	0.0302291	0.76
rs1341732	9	15901875	A	G	-0.0335302	0.0167146	0.042
rs6475052	9	16428625	C	T	-0.0244375	0.0171081	0.15
rs7858712	9	16738312	A	G	-0.0488607	0.0204885	0.016
rs10963680	9	18629283	G	A	0.0364676	0.0176109	0.04
rs12553324	9	23347865	C	G	0.00417221	0.0166083	0.79
rs10814129	9	34623718	G	A	0.0137141	0.0208691	0.5
rs13297831	9	35911833	C	G	0.0330799	0.0174866	0.054
rs7029058	9	84233764	C	T	-0.00736777	0.0172383	0.65
rs1330826	9	85129970	G	C	-0.00134026	0.0196031	0.92
rs8181166	9	89116628	G	C	0.00217121	0.0193489	0.91
rs12236754	9	95512201	G	A	0.0500867	0.0176045	0.0044
rs3901421	9	96204538	G	C	-0.0176006	0.0178412	0.36
9:97078354_GGA_G	9	97078354	GGA	G	0.0155428	0.0210548	0.47
rs10993370	9	97617103	C	G	-0.0267692	0.017422	0.12
rs2236406	9	98221861	T	C	-0.0360532	0.0188012	0.061
rs145922731	9	98269098	G	A	-0.0686363	0.0690093	0.29
rs191458964	9	98270362	T	G	0.194193	0.695845	0.78
rs1984119	9	98368761	T	C	-0.0360513	0.0240016	0.13
rs6477489	9	99239841	A	C	-0.0418736	0.0212022	0.046
rs188738880	9	99776024	T	C	-0.010721	0.0943451	0.92
rs10819542	9	101738188	A	G	0.0094829	0.0167011	0.57
rs902144	9	109177571	G	C	-0.0370975	0.0164073	0.024
rs7849060	9	109565934	T	C	-0.0298135	0.0186721	0.099
rs1341215	9	111662350	G	A	-0.00465887	0.029743	0.85
rs1008158	9	113828811	A	G	-0.0228576	0.0168344	0.18
rs750360862	9	116057714	ATGAAT	A	0.0643576	0.0170837	0.00019
rs1249741	9	117051847	T	A	-0.0111025	0.0176828	0.53
rs5010187	9	117824332	G	A	-0.00140417	0.0168364	0.94
rs12344772	9	118490315	G	T	0.0747562	0.025452	0.0036
rs555464135	9	119124535	T	TAA	0.0246723	0.0333121	0.47
rs115535131	9	119154271	G	C	-0.0676852	0.0980427	0.5
rs4837613	9	119309525	G	C	-0.00618161	0.017822	0.71
rs10818576	9	124412948	T	G	-0.0195885	0.0182374	0.28
rs369508364	9	125696599	C	T	0.217686	0.221126	0.31
rs570987309	9	128067650	GT	G	0.00516098	0.0166282	0.74
rs4836544	9	129236355	C	T	0.0040749	0.0319388	0.9
rs62578126	9	129375338	C	T	0.0164956	0.0172208	0.34
rs112367251	9	129738592	T	TCTCACA	-0.0152333	0.019279	0.44
rs3802342	9	133473303	C	G	-0.00621771	0.0181594	0.73
rs8176672	9	136142185	C	T	0.0253142	0.0189746	0.17
rs13300181	9	136390015	A	G	0.0240108	0.0172164	0.18
rs141147400	9	136940550	G	C	-0.0207246	0.020388	0.32
rs10858246	9	139102831	G	C	0.00528683	0.0192253	0.79
rs7020201	9	139377498	G	C	0.00520865	0.0175252	0.79
rs72761015	9	139620333	C	T	0.0327343	0.0306678	0.3
9:140281590_TTCCCTGCCTGGCCCTCGGCCCCCGC_T	9	140281590	TTCCCTGCCTGGCCCTCGGCCCCCGC	T	0.0159322	0.0262365	0.56
rs35288270	10	4961278	T	C	0.0118971	0.0206976	0.58
10:5246210_AAAAC_A	10	5246210	AAAAC	A	-0.0360316	0.027239	0.19
rs35092545	10	12943108	G	T	0.0238463	0.0239086	0.3
rs7087801	10	25005932	C	T	0.0172578	0.0190027	0.37
rs11014285	10	25178864	G	A	0.010995	0.0249022	0.66
rs2808290	10	27900882	C	T	-0.0341635	0.0170823	0.047
rs71492575	10	28966233	A	C	0.0417444	0.0186042	0.026
rs776620768	10	31113978	CT	C	-0.0337717	0.017423	0.053
rs1778871	10	34535021	C	G	0.0368774	0.0282837	0.18
rs796709989	10	35051218	CAG	C	-0.00564049	0.0165152	0.74
rs2490302	10	37702435	T	A	-0.141332	0.0670997	0.035
rs10776560	10	50542358	C	T	0.0159278	0.0163316	0.33
rs10822055	10	52752880	T	A	0.0111298	0.0181172	0.57
rs61849823	10	53290991	T	C	-0.0234275	0.0263628	0.39
rs77974561	10	53821851	C	A	0.0583049	0.0417195	0.16
rs12218358	10	54460783	G	C	-0.00923217	0.0166657	0.57
rs1171614	10	61469538	T	C	-0.0114753	0.0225988	0.6
rs10761494	10	62160833	A	T	0.0320761	0.0188986	0.086
rs67527161	10	63781824	T	C	-0.00798948	0.0200576	0.67
rs224043	10	64524992	G	T	0.00114279	0.0171573	0.92
rs117880827	10	69716083	T	C	0.025994	0.0340067	0.44
rs7916821	10	69933969	G	A	-0.0265798	0.0164874	0.1
rs7095472	10	70399109	A	G	-0.0215536	0.0166128	0.19
rs68049170	10	72432047	G	A	0.0509606	0.0178981	0.0045
rs35172794	10	75747515	G	GA	-0.0259268	0.0217911	0.24
rs58628285	10	77218226	G	GCCCT	0.0187766	0.0167008	0.27
10:77574349_AT_A	10	77574349	AT	A	0.00265611	0.0225228	0.87
10:79538276_TA_T	10	79538276	TA	T	0.0597468	0.0181413	0.001
rs117543413	10	79543740	C	T	0.141999	0.135341	0.3
rs10824747	10	81118464	T	C	0.0260387	0.0164276	0.11
rs7910211	10	81228378	T	C	0.027443	0.0196622	0.17
rs4934377	10	89823570	T	A	0.00959597	0.0167514	0.55
rs2648725	10	93015079	T	A	-0.0596277	0.0223558	0.0081
10:93624905_AT_A	10	93624905	AT	A	-0.0281824	0.0217919	0.21
10:96026184_CA_C	10	96026184	CA	C	-0.0551035	0.0165982	0.00081
rs4917612	10	96591284	C	G	-0.0307891	0.0279616	0.27
rs9419827	10	98560869	G	A	-0.065998	0.0654718	0.32
10:102299918_CT_C	10	102299918	CT	C	0.00920963	0.0196204	0.63
10:102656064_CT_C	10	102656064	CT	C	-0.0187298	0.0169225	0.28
rs573605538	10	103886793	T	A	-0.000991198	0.0166873	0.98
10:104642140_CT_C	10	104642140	CT	C	-0.0128369	0.0192569	0.51
rs35327241	10	105191396	T	TA	0.00261381	0.017903	0.89
rs11421589	10	115193949	C	CT	-0.0113242	0.0165376	0.5
rs1247121	10	120427959	A	G	0.0112114	0.0168435	0.51
rs291979	10	121129797	G	A	-0.000733142	0.0194222	0.98
rs10437498	10	121168259	A	G	-0.016613	0.0166135	0.33
rs75356180	10	121657536	A	T	-0.00145897	0.0214724	0.93
rs4752689	10	124131176	G	A	0.0113486	0.0176351	0.51
rs28445838	10	125650370	A	G	0.0155231	0.0185358	0.4
rs11424084	10	126612510	C	CA	0.0207306	0.0222687	0.37
rs4962504	10	127748789	G	A	-0.0228735	0.0215827	0.28
rs11408311	10	130373761	C	CT	0.0274894	0.0171383	0.11
rs372532055	10	130837273	C	A	0.0149067	0.0204006	0.46
rs2734498	11	1943214	C	T	-0.0209671	0.0197815	0.3
rs35506085	11	2165576	G	A	0.0301825	0.0165643	0.069
rs74501871	11	2665357	A	G	0.0624807	0.0351311	0.076
rs12271773	11	2809196	G	A	-0.0338513	0.0264249	0.2
rs143840904	11	2813322	C	T	0.0170231	0.0493219	0.73
rs4910048	11	9389875	C	T	0.00841373	0.0164686	0.59
rs185712874	11	10200913	C	A	0.0884029	0.0606123	0.14
rs11042717	11	10303939	T	C	0.0421034	0.0171977	0.014
rs12226039	11	10406464	T	C	0.0098493	0.0176808	0.56
rs77889556	11	17498057	G	A	-0.000777624	0.0231311	0.98
rs10832963	11	18664241	T	G	0.020038	0.0168968	0.24
rs139981402	11	27089610	C	CATA	-0.00619103	0.0182795	0.76
rs117130980	11	27776879	T	C	0.0764111	0.129892	0.58
rs7396827	11	28577867	T	C	-0.0020571	0.0177848	0.93
rs704660	11	30447998	C	T	-0.0247389	0.0168565	0.14
rs148683230	11	46141422	G	A	-0.0137935	0.026295	0.6
rs113542381	11	46649719	G	A	-0.00108574	0.0515639	0.99
11:47776693_TA_T	11	47776693	TA	T	0.0131797	0.0195594	0.5
rs531370782	11	48663225	C	CT	0.400684	0.432364	0.34
rs1164660	11	49301641	G	T	0.0120939	0.0173111	0.45
rs117292441	11	55871268	G	T	0.273723	0.187227	0.14
rs28456	11	61589481	A	G	0.0456575	0.0225287	0.046
rs7122950	11	62385368	C	T	0.00528272	0.0213574	0.82
rs601310	11	65040436	C	T	-0.00544784	0.0186556	0.77
rs12790261	11	66988048	C	A	0.0072021	0.0929562	0.97
rs11228182	11	68023032	G	A	0.00912316	0.0165033	0.6
rs7129320	11	68388220	G	A	0.0328342	0.027515	0.22
rs28378931	11	69089219	A	G	0.017756	0.0259362	0.52
rs10796820	11	69303727	G	T	0.0327804	0.0165915	0.05
rs1789167	11	69486244	A	G	-0.00152131	0.0174043	0.93
rs11233117	11	69924352	C	G	0.0240451	0.0164588	0.15
rs35784902	11	69979046	A	AGG	0.00335158	0.0221899	0.83
rs1876	11	70020768	T	C	0.0369203	0.0294992	0.22
rs546733646	11	70105629	A	G	0.260393	0.588105	0.68
rs35058879	11	74485390	C	CA	-0.0370919	0.0166395	0.026
rs7902	11	95565288	A	G	-0.00975348	0.0177994	0.61
rs604723	11	100610546	T	C	-0.00471295	0.0166084	0.78
rs11217863	11	120293138	G	A	0.0234434	0.0204682	0.24
rs12222197	11	125825224	G	T	-0.0348832	0.0166857	0.039
rs7137546	12	577237	A	T	0.0185997	0.0172867	0.28
rs2159102	12	2288945	T	A	-0.0272802	0.0164171	0.1
rs35244030	12	3229074	G	A	-0.039027	0.0316773	0.2
12:3346767_CTCT_C	12	3346767	CTCT	C	-0.0560878	0.0249329	0.024
rs67551338	12	3393100	C	T	-0.0258425	0.0450484	0.58
rs372224065	12	3411975	C	G	0.0212179	0.045109	0.67
rs11370360	12	4364209	C	CA	-0.0112011	0.0206983	0.57
rs76895963	12	4384844	T	G	-0.0255039	0.0970845	0.79
12:4398349_CG_C	12	4398349	CG	C	0.0202877	0.0192512	0.29
rs113802315	12	9119645	G	A	-0.00854073	0.0165308	0.6
rs10845408	12	11880581	C	T	-0.0191192	0.0173213	0.27
rs2066827	12	12871099	T	G	-0.0120205	0.0179964	0.51
rs1420023	12	12876111	C	G	0.058797	0.02766	0.036
rs34478174	12	14958051	C	CT	0.0395467	0.0169103	0.021
rs73069098	12	19548936	A	G	0.0309687	0.0218788	0.15
rs10770654	12	20573163	A	G	-0.0240588	0.01822	0.19
rs61415458	12	20726031	T	C	0.0236249	0.0245513	0.34
rs61688134	12	22017410	C	T	0.0741963	0.186009	0.67
12:24003407_TA_T	12	24003407	TA	T	-0.0170996	0.0172558	0.31
rs11047225	12	24195587	C	T	0.00320298	0.0170214	0.82
rs11049576	12	28565280	T	C	-0.0274796	0.0217495	0.2
rs12831751	12	29520017	A	C	-0.0255163	0.0170178	0.13
rs554596604	12	30775113	C	CAAAAAAAAA	-0.008396	0.0167505	0.63
rs6582398	12	42870444	C	T	-0.0142021	0.0172898	0.4
rs12828089	12	46604557	C	A	0.0377407	0.0240778	0.13
rs74082087	12	46655743	A	G	0.0184604	0.0392968	0.64
rs74385174	12	46764254	A	G	-0.0543208	0.0948955	0.55
rs12099669	12	46783653	G	A	-0.0383377	0.0204011	0.059
rs73101415	12	47484039	A	G	0.00738686	0.0229015	0.75
rs1990028	12	48408013	A	G	0.027649	0.0208016	0.21
rs61941109	12	49238189	G	A	0.0167527	0.0234496	0.5
12:52321888_GA_G	12	52321888	GA	G	0.000737137	0.0183826	0.97
rs9658614	12	53493729	G	GC	-0.10868	0.0437529	0.014
rs12309572	12	54074686	C	T	-0.00410482	0.0184578	0.8
rs2071450	12	54428532	C	T	-0.00774938	0.0184194	0.68
rs17118403	12	56630067	C	T	-0.0535049	0.0556501	0.36
rs2277339	12	57146069	T	G	0.0297344	0.0269839	0.27
rs11172113	12	57527283	T	C	0.0339957	0.0168732	0.049
rs17178006	12	65718299	T	G	-0.0209382	0.0639107	0.73
rs10878339	12	66239874	A	G	0.0420724	0.0179757	0.02
rs4338565	12	66373602	C	T	0.0800516	0.0188231	2.3e-05
rs10748128	12	69827658	G	T	-0.026432	0.0162741	0.1
rs79237130	12	70790112	T	A	0.0659507	0.0304502	0.032
rs61754233	12	77439823	G	C	-0.074722	0.067732	0.25
rs7976940	12	77447463	A	G	0.0158806	0.0284747	0.59
rs7980592	12	90460256	G	A	0.0292669	0.0223375	0.2
rs34175820	12	91158394	G	GT	-0.020147	0.0201898	0.33
rs9634212	12	93993266	C	A	-0.039394	0.0238745	0.097
rs7953280	12	94136009	G	C	0.0300661	0.0176926	0.089
rs4399366	12	97796627	C	T	0.0126258	0.0168665	0.45
12:102338295_CTGTTT_C	12	102338295	CTGTTT	C	-0.0207997	0.0168673	0.2
rs7971536	12	102373788	T	A	0.00187359	0.0174713	0.9
rs150033364	12	102412703	G	GTAGCTGGTATTAC	-0.014726	0.0235504	0.54
rs66500550	12	102422359	C	G	-0.0183596	0.0319371	0.54
rs35762	12	102949647	T	C	0.0170248	0.0242252	0.48
rs2647873	12	103081192	A	G	0.0169257	0.0167463	0.32
rs117441946	12	103133728	T	A	0.00186527	0.0342223	0.99
rs142187070	12	103147927	G	GT	0.0632524	0.0254439	0.011
rs3782709	12	107205753	A	G	0.0231788	0.0168333	0.17
rs3764002	12	108618630	C	T	0.0113676	0.0172216	0.52
rs1541597	12	110044918	G	T	-0.0158617	0.0203918	0.4
rs3184504	12	111884608	T	C	0.00475726	0.0253995	0.83
rs1061657	12	115108136	T	C	-0.0281309	0.0200986	0.17
rs34198321	12	116196316	C	CAA	0.00145821	0.0351556	0.97
rs7305948	12	117505301	C	T	-0.00453327	0.0233769	0.8
rs555994863	12	120573316	C	T	-0.203898	0.0942802	0.031
rs530409268	12	121319603	C	CA	0.00577808	0.0165308	0.73
rs374750909	12	122357049	A	AT	-0.0241605	0.0183529	0.2
rs7969643	12	122632379	C	T	0.0198502	0.0265396	0.45
rs192413221	12	123269423	C	T	-0.0812793	0.108587	0.49
rs186407219	12	123510055	A	G	-0.200853	0.498396	0.71
rs28576953	12	123890276	C	T	-0.0181326	0.0190799	0.34
rs7301953	12	124405871	G	A	0.0327252	0.0197272	0.096
rs2229840	12	124826462	C	T	-0.0374568	0.0206583	0.066
rs885389	12	131621762	A	G	0.0259248	0.0169044	0.13
rs6598200	12	132584186	G	A	0.00589129	0.0221695	0.79
rs7321635	13	21472055	A	C	0.0269935	0.016244	0.1
rs61944841	13	27049616	G	A	-0.0611716	0.018337	0.0009
rs11450136	13	28991808	GT	G	-0.0472618	0.0299438	0.12
rs4769763	13	30169098	G	C	0.00689179	0.0168111	0.69
rs17532490	13	41683061	G	A	0.0718349	0.037671	0.057
rs9594689	13	42737268	T	G	0.0174718	0.016474	0.28
rs9596092	13	49967824	A	T	-0.0310763	0.0251984	0.21
rs9591310	13	50468730	C	T	0.0301638	0.0228667	0.17
rs56273425	13	50530795	C	A	0.0721853	0.0877283	0.41
13:50565104_ACT_A	13	50565104	ACT	A	0.107707	0.132261	0.39
rs3116602	13	51111355	T	G	0.0556201	0.0305562	0.071
rs4531637	13	51129735	A	C	-0.0323733	0.0300555	0.28
rs17074618	13	51153475	C	T	0.018872	0.0262002	0.46
13:52137398_AG_A	13	52137398	AG	A	0.00584895	0.0170126	0.7
rs7328187	13	74189974	T	G	0.0104266	0.0186847	0.58
rs7319334	13	76097291	G	A	0.0106828	0.0164025	0.49
rs3818416	13	78474468	A	C	-0.00391083	0.020186	0.83
rs9515919	13	92024328	A	T	0.0384502	0.0171729	0.023
rs9517483	13	99572712	A	G	-0.0269137	0.0187099	0.16
rs7323466	13	100671869	T	C	-0.0074435	0.0168199	0.66
rs78525785	13	111038331	C	T	0.00574537	0.016623	0.74
rs34154389	13	115039246	C	CAA	0.00271204	0.017849	0.92
rs8019890	14	21538067	C	A	-0.0227033	0.0168138	0.17
rs28663442	14	21921225	C	T	0.00392493	0.025834	0.87
rs1004030	14	23305649	T	C	0.0105038	0.0167294	0.55
rs45528934	14	23793305	C	T	-0.0472178	0.0422562	0.28
rs17184689	14	24794440	T	G	-0.00582623	0.020755	0.78
rs36226649	14	24835500	T	C	-0.0654651	0.0433486	0.13
rs4344657	14	24899364	G	C	-0.00190114	0.0178513	0.93
rs8904	14	35871217	G	A	0.0344536	0.0167375	0.045
rs10637890	14	54779522	T	TTC	0.0187003	0.0172559	0.28
rs113053299	14	60558679	C	A	-0.079909	0.0866866	0.36
rs10483727	14	61072875	T	C	0.0412636	0.0162576	0.011
rs34019502	14	65011210	C	CT	0.0107728	0.0179083	0.55
rs7147987	14	65538131	A	G	0.0163471	0.0167498	0.33
rs35926471	14	67228855	T	TAA	-0.00419018	0.0182237	0.81
rs201959763	14	69496661	GT	G	-0.0124644	0.0167835	0.44
rs35230100	14	70348141	C	CATAT	0.00634887	0.0185005	0.72
rs227447	14	70439856	C	G	0.00859239	0.0183543	0.62
rs2526919	14	73107771	A	G	0.0161332	0.0167764	0.32
rs2070598	14	75360906	G	A	-0.00814847	0.0164535	0.62
rs1125773	14	75906573	A	C	-0.0157974	0.0164997	0.32
rs753819702	14	76411054	TGA	T	0.0247257	0.0189459	0.19
rs2295164	14	92450384	C	T	-0.0127995	0.0163093	0.47
rs117068593	14	93118229	C	T	-0.0539579	0.0241804	0.028
rs7156335	14	93406232	T	C	-0.00157684	0.022949	0.94
rs28929474	14	94844947	C	T	-0.335456	0.448365	0.44
rs61985998	14	100236869	C	T	0.00489109	0.016582	0.77
rs3783350	14	101199022	G	A	0.00653156	0.0165381	0.68
rs1190543	14	102898858	A	G	-0.0192182	0.0168837	0.25
rs527864481	14	103859143	C	CT	-0.0390617	0.017867	0.029
rs541834608	15	31690077	C	CG	-0.00774458	0.0193026	0.7
rs34633205	15	38362019	C	T	0.00573546	0.0212428	0.8
rs2174008	15	38510456	G	C	0.0250824	0.0172445	0.14
rs144817447	15	41368202	T	C	-0.130289	0.176997	0.45
rs548932774	15	41438153	G	A	0.0128507	0.0169484	0.44
rs11855017	15	42096146	C	A	-0.0193053	0.0214456	0.38
rs62020698	15	43237414	C	T	0.029781	0.0565687	0.6
rs544955246	15	44185330	A	AC	0.0411593	0.0964467	0.68
rs76825670	15	45637288	A	G	-0.0194389	0.0190255	0.31
rs373736365	15	51360867	T	G	-0.0270338	0.0177022	0.14
rs1550327	15	55837888	C	T	-0.00365542	0.0164836	0.83
rs62043796	15	56172152	T	C	0.0140038	0.038876	0.69
rs17205463	15	62381413	C	T	0.00599291	0.017586	0.73
rs72753851	15	62732836	C	G	0.0255999	0.0203947	0.23
rs2278604	15	67008737	C	A	-0.0126543	0.0207073	0.53
rs7179372	15	67036441	G	A	-0.00209043	0.018005	0.92
rs35874463	15	67457698	A	G	-0.0112384	0.0394799	0.78
rs569805536	15	72585171	C	A	-0.640649	0.894317	0.46
rs2680338	15	73580035	A	G	-0.0279088	0.0169559	0.099
rs5742915	15	74336633	T	C	-0.0250069	0.0177065	0.17
rs7170787	15	75885430	G	A	-0.0432604	0.0167389	0.0094
rs11639345	15	76717989	G	A	8.53621e-05	0.0270838	0.99
rs7177344	15	81004677	C	T	0.0111158	0.0163518	0.53
rs2202885	15	81520888	C	T	0.00495968	0.0165414	0.75
rs11638600	15	84661481	G	A	0.0184176	0.0181489	0.31
rs576227440	15	86329195	A	AC	0.0142936	0.0165236	0.38
rs550793660	15	86347292	G	T	0.590997	0.361004	0.11
rs72765638	15	89257734	G	C	0.0116681	0.0286308	0.67
rs11633371	15	89356832	G	T	0.00885654	0.0164915	0.58
rs56238630	15	89386224	T	C	0.0641893	0.0361229	0.074
rs34949187	15	89386652	G	A	0.0157778	0.0255099	0.54
rs141308595	15	89424870	G	T	#NAME?	#NAME?	1
rs961288	15	89905152	C	G	0.0237488	0.0180364	0.19
rs4702	15	91426560	G	A	0.0331401	0.0162436	0.035
rs74379684	15	94050205	C	T	-0.00112368	0.0192941	0.99
rs8035878	15	96145098	T	C	0.0304281	0.0166294	0.064
rs7402983	15	99193276	A	C	0.0575212	0.0173205	0.00081
rs2871865	15	99194896	C	G	0.071262	0.0235968	0.0026
rs8035410	15	99395834	C	G	0.0385267	0.0462258	0.4
rs7181956	15	101713433	G	A	0.0440953	0.0193818	0.022
rs3848364	16	372635	T	G	0.0165226	0.0175969	0.36
rs12051245	16	783865	T	C	-0.0147269	0.0162426	0.36
rs73483874	16	1000794	T	C	-0.000559029	0.0182798	0.94
rs548411	16	1121226	G	T	0.0201051	0.0254809	0.44
rs2092389	16	1294624	T	C	0.0428361	0.0292106	0.14
rs8046527	16	1369073	C	G	0.0174643	0.027934	0.53
rs3784828	16	1579151	C	T	-0.042745	0.0234123	0.062
rs35816944	16	1828030	G	A	0.17086	0.213914	0.4
rs116092985	16	2160973	A	G	-0.0486353	0.0514244	0.34
rs112805476	16	2255807	G	A	-0.0324465	0.0273872	0.22
rs74367875	16	2274663	C	T	0.296175	0.129988	0.02
rs1045475	16	4015316	A	G	-0.0243248	0.0164544	0.14
rs559417564	16	4708538	G	GA	-0.0446622	0.0588993	0.43
rs2908660	16	4989215	C	T	0.0190374	0.0167271	0.26
rs9924441	16	9047198	C	T	0.0363741	0.0194572	0.06
rs246177	16	14380768	C	T	-0.00477634	0.0178509	0.81
rs1136001	16	15131974	G	T	0.0561774	0.0167844	0.00083
rs9939257	16	19279548	T	C	0.0140208	0.0206167	0.5
16:20039533_CA_C	16	20039533	CA	C	0.0104225	0.0168882	0.54
rs78457529	16	24950880	C	T	0.0135607	0.127802	0.9
rs4788218	16	30055750	T	C	-0.0356241	0.0163448	0.034
rs62033029	16	50107273	G	A	-0.0035951	0.0205286	0.87
rs72801843	16	53508802	T	A	-0.0361436	0.0243789	0.14
rs55872725	16	53809123	C	T	-0.0293742	0.0172249	0.092
16:56216710_AT_A	16	56216710	AT	A	0.0416033	0.0170779	0.017
rs7203984	16	56999258	A	C	-0.0291545	0.0193711	0.12
16:67082144_CCAAA_C	16	67082144	CCAAA	C	0.00564753	0.0708315	0.92
rs35268848	16	67927240	C	A	-0.279835	0.11005	0.011
rs4985445	16	69867835	A	G	0.0161137	0.0162662	0.31
rs4788811	16	71625209	A	G	0.0330623	0.0225604	0.15
rs543099777	16	75239187	G	A	0.0321773	0.0243743	0.19
rs2925979	16	81534790	T	C	0.0095642	0.0179605	0.61
rs28377284	16	81582440	G	C	0.00978997	0.0196168	0.61
rs774298	16	84808824	C	G	-0.0183448	0.016358	0.25
rs9319453	16	84865509	G	T	0.0104012	0.0176146	0.54
rs56360131	16	86097478	C	T	-0.0114492	0.0201063	0.58
rs34406692	16	86376931	C	T	-0.0625664	0.0285834	0.028
rs8054549	16	86417234	C	A	-0.018876	0.0168295	0.25
rs112898929	16	88298795	T	A	-0.00207797	0.0510408	0.96
rs76520574	16	88321027	C	T	0.129166	0.0511066	0.011
rs45580931	16	88507172	C	T	0.0571687	0.0594281	0.33
16:88804924_TC_T	16	88804924	TC	T	-0.0393725	0.0174551	0.025
rs2968478	16	88858646	T	G	-0.0185783	0.017686	0.29
rs62070319	16	89573216	C	T	0.0229666	0.0166185	0.17
rs2663343	17	926740	G	A	0.0106238	0.0165279	0.51
rs9905106	17	1373518	T	C	0.00694596	0.0185264	0.7
rs72820359	17	1523967	G	A	-0.0269675	0.0440032	0.53
rs413016	17	2237461	T	C	-0.0152313	0.020006	0.44
rs57513571	17	2309130	C	T	0.00472794	0.0186934	0.8
rs9905997	17	7231792	A	G	-0.0416032	0.0170955	0.015
rs34914463	17	7366619	T	C	-0.0239944	0.0757939	0.75
rs144575559	17	7387730	C	A	0.108438	0.261899	0.63
rs78378222	17	7571752	T	G	-0.317487	0.256922	0.2
rs7223668	17	8933194	A	G	8.3941e-05	0.0169087	0.95
rs1242507	17	17365399	G	A	0.0573708	0.0178135	0.0012
rs533075669	17	18130709	C	CT	-0.00509526	0.0204571	0.8
rs7213608	17	21279289	C	T	-0.00765903	0.0213091	0.73
rs11545700	17	27044482	C	A	0.0689193	0.0297635	0.018
rs74411146	17	27565995	A	G	0.100198	0.14667	0.49
rs72823964	17	28120887	C	T	-0.00404799	0.0246448	0.89
rs57812147	17	28639661	G	A	0.0538495	0.0465422	0.26
rs117662433	17	29163591	T	A	0.0351246	0.0942413	0.72
rs6505216	17	29206421	G	T	0.0564984	0.0319372	0.079
rs2854332	17	29712378	A	T	-0.0209773	0.0168848	0.22
rs2338115	17	36929578	C	T	-0.0110112	0.0166719	0.51
rs190471737	17	38577416	A	G	-0.0448241	0.0381534	0.24
rs8073219	17	39977734	A	G	0.0331271	0.0204236	0.097
17:40863908_AGCAGCAGCT_A	17	40863908	AGCAGCAGCT	A	0.0328887	0.017059	0.05
rs12603963	17	41682983	T	C	-0.0183444	0.0184251	0.32
rs45445495	17	42343701	C	A	-0.106088	0.0552409	0.052
rs11867858	17	42688460	C	T	0.0307416	0.0220459	0.18
rs181693066	17	42804075	T	A	0.265866	0.542181	0.64
rs112981250	17	43223316	C	CAT	0.0219655	0.0174687	0.2
rs572329978	17	44016471	T	C	-0.362208	0.160132	0.024
rs197907	17	44982081	G	C	-0.00122506	0.0178541	0.94
rs118127175	17	46188183	G	T	-0.0027491	0.221384	0.96
rs28613067	17	46781635	G	A	-0.024491	0.017206	0.15
rs78270829	17	46913863	T	G	-0.0468158	0.0702902	0.5
rs4794005	17	47041247	G	A	-0.0267534	0.0164767	0.1
rs9303375	17	53920521	G	A	-0.0476372	0.0400844	0.24
rs72829750	17	54216507	C	T	0.00603454	0.0164413	0.7
rs73991579	17	54605469	A	G	-0.0113857	0.0359918	0.75
rs8073455	17	54849224	C	T	0.00697562	0.0164292	0.67
rs56251713	17	57861501	T	A	-0.0114808	0.0163891	0.47
rs9905385	17	59498250	A	G	0.0209932	0.017087	0.21
rs2079796	17	59608726	G	C	-0.00772171	0.0163317	0.64
rs11657101	17	60636826	G	A	-0.0180615	0.0184836	0.33
rs78119823	17	61181892	T	A	-0.0365372	0.0523443	0.5
rs377122391	17	61764710	C	CA	-0.0275457	0.0248303	0.28
rs2005172	17	61996255	A	C	-0.0540065	0.0169557	0.0016
rs11568828	17	61996273	T	C	-0.0675759	0.0386374	0.087
rs34357194	17	62009103	T	C	0.00770127	0.0302023	0.76
rs7225219	17	62407559	T	A	-0.01207	0.0179645	0.5
rs2676298	17	62726707	C	T	-0.00358952	0.0419409	0.93
rs12452505	17	63556402	C	G	0.012532	0.022923	0.58
rs766843564	17	64315082	AT	A	0.00292874	0.0171244	0.87
rs77542162	17	67081278	A	G	0.298061	0.214017	0.16
rs12451722	17	67434225	T	C	-0.0216779	0.0165653	0.18
rs173135	17	68172326	C	T	0.0644727	0.0228116	0.0054
rs236532	17	68219001	C	T	0.0186652	0.0165823	0.27
rs9909320	17	69232148	T	G	-0.00325519	0.0163928	0.84
rs820212	17	73651254	C	T	0.0117413	0.0167202	0.48
rs36000545	17	79093822	A	G	0.000766912	0.0172701	0.96
rs28507130	17	79412885	T	A	-0.0310328	0.017907	0.082
rs4969474	17	79975941	A	G	0.00331651	0.0165499	0.82
rs12602034	17	80534991	C	T	0.00895289	0.0198804	0.67
rs4121583	18	125075	C	T	-0.0199041	0.0179267	0.25
rs1786263	18	13116432	G	T	0.0040002	0.0176927	0.83
rs72882867	18	19091032	C	T	0.0240835	0.0540523	0.65
rs113232639	18	20715656	G	A	-0.0411928	0.0166512	0.015
rs9957318	18	33039106	A	G	8.79706e-05	0.0190917	0.97
rs12962050	18	35179808	G	A	-0.0144411	0.016628	0.37
rs1460510	18	41464600	C	T	-0.00220599	0.0173803	0.94
rs111219378	18	46037519	T	C	-0.0284458	0.019318	0.15
rs7229520	18	46516468	G	A	0.00141635	0.0172632	0.96
rs33973388	18	46611842	G	T	-0.0299513	0.0181818	0.094
rs73441521	18	46643329	T	G	0.0703544	0.0364466	0.054
rs17065909	18	57182908	C	T	0.0226558	0.0193995	0.24
18:57850927_GTCT_G	18	57850927	GTCT	G	-0.0410722	0.0169546	0.017
rs74494415	18	74972138	C	T	0.0337381	0.0475189	0.48
rs60389750	18	77182836	C	T	0.0103815	0.0210969	0.61
rs8112948	19	2175005	T	A	0.0414167	0.0188589	0.024
rs12610084	19	3458336	G	A	-0.00893649	0.0199038	0.64
rs56208656	19	3575343	G	A	-0.00355714	0.0284296	0.92
rs732716	19	4366219	A	G	-0.0206382	0.0186376	0.3
rs8887	19	4502201	T	C	0.00484497	0.0170187	0.76
rs7508325	19	4742465	G	A	0.024411	0.0192019	0.22
rs2602713	19	4910021	A	C	-0.0187912	0.0168757	0.27
rs1864193	19	7114213	C	A	0.00837568	0.0232744	0.73
rs758567988	19	7184821	CAT	C	0.0466476	0.0172229	0.0063
rs8107967	19	7972615	A	G	0.0312325	0.0185031	0.098
rs35279560	19	8537096	G	T	0.00316947	0.0186904	0.84
rs62621197	19	8670147	C	T	-0.0193591	0.0645337	0.75
rs35915221	19	9498618	C	CA	-0.00388019	0.0163149	0.81
rs12979274	19	10000925	T	C	0.0255304	0.0167201	0.12
rs8104479	19	10320749	G	A	0.0441602	0.0297382	0.13
rs10948	19	10754905	G	T	0.0228864	0.0188761	0.23
rs2421206	19	11262477	T	G	-0.0177717	0.0175397	0.31
rs1042164	19	13264398	C	T	0.0636139	0.0299894	0.037
rs7246865	19	17219105	G	A	0.0240632	0.0170757	0.16
rs7260450	19	17462094	T	G	-0.015924	0.0193176	0.39
rs10686842	19	18394549	T	TAAA	-0.0262377	0.0173167	0.12
rs34647936	19	19548239	T	G	0.0210303	0.0171589	0.24
rs2287821	19	33935102	C	T	0.0267519	0.0172062	0.13
rs28616221	19	35554479	G	A	0.0196536	0.0266041	0.47
rs7249000	19	36665527	C	G	-0.0126482	0.0237114	0.6
rs62108897	19	37570719	C	A	-0.02058	0.0168828	0.21
rs34934920	19	38976655	C	T	-0.0196611	0.0391263	0.63
rs34093919	19	41117300	G	A	0.113376	0.151537	0.45
19:41902522_CTTTT_C	19	41902522	CTTTT	C	0.0156896	0.0182355	0.41
rs304724	19	44099763	C	T	0.0128545	0.0166029	0.45
rs8105903	19	47288150	C	A	-0.0043773	0.0166278	0.83
rs45474992	19	47724564	C	T	0.0147897	0.047457	0.74
19:50281090_TG_T	19	50281090	TG	T	-0.0175198	0.0171929	0.32
rs12986064	19	54755133	T	C	-0.0290608	0.0174817	0.1
rs4252548	19	55879672	C	T	0.113932	0.0417514	0.006
rs147110934	19	55993436	G	T	0.0207263	0.0883437	0.8
rs55706256	19	57908945	G	T	0.0238822	0.0174558	0.17
rs2236096	20	3266319	T	C	0.0344634	0.0210185	0.11
rs1741344	20	4101800	C	T	0.0240781	0.018734	0.21
rs6054390	20	6592094	G	A	-0.0049003	0.0168781	0.78
rs2650965	20	6709838	A	G	0.000808091	0.0190994	0.97
rs4815952	20	6934897	T	C	0.00628202	0.0170896	0.7
rs6117726	20	7243540	T	C	0.00205548	0.016929	0.88
rs889509	20	10624190	A	G	-0.00353554	0.0183638	0.85
rs73125634	20	20069826	G	T	0.00489178	0.0172138	0.77
rs76657242	20	20339609	C	T	-0.0109794	0.0553645	0.84
rs6082354	20	21217976	A	C	0.00727994	0.0196495	0.75
rs74397018	20	30561160	G	A	0.0325144	0.045228	0.47
rs780552580	20	31354967	G	C	-0.0396268	0.562385	0.96
rs910085	20	31383353	T	G	0.00944327	0.0166591	0.57
rs34879158	20	32300634	A	C	0.0319221	0.0211576	0.13
rs755509649	20	33060177	T	TAAA	-0.043084	0.0275862	0.12
20:33318036_CTAATTTTTTAT_C	20	33318036	CTAATTTTTTAT	C	0.105157	0.284398	0.69
rs150939404	20	33768663	TTTTTG	T	-0.00545529	0.0373969	0.87
rs6060343	20	33865588	G	C	-0.0400753	0.0306873	0.2
rs143384	20	34025756	A	G	-0.0548978	0.0164865	0.00084
rs55783707	20	34563384	G	A	-0.0247446	0.0218322	0.25
rs150260898	20	35237202	A	G	0.134187	0.115435	0.25
rs1001352	20	35872647	C	T	-0.0280694	0.0184704	0.13
rs372043631	20	35923000	C	G	0.748749	0.876983	0.4
rs11484119	20	37883103	G	GA	0.0139292	0.0215222	0.51
rs2224538	20	38552078	T	C	0.0261996	0.0171526	0.13
rs6129863	20	40179909	G	A	-0.0104286	0.017357	0.55
rs7268343	20	42754240	G	A	-0.0175608	0.029374	0.58
20:47738176_CCTTT_C	20	47738176	CCTTT	C	-0.00949861	0.0281955	0.73
rs6063534	20	49189168	C	T	0.0229768	0.0169739	0.19
rs201303811	20	50810182	C	CT	-0.0329108	0.0219129	0.13
rs2182356	20	54859034	G	T	0.00237911	0.0198044	0.91
rs6026214	20	56936871	C	A	-0.00762413	0.0173813	0.66
rs6026578	20	57463472	C	G	0.0297582	0.017905	0.094
rs73619441	20	61564901	T	G	0.0138127	0.0194568	0.5
rs35631698	21	16549469	G	GC	-0.0290616	0.0172863	0.096
rs4818280	21	18114472	C	T	0.0135068	0.0171232	0.42
rs73197345	21	36770120	T	A	-0.0597303	0.0332367	0.078
rs2212926	21	38066883	C	A	0.00713933	0.0199593	0.72
rs2298333	21	39673981	C	T	0.0165472	0.0164413	0.29
rs117870289	21	39983448	C	T	0.0406806	0.209372	0.84
rs8133910	21	47535536	T	G	0.010143	0.0163785	0.54
rs165849	22	19958669	G	A	-0.000775756	0.016344	0.97
rs361638	22	20775034	T	TGTA	0.0343817	0.0228226	0.14
rs134040	22	28054280	G	A	-0.0271646	0.0171281	0.11
22:29973408_AT_A	22	29973408	AT	A	-0.00074049	0.0230489	0.98
rs5763821	22	30549071	A	C	-0.0241245	0.0171628	0.16
rs56195223	22	31541212	T	C	-0.0306191	0.0181822	0.097
rs5750482	22	38117943	T	C	0.0117219	0.0166964	0.49
rs11570645	22	38539420	A	G	0.0446188	0.0325045	0.16
rs2008174	22	39860130	C	T	-0.0303196	0.025432	0.23
rs549794558	22	40872147	C	CA	-0.0189075	0.0254549	0.46
rs202637	22	41853928	A	G	-0.0119688	0.0178718	0.51
rs41311445	22	42070374	A	C	0.0416317	0.0377286	0.28
rs139030	22	43653625	A	G	-0.00678518	0.0196844	0.76
rs9330813	22	46364161	G	A	0.00901553	0.0172428	0.56

## Sheet: S4
Supplementary data 4, The association of previously reported SNPs in the present study.
RSID	CHR	POS	Reported trait	PMID	Journal	EA	OA	BETA	SE	P
rs12409277	1	2957600	WLM	24863034	Aging_Cell	t	c	-0.0006	0.0024	0.8188
rs16892496	8	110109851	WLM	19268274	AJHG	a	c	0.0002	0.002	0.9192
rs7832552	8	110115676	WLM	19268274	AJHG	t	c	-0.0002	0.002	0.922
rs901130	15	74573907	Bone_size&ALM	23108985	Human_Genetics	c	g	0.0047	0.0021	0.02548
rs4325816	2	174808899	Bone_size&ALM	23108985	Human_Genetics	t	c	0.0189	0.0022	2.672e-17
rs2507838	11	58472799	Bone_size&ALM	23108985	Human_Genetics	a	c	-0.0091	0.0064	0.1511
rs11826261	11	58515163	Bone_size&ALM	23108985	Human_Genetics	t	c	-0.0089	0.0064	0.1683
rs1584984	4	80060207	Bone_size&ALM	23108985	Human_Genetics	a	g	0.0009	0.0021	0.6497
rs2768331	10	119255695	Bone_size&ALM	23108985	Human_Genetics	c	g	0.0022	0.0023	0.3375
rs961719	4	80028785	Bone_size&ALM	23108985	Human_Genetics	c	g	-0.0012	0.0019	0.5258
rs10505721	12	1205702	Bone_size&ALM	23108985	Human_Genetics	a	g	0.0111	0.003	0.0002551
rs11068990	12	118987183	Bone_size&ALM	23108985	Human_Genetics	t	c	-0.0003	0.0029	0.9083
rs12648730	4	80059123	Bone_size&ALM	23108985	Human_Genetics	a	g	-0.0019	0.0019	0.3288
rs12891306	14	36897836	Bone_size&ALM	23108985	Human_Genetics	a	g	0.0001	0.0019	0.9661
rs11008640	10	32084479	Bone_size&ALM	23108985	Human_Genetics	c	g	0.0014	0.0024	0.5535
rs7116722	11	58506908	Bone_size&ALM	23108985	Human_Genetics	a	c	-0.0087	0.0064	0.1792
rs4145971	4	44843214	Bone_size&ALM	23108985	Human_Genetics	t	g	-0.0044	0.0022	0.04456
rs2146098	1	186090370	WLM/ALM	28724990	Nature_Communications	a	g	0.0061	0.002	0.001857
rs2943656	2	227121918	WLM/ALM	28724990	Nature_Communications	a	g	-0.0234	0.0019	2.669e-33
rs1110043	1	113236421	WLM/ALM	28724990	Nature_Communications	a	g	-0.0062	0.0019	0.001016
rs2287926	5	82815408	WLM/ALM	28724990	Nature_Communications	a	g	0.0237	0.003	1.034e-15
rs9641123	7	93197732	WLM/ALM	28724990	Nature_Communications	c	g	0.0157	0.0019	2.675e-16
rs7206790	16	53797908	WLM/ALM	28724990	Nature_Communications	c	g	-0.0194	0.0019	4.695e-24
rs2999156	1	113247127	WLM/ALM	28724990	Nature_Communications	c	g	-0.0094	0.0019	6.674e-07
rs4842924	15	84587607	WLM/ALM	28724990	Nature_Communications	t	c	-0.013	0.0019	7.223e-12
rs9936385	16	53819169	WLM/ALM	28724990	Nature_Communications	t	c	-0.0209	0.0019	3.823e-27
rs9991501	4	88258483	WLM/ALM	28724990	Nature_Communications	t	c	-0.0121	0.0052	0.01886
rs1028883	13	74108587	WLM/ALM	28724990	Nature_Communications	t	g	-0.0104	0.0019	7.701e-08
rs10223402	6	115897699	WLM/ALM	28724990	Nature_Communications	a	g	0.0015	0.0026	0.5745
rs4135187	9	113014768	WLM/ALM	28724990	Nature_Communications	a	t	0.0031	0.0032	0.3387
rs1991642	6	122902990	WLM/ALM	28724990	Nature_Communications	c	g	0.0072	0.0021	0.0006633
rs4345856	10	66930074	WLM/ALM	28724990	Nature_Communications	t	c	-0.0003	0.0028	0.908
rs7795758	7	134100951	WLM/ALM	28724990	Nature_Communications	t	g	0.0025	0.0021	0.2334
rs12284933	11	68319489	WLM&BMD	28743860	Nature_Communications	a	g	-0.0258	0.0021	2.945e-33
rs9525638	13	43128577	WLM&BMD	28743860	Nature_Communications	t	c	-0.0056	0.0019	0.003376
rs754388	14	93115410	WLM&BMD	28743860	Nature_Communications	c	g	-0.0395	0.0024	2.004e-59
rs7501812	17	17750907	WLM&BMD	28743860	Nature_Communications	a	g	0.0044	0.002	0.02848
rs6684375	1	22706434	WLM&BMD	28743860	Nature_Communications	t	c	-0.009	0.0025	0.0002532
rs7672749	4	88798284	WLM&BMD	28743860	Nature_Communications	a	g	0.0037	0.0033	0.262
rs6726821	2	166578114	WLM&BMD	28743860	Nature_Communications	t	g	0.0043	0.0019	0.02148
rs917727	7	121018579	WLM&BMD	28743860	Nature_Communications	t	c	0.0055	0.0021	0.01014
rs11859916	16	20351231	Bone_geometry&ALM	22087292	PLOS_ONE	a	g	0.0074	0.0029	0.01065
rs681900	2	75074967	Bone_geometry&ALM	22087292	PLOS_ONE	t	c	0.0008	0.0022	0.7145
rs12005658	9	28868243	Bone_geometry&ALM	22087292	PLOS_ONE	a	g	-0.0017	0.0037	0.6348
rs3849874	9	28869369	Bone_geometry&ALM	22087292	PLOS_ONE	c	g	0.0022	0.0037	0.5503
rs1368998	9	28879953	Bone_geometry&ALM	22087292	PLOS_ONE	a	c	0.0017	0.0037	0.6432
rs143384	20	34025756	ALM	31761296	AJHG	a	g	-0.0725	0.0019	0
rs547181612	20	33959147	ALM	31761296	AJHG	g	gt	0.0654	0.002	9.35e-228
rs6888037	5	127406259	ALM	31761296	AJHG	t	g	-0.0588	0.0022	4.73e-159
rs71190381	13	51120097	ALM	31761296	AJHG	g	gagtga	0.0614	0.0023	9.9e-155
rs6120880	20	33829406	ALM	31761296	AJHG	c	g	-0.0504	0.0019	5.34e-150
rs10784502	12	66343810	ALM	31761296	AJHG	t	c	-0.0482	0.0019	1.29e-144
rs532201406	20	34301588	ALM	31761296	AJHG	caaaaa	c	0.0547	0.0022	4.83e-138
rs1472852	4	17910236	ALM	31761296	AJHG	a	c	-0.0638	0.0026	8.22e-135
rs551320013	20	33945474	ALM	31761296	AJHG	ca	c	-0.0486	0.002	9.09e-133
rs2005172	17	61996255	ALM	31761296	AJHG	a	c	-0.048	0.002	2.35e-128
rs72656010	8	57122215	ALM	31761296	AJHG	t	c	0.0668	0.0028	7.31e-126
rs753827512	20	34204555	ALM	31761296	AJHG	ct	c	-0.0587	0.0025	1.91e-124
rs11481307	20	33915814	ALM	31761296	AJHG	g	ga	-0.0579	0.0024	4.34e-124
rs34414056	20	34030425	ALM	31761296	AJHG	t	c	0.055	0.0023	2.02e-123
rs7794796	7	150540196	ALM	31761296	AJHG	t	c	0.0455	0.002	1.31e-112
rs76895963	12	4384844	ALM	31761296	AJHG	t	g	-0.1639	0.0073	8.23e-112
rs11423823	6	126674371	ALM	31761296	AJHG	ct	c	-0.043	0.0019	4.39e-110
20:33929021_CAAAAAA_C	20	33929021	ALM	31761296	AJHG	caaaaaa	c	0.0564	0.0025	2.95e-109
rs71336393	18	57855319	ALM	31761296	AJHG	g	ga	-0.049	0.0023	9.01e-105
rs113938713	20	34461027	ALM	31761296	AJHG	a	at	-0.0542	0.0026	3.27e-97
rs2854223	17	61939014	ALM	31761296	AJHG	a	g	-0.0441	0.0021	5.25e-97
rs11187838	10	96038686	ALM	31761296	AJHG	a	g	0.0394	0.0019	1.16e-94
rs551382282	17	61801806	ALM	31761296	AJHG	ct	c	-0.042	0.0021	2.19e-92
rs6142416	20	34174092	ALM	31761296	AJHG	a	g	0.0439	0.0022	1.86e-89
rs6538437	12	93989735	ALM	31761296	AJHG	a	t	-0.0412	0.0021	1.58e-86
rs7272884	20	33883015	ALM	31761296	AJHG	a	g	0.0451	0.0023	3.63e-82
rs62515408	8	57087545	ALM	31761296	AJHG	c	g	0.0524	0.0028	3.12e-80
20:34531418_TA_T	20	34531418	ALM	31761296	AJHG	t	ta	0.0544	0.0029	8.46e-80
6:130386212_GGAGA_G	6	130386212	ALM	31761296	AJHG	g	ggaga	-0.0376	0.002	1.66e-77
rs62515432	8	57123523	ALM	31761296	AJHG	t	c	-0.0431	0.0023	4.01e-76
20:34182855_ATTTTTTTTTTTT_A	20	34182855	ALM	31761296	AJHG	a	atttttttttttt	0.0365	0.002	6.39e-76
rs76798800	1	154994978	ALM	31761296	AJHG	t	g	0.0391	0.0021	6.84e-76
rs6088618	20	33409350	ALM	31761296	AJHG	a	g	0.0349	0.0019	1.84e-74
rs56372408	2	172416803	ALM	31761296	AJHG	a	g	0.0391	0.0022	8.16e-72
17:61989235_GGA_G	17	61989235	ALM	31761296	AJHG	g	gga	0.0372	0.0021	2.15e-70
rs6060308	20	33794378	ALM	31761296	AJHG	a	g	0.0382	0.0022	9.17e-70
14:61026519_AAC_A	14	61026519	ALM	31761296	AJHG	a	aac	-0.0347	0.002	9.23e-70
rs12713004	2	23896049	ALM	31761296	AJHG	a	g	-0.0367	0.0021	2.4e-68
rs6141600	20	34712310	ALM	31761296	AJHG	t	c	-0.0374	0.0021	3.02e-68
rs7078844	10	96081140	ALM	31761296	AJHG	t	c	0.0386	0.0023	2.04e-65
rs1260326	2	27730940	ALM	31761296	AJHG	t	c	-0.0323	0.0019	6.16e-64
rs68033110	18	57914679	ALM	31761296	AJHG	a	g	0.0377	0.0022	1.82e-63
20:34315572_AT_A	20	34315572	ALM	31761296	AJHG	a	at	0.0466	0.0028	6.84e-63
rs60417486	9	98262178	ALM	31761296	AJHG	a	g	0.0555	0.0033	1.14e-62
rs35681675	13	51130374	ALM	31761296	AJHG	t	tc	0.0327	0.002	3.24e-62
rs10807138	6	34184938	ALM	31761296	AJHG	a	g	-0.0389	0.0024	2.83e-61
20:34476931_CTTTTTTTTTTTTTTT_C	20	34476931	ALM	31761296	AJHG	cttttttttttttttt	c	-0.0356	0.0022	1.67e-60
rs9526646	13	50811673	ALM	31761296	AJHG	t	c	0.0376	0.0023	1.85e-60
rs6953274	7	150679043	ALM	31761296	AJHG	c	g	-0.0318	0.002	1.68e-59
20:33724557_GAA_G	20	33724557	ALM	31761296	AJHG	g	gaa	0.0452	0.0028	1.16e-57
rs10761086	9	99259251	ALM	31761296	AJHG	t	c	0.0383	0.0024	3.71e-57
12:3338920_GCACAGCTGGGGCTGA_G	12	3338920	ALM	31761296	AJHG	g	gcacagctggggctga	0.0369	0.0023	1.14e-56
rs7842996	8	78107140	ALM	31761296	AJHG	a	t	0.0331	0.0021	4.64e-56
rs8120559	20	33880546	ALM	31761296	AJHG	a	g	0.0368	0.0023	7.58e-56
rs13006587	2	24060439	ALM	31761296	AJHG	a	g	0.0299	0.0019	3.42e-55
rs571781683	20	33242808	ALM	31761296	AJHG	ca	c	0.0328	0.0021	5.8e-55
rs2425020	20	33823832	ALM	31761296	AJHG	t	c	-0.0348	0.0022	7.11e-55
12:46752872_CA_C	12	46752872	ALM	31761296	AJHG	ca	c	-0.0301	0.0019	2.19e-54
15:99178796_AAAAAC_A	15	99178796	ALM	31761296	AJHG	a	aaaaac	-0.0395	0.0026	1e-53
rs10804260	2	218290048	ALM	31761296	AJHG	t	c	0.0311	0.002	1.69e-53
rs57153895	11	10322720	ALM	31761296	AJHG	a	g	0.0289	0.0019	1.16e-52
rs148833559	5	172755066	ALM	31761296	AJHG	a	c	0.3796	0.0251	9.21e-52
rs565408205	14	60901423	ALM	31761296	AJHG	a	at	-0.0331	0.0022	2.02e-50
rs11241692	5	122727819	ALM	31761296	AJHG	t	c	0.0281	0.0019	1.6e-49
rs797512	13	51226954	ALM	31761296	AJHG	t	c	0.0285	0.0019	8.11e-49
rs565653815	20	33074817	ALM	31761296	AJHG	g	gtt	-0.0283	0.002	1.67e-47
rs3736228	11	68201295	ALM	31761296	AJHG	t	c	-0.0379	0.0026	5.11e-47
rs148597850	20	33793257	ALM	31761296	AJHG	a	aat	0.0304	0.0021	9.7e-47
rs17421899	20	33935438	ALM	31761296	AJHG	c	g	-0.0422	0.003	2.02e-46
20:34377771_GCC_G	20	34377771	ALM	31761296	AJHG	g	gcc	-0.0545	0.0038	2.15e-46
rs9568448	13	51132903	ALM	31761296	AJHG	a	t	-0.0397	0.0028	1.45e-45
rs10777538	12	94133284	ALM	31761296	AJHG	a	g	0.0269	0.0019	3.02e-45
rs2345701	7	46634598	ALM	31761296	AJHG	c	g	0.0268	0.0019	5.46e-45
rs62452720	7	46603759	ALM	31761296	AJHG	t	c	0.0282	0.002	1.57e-43
rs6583939	10	96085377	ALM	31761296	AJHG	a	t	0.0387	0.0028	6.39e-43
rs8184730	20	32952528	ALM	31761296	AJHG	a	t	-0.0298	0.0022	1.35e-42
rs142032045	16	30029600	ALM	31761296	AJHG	ca	c	0.0274	0.002	1.74e-41
rs67719508	20	33487278	ALM	31761296	AJHG	t	c	-0.0307	0.0023	6.52e-41
rs759049867	20	33005509	ALM	31761296	AJHG	ctttttt	c	0.0305	0.0023	1.23e-39
rs968379	2	172401050	ALM	31761296	AJHG	t	c	-0.0293	0.0022	2.76e-39
rs765338709	1	176815194	ALM	31761296	AJHG	g	gaac	0.0247	0.0019	6.81e-39
rs4837613	9	119309525	ALM	31761296	AJHG	c	g	-0.0247	0.0019	1.59e-38
rs17109875	10	96026575	ALM	31761296	AJHG	t	c	-0.0389	0.003	2.11e-38
rs1426371	12	108629780	ALM	31761296	AJHG	a	g	0.028	0.0022	3.09e-38
rs8059189	16	86417349	ALM	31761296	AJHG	a	g	-0.0256	0.002	3.13e-38
rs6058181	20	33694801	ALM	31761296	AJHG	t	c	-0.0376	0.0029	6.82e-38
rs77548871	1	154988533	ALM	31761296	AJHG	c	g	0.0602	0.0047	7.42e-38
rs2244404	10	96144863	ALM	31761296	AJHG	t	g	0.031	0.0024	8.11e-38
rs1978374	2	172153701	ALM	31761296	AJHG	a	c	0.0246	0.0019	1.73e-37
rs7564708	2	639055	ALM	31761296	AJHG	t	c	-0.0317	0.0025	5.19e-37
rs9469775	6	34335091	ALM	31761296	AJHG	t	c	0.0304	0.0024	5.43e-37
rs34433793	20	33537226	ALM	31761296	AJHG	a	at	-0.0309	0.0024	5.97e-37
rs200742198	2	24174295	ALM	31761296	AJHG	t	g	0.0336	0.0026	7.42e-37
rs528176153	8	57239133	ALM	31761296	AJHG	caa	c	0.0279	0.0022	1.97e-36
rs775400785	16	30043963	ALM	31761296	AJHG	g	gt	0.0261	0.0021	3.95e-36
20:33494137_CA_C	20	33494137	ALM	31761296	AJHG	ca	c	0.0303	0.0024	9.51e-36
rs10048834	2	227264611	ALM	31761296	AJHG	t	c	-0.0254	0.002	1.5e-35
rs62372061	5	42847866	ALM	31761296	AJHG	t	c	0.0394	0.0032	1.72e-35
rs2469082	15	67022312	ALM	31761296	AJHG	c	g	-0.026	0.0021	2.26e-35
rs10930482	2	172430117	ALM	31761296	AJHG	a	g	-0.0237	0.0019	2.81e-35
11:68330572_GA_G	11	68330572	ALM	31761296	AJHG	g	ga	-0.0263	0.0021	3.72e-35
rs115912456	5	82815158	ALM	31761296	AJHG	a	g	-0.0577	0.0047	3.69e-34
rs767673767	10	72433203	ALM	31761296	AJHG	g	ga	-0.0258	0.0021	9.01e-34
rs2565688	2	218111701	ALM	31761296	AJHG	a	t	0.0259	0.0021	1.29e-33
6:34716886_GA_G	6	34716886	ALM	31761296	AJHG	g	ga	0.0307	0.0026	3.87e-33
rs6082354	20	21217976	ALM	31761296	AJHG	a	c	0.024	0.002	1.19e-32
rs34305872	1	205686523	ALM	31761296	AJHG	g	gt	0.0228	0.0019	2.28e-32
rs9420636	10	96132617	ALM	31761296	AJHG	a	g	-0.0295	0.0025	4.46e-32
rs10841515	12	20573236	ALM	31761296	AJHG	a	g	0.0239	0.002	9.24e-32
7:46611468_TC_T	7	46611468	ALM	31761296	AJHG	t	tc	0.0255	0.0022	1.03e-31
rs4986167	17	43202492	ALM	31761296	AJHG	a	g	0.0258	0.0022	1.17e-31
rs6487088	12	20588382	ALM	31761296	AJHG	t	c	0.028	0.0024	1.52e-31
rs574622475	2	27810518	ALM	31761296	AJHG	ct	c	-0.0253	0.0022	1.91e-31
rs3783820	14	61105736	ALM	31761296	AJHG	t	c	0.0266	0.0023	2.38e-31
rs539218700	20	32958468	ALM	31761296	AJHG	t	tca	0.0266	0.0023	5.4e-31
rs1121980	16	53809247	ALM	31761296	AJHG	a	g	0.022	0.0019	1.73e-30
rs562571184	10	96089533	ALM	31761296	AJHG	caaa	c	-0.0232	0.002	2.74e-30
rs35414396	2	227205783	ALM	31761296	AJHG	a	g	-0.0243	0.0021	7.63e-30
rs12900471	15	84661307	ALM	31761296	AJHG	t	c	0.0228	0.002	1.95e-29
rs60341058	10	96024357	ALM	31761296	AJHG	t	c	-0.0274	0.0024	2.97e-29
rs374704114	20	33283406	ALM	31761296	AJHG	caaaaaaaaaaaaaa	c	-0.0251	0.0022	3.25e-29
rs535726383	20	33151428	ALM	31761296	AJHG	t	tg	-0.0244	0.0022	8.93e-29
rs4274112	1	26746199	ALM	31761296	AJHG	a	g	0.0217	0.002	2.47e-28
rs72826852	17	42788590	ALM	31761296	AJHG	a	g	0.0321	0.0029	5.51e-28
rs34616741	10	72433025	ALM	31761296	AJHG	a	g	-0.0229	0.0021	1.42e-27
rs111508230	1	155153537	ALM	31761296	AJHG	t	c	0.0326	0.003	1.48e-27
rs11125333	2	24187086	ALM	31761296	AJHG	t	c	0.0212	0.002	2.82e-27
11:10367803_TA_T	11	10367803	ALM	31761296	AJHG	t	ta	-0.0215	0.002	2.85e-26
20:32675517_AT_A	20	32675517	ALM	31761296	AJHG	a	at	0.0209	0.002	9.7e-26
rs10846580	12	124415453	ALM	31761296	AJHG	t	c	0.0205	0.002	7.9e-25
20:33049514_TAA_T	20	33049514	ALM	31761296	AJHG	t	taa	0.0208	0.002	1.49e-24
rs3798550	6	34517229	ALM	31761296	AJHG	a	g	-0.0251	0.0025	2.17e-24
20:33416415_CA_C	20	33416415	ALM	31761296	AJHG	ca	c	0.0222	0.0022	4.82e-24
rs72793967	2	24422902	ALM	31761296	AJHG	t	c	-0.021	0.0021	1.55e-23
2:24316899_CTTTTTTTTTTTTTT_C	2	24316899	ALM	31761296	AJHG	ctttttttttttttt	c	-0.0246	0.0025	1.32e-22
rs6120854	20	33757180	ALM	31761296	AJHG	t	c	0.0225	0.0023	2.73e-22
rs7359225	15	86082147	ALM	31761296	AJHG	t	c	-0.0183	0.0019	5.06e-22
rs56024251	20	35390678	ALM	31761296	AJHG	t	c	0.0326	0.0034	1.96e-21
rs451643	5	176511432	ALM	31761296	AJHG	t	g	0.0195	0.0021	5.47e-21
rs7229351	18	46516374	ALM	31761296	AJHG	a	g	-0.0185	0.002	6.31e-21
rs10841522	12	20587217	ALM	31761296	AJHG	a	t	0.0178	0.0019	1.35e-20
rs67848150	10	72355312	ALM	31761296	AJHG	a	g	-0.0213	0.0024	2.51e-19
rs10841508	12	20556594	ALM	31761296	AJHG	t	c	0.0171	0.0019	4.67e-19
rs45445495	17	42343701	ALM	31761296	AJHG	a	c	-0.0397	0.0045	1.2e-18
rs11281641	2	217674006	ALM	31761296	AJHG	a	acacact	0.017	0.0019	1.22e-18
rs57008984	11	68295903	ALM	31761296	AJHG	t	g	-0.0277	0.0032	1.43e-18
rs11042512	11	9872697	ALM	31761296	AJHG	a	c	-0.0176	0.002	3.52e-18
rs80189144	7	72939939	ALM	31761296	AJHG	t	c	-0.0248	0.0029	5.41e-18
rs75682840	4	73483189	ALM	31761296	AJHG	a	g	0.033	0.0039	1.33e-17
rs2071390	16	30081367	ALM	31761296	AJHG	t	g	-0.0222	0.0026	3.61e-17
rs72702268	1	155046402	ALM	31761296	AJHG	t	g	0.0531	0.0063	3.66e-17
rs11259919	15	84489802	ALM	31761296	AJHG	a	g	0.0176	0.0021	1.28e-16
rs6425386	1	176445702	ALM	31761296	AJHG	t	g	0.0161	0.002	2.35e-16
rs116480793	1	156078376	ALM	31761296	AJHG	t	c	0.0519	0.0065	2.07e-15
rs12692738	2	165558252	ALM	31761296	AJHG	t	c	0.0177	0.0023	4.76e-15
rs62027787	15	84592978	ALM	31761296	AJHG	t	c	0.0205	0.0026	4.85e-15
rs12472142	2	24429513	ALM	31761296	AJHG	c	g	-0.0147	0.0019	5.97e-15
3:13596447_CTTTTTTT_C	3	13596447	ALM	31761296	AJHG	cttttttt	c	-0.0193	0.0025	8.05e-15
rs113751475	10	72365985	ALM	31761296	AJHG	ca	c	0.0149	0.002	2.37e-13
rs35946026	15	84456496	ALM	31761296	AJHG	t	g	-0.0149	0.0021	1.11e-12
rs550937743	4	73535246	ALM	31761296	AJHG	g	ga	0.021	0.003	3.77e-12
rs42517	7	94037034	ALM	31761296	AJHG	a	g	0.0152	0.0022	4.55e-12
rs768397327	15	84575367	ALM	31761296	AJHG	ccacacacca	c	0.0127	0.0019	2.28e-11
rs71299684	2	227205620	ALM	31761296	AJHG	g	gcctggcta	-0.0124	0.0019	5.54e-11
rs79062978	10	72328349	ALM	31761296	AJHG	a	g	-0.0344	0.0053	6.12e-11
rs59306092	9	137210049	ALM	31761296	AJHG	c	g	-0.0134	0.0021	7.91e-11
rs2575286	12	116298613	ALM	31761296	AJHG	t	c	-0.0177	0.0029	8.39e-10
rs2526390	3	50192760	ALM	31761296	AJHG	t	c	0.0119	0.002	2.1e-09
rs55963623	5	64555615	ALM	31761296	AJHG	t	c	0.011	0.0019	7e-09
rs7556072	1	17708349	ALM	31761296	AJHG	a	g	-0.0102	0.0019	6.12e-08
rs76019166	12	120690511	ALM	31761296	AJHG	c	g	-0.0238	0.0048	5.4e-07
rs3817428	15	89415247	ALM	31761296	AJHG	c	g	-0.0107	0.0021	6.25e-07
rs28397663	17	47328183	ALM	31761296	AJHG	t	c	0.0091	0.002	3.46e-06
rs2854747	7	45959917	ALM	31761296	AJHG	a	g	0.0088	0.0019	4.08e-06
rs749128918	1	201884376	ALM	31761296	AJHG	cat	c	0.0082	0.0019	1.44e-05
rs6066093	20	45493264	ALM	31761296	AJHG	t	c	-0.0081	0.002	6.46e-05
rs4840543	8	10954994	ALM	31761296	AJHG	a	t	-0.0072	0.002	0.0004227
rs112863429	12	120703715	ALM	31761296	AJHG	c	g	0.0098	0.0029	0.0007649
rs7839441	8	8979312	ALM	31761296	AJHG	a	g	-0.0056	0.002	0.004524
rs4842926	15	84608488	ALM	31761296	AJHG	t	c	-0.0053	0.0019	0.005114
rs11205303	1	149906413	ALM	31761296	AJHG	t	c	-0.0046	0.0019	0.01548
rs4987082	17	47481374	ALM	31761296	AJHG	t	c	-0.0044	0.0019	0.02

## Sheet: S5
Supplementary data 5, Associations significant at the GWS level but not at the suggestive level in both sexes.
						Male (N=205,513)			Female (N=244,730)			Meta-analysis (N=450,243)
RSID	CHR	POS	EA	OA	EAF	BETA	SE	P	BETA	SE	P	BETA	SE	P	I2 (%)	Phet
rs9391254	6	105377347	t	c	0.3205	-0.00286315	0.00301406	0.23	-0.0277321	0.00271731	5.6e-25	0.0166	0.002	2.1e-16	97.3	8.89e-10
rs56363908	7	96611052	a	g	0.9578	0.0274047	0.00701948	0.00015	0.0468923	0.00630455	2.5e-14	0.0382	0.0047	3.88e-16	76.6	0.03888
rs116781404	3	48730203	t	c	0.045	-0.0269666	0.00676925	0.00018	-0.041266	0.00612734	1.8e-11	0.0348	0.0045	1.77e-14	59.2	0.1173
rs6590370	11	129119886	t	c	0.831	0.0121949	0.00377786	0.00073	0.0246572	0.00339411	2.6e-12	-0.0191	0.0025	3.99e-14	83.4	0.01413
rs147461490	14	105858022	t	c	0.0425	-0.0290429	0.00817745	0.00095	-0.0509725	0.00734807	3.7e-12	0.0412	0.0055	4.94e-14	74.9	0.04607
rs7618121	3	142621128	t	c	0.4325	-0.00856677	0.00284194	0.001	-0.0184904	0.00255852	1.2e-12	0.014	0.0019	1.49e-13	85.2	0.009456
rs9745279	15	71269771	a	g	0.2766	-0.0136703	0.00316599	0.00013	-0.017137	0.00285555	2.9e-09	0.0156	0.0021	2.01e-13	0	0.4162
rs1762717	6	107443035	t	g	0.2209	0.010837	0.00341381	0.0013	0.0214034	0.00307957	3.2e-12	-0.0167	0.0023	3.17e-13	81.1	0.02155
rs3060293	1	13944236	ctt	c	0.9685	-0.0359431	0.00854759	8.3e-05	-0.0460626	0.00769531	2.8e-09	0.0415	0.0057	3.81e-13	0	0.3789
rs10900347	1	146800107	c	g	0.8728	-0.0152644	0.00420007	0.00056	-0.0242695	0.00377227	2e-10	0.0202	0.0028	5.39e-13	60.7	0.1107
rs9375188	6	98555272	t	c	0.4844	-0.00918653	0.00282817	0.00099	-0.0171507	0.00254449	1.4e-11	0.0136	0.0019	6.8e-13	77.2	0.03631
rs9288464	2	213929086	a	g	0.2519	0.00904786	0.00331349	0.0099	0.0214233	0.00297759	6.8e-14	0.0159	0.0022	7.14e-13	87	0.005469
rs17634791	2	97328852	t	c	0.6177	-0.00811538	0.00289165	0.0065	-0.0184814	0.00260021	3.4e-13	0.0138	0.0019	7.97e-13	85.9	0.007685
rs10165110	2	6400586	a	g	0.3574	-0.0102473	0.00299477	0.0012	-0.0171291	0.00270281	2.9e-10	-0.014	0.002	2.61e-12	65.6	0.08802
11:118624045_CT_C	11	118624045	ct	c	0.4158	-0.015024	0.0029151	0.0027	-0.0123452	0.00262037	6.3e-06	-0.0135	0.0019	3.67e-12	0	0.4943
rs35604588	3	41219536	t	ta	0.5974	-0.0090897	0.00312126	0.0071	-0.0189396	0.00281431	4.4e-10	-0.0145	0.0021	3.7e-12	81.8	0.01909
rs13146355	4	77412140	a	g	0.4547	0.00996353	0.00282548	0.00015	0.0156965	0.00254523	5.8e-10	-0.0131	0.0019	3.86e-12	56	0.1317
rs10902012	11	50642329	t	c	0.1767	0.0132898	0.00374969	0.00012	0.0208079	0.00338212	3e-10	-0.0174	0.0025	3.86e-12	54.9	0.1365
rs4676777	3	120109568	c	g	0.64	-0.0106883	0.00293604	0.00022	-0.0160091	0.00264518	4.2e-09	-0.0136	0.002	4.12e-12	44.8	0.1782
rs12269901	11	116973929	c	g	0.2856	0.00818886	0.00312506	0.023	0.019517	0.00281405	1e-12	-0.0144	0.0021	4.94e-12	86.2	0.007065
rs10455413	6	83696415	a	g	0.1586	-0.0127489	0.00385472	0.0016	-0.0219316	0.00348263	6.2e-10	0.0178	0.0026	5.58e-12	68	0.07712
rs116493405	3	114733556	a	g	0.0537	-0.0213208	0.00629726	0.0006	-0.0346477	0.00566265	5.8e-09	0.0287	0.0042	9.52e-12	59.6	0.1156
rs963317	4	45129970	a	g	0.3371	0.0111547	0.00298227	0.00011	0.0155671	0.00269013	8.2e-09	0.0136	0.002	1.03e-11	17.1	0.2719
2:216418977_TGTTAA_T	2	216418977	t	tgttaa	0.5709	0.00965046	0.00284001	0.00048	0.0153392	0.00255255	1.2e-09	-0.0128	0.0019	1.57e-11	54.9	0.1363
rs74366368	12	104384153	a	g	0.9094	-0.0191471	0.00492865	0.00033	-0.0245091	0.00441441	3.4e-08	-0.0221	0.0033	1.73e-11	0	0.4177
rs11751157	6	148839818	t	c	0.1058	0.0144318	0.0046031	0.00064	0.0256563	0.00414186	3.3e-09	-0.0206	0.0031	2.06e-11	69.6	0.06988
rs117874826	11	64027666	a	c	0.9854	0.0470598	0.0132447	0.00063	0.0694822	0.0120336	4.1e-09	0.0593	0.0089	2.69e-11	36.3	0.2102
rs8084413	18	22869123	a	g	0.4693	0.00864662	0.00286276	0.0051	0.0160469	0.00258343	4.6e-10	-0.0127	0.0019	3.25e-11	72.8	0.05497
rs34092297	15	70010472	a	g	0.8991	0.0154015	0.0047219	0.0007	0.0253262	0.00423192	2.6e-09	0.0209	0.0032	3.28e-11	59.2	0.1175
rs10746837	9	90873653	a	g	0.5808	0.0099146	0.0028834	8.5e-05	0.0150658	0.0025904	4e-09	-0.0128	0.0019	3.49e-11	43.4	0.1839
rs911641	20	13259045	c	g	0.6339	-0.0111528	0.00295058	0.00011	-0.014703	0.00266735	9e-08	-0.0131	0.002	3.5e-11	0	0.3721
7:100787349_CA_C	7	100787349	ca	c	0.6064	-0.0115168	0.0030174	8.7e-05	-0.0148439	0.00271815	4.8e-08	-0.0134	0.002	3.79e-11	0	0.4126
rs6990562	8	60549318	a	g	0.1292	-0.0128116	0.00421791	0.00082	-0.0232251	0.00381399	8.8e-09	0.0185	0.0028	5.6e-11	70.2	0.06706
rs2347808	18	2750856	a	g	0.5139	0.00842611	0.00283991	0.0075	0.0157183	0.00255908	4.3e-10	-0.0125	0.0019	5.79e-11	72.5	0.05645
rs11605297	11	58296806	a	g	0.2328	-0.0121781	0.00334899	0.0022	-0.0165307	0.00302019	4.1e-08	0.0146	0.0022	8.03e-11	0	0.3345
rs2168101	11	8255408	a	c	0.3097	0.0110246	0.00315215	7.3e-05	0.0157721	0.00283437	1.2e-08	-0.0136	0.0021	9.4e-11	20.3	0.2627
rs28649231	14	68423215	a	g	0.1825	0.0132119	0.00370931	0.00042	0.0183494	0.00333803	6.2e-08	-0.0161	0.0025	9.88e-11	5.7	0.3032
rs762976131	19	30304254	cagtt	c	0.6724	-0.0112456	0.00303311	0.00011	-0.0146446	0.00273036	4.2e-08	-0.0131	0.002	1e-10	0	0.4049
rs938960	3	61559125	t	c	0.6249	0.00997868	0.00292382	0.0011	0.0147866	0.00262831	6e-09	-0.0126	0.002	1.01e-10	33.1	0.2214
rs200739311	3	85650323	t	c	0.3812	0.00642568	0.0029956	0.021	0.018025	0.00269787	4.3e-12	0.0128	0.002	1.55e-10	87.9	0.004012
rs1405227	1	98873390	a	g	0.3167	-0.00761825	0.00302625	0.0068	-0.0172009	0.00271445	4e-10	0.0129	0.002	1.57e-10	82	0.01841
rs79747966	2	239965444	t	c	0.1565	0.0112592	0.00387959	0.0093	0.0210272	0.00350386	1.3e-09	-0.0166	0.0026	1.57e-10	71.4	0.06169
8:122652660_AGT_A	8	122652660	a	agt	0.6666	0.0088279	0.00319832	0.0018	0.0176092	0.00287623	4.8e-10	-0.0137	0.0021	1.58e-10	76	0.0412
3:47988144_CAAAAAAAAAAAAA_C	3	47988144	caaaaaaaaaaaaa	c	0.9696	-0.0487641	0.00930055	2.3e-07	-0.0322106	0.00840797	0.00014	-0.0397	0.0062	2.05e-10	42.6	0.1867
rs73006226	11	108072728	a	c	0.1267	0.0143601	0.00428258	0.00035	0.0213953	0.00387446	1.8e-07	-0.0182	0.0029	2.23e-10	32.6	0.2232
rs10955075	8	97588387	a	g	0.9281	0.0210983	0.00548923	0.00023	0.0248947	0.00491484	6.4e-07	0.0232	0.0037	2.34e-10	0	0.6064
rs61911502	11	122524668	a	g	0.8805	0.0134585	0.00436063	0.0028	0.0225354	0.00392581	4.4e-08	0.0185	0.0029	2.43e-10	58.2	0.1219
rs4682483	3	112993982	a	g	0.1534	0.0138321	0.0039029	0.00031	0.0187155	0.00352317	1.3e-08	-0.0165	0.0026	2.65e-10	0	0.353
rs56033314	14	80672711	a	g	0.9083	-0.0246978	0.00492132	3.2e-07	-0.0174925	0.0044347	0.00015	-0.0207	0.0033	3.18e-10	15.5	0.2767
rs1407204	6	119289835	a	c	0.8105	0.00993131	0.00359533	0.0017	0.0192912	0.00323948	7.5e-10	-0.0151	0.0024	3.54e-10	73.3	0.0531
rs4859749	4	78056308	t	c	0.5307	-0.00931331	0.00286529	0.00047	-0.0142178	0.00257941	3.8e-08	-0.012	0.0019	3.58e-10	38.2	0.2033
rs1009668	1	226040404	t	c	0.111	-0.0196037	0.00446422	7.4e-05	-0.0175965	0.00398571	4.7e-06	0.0185	0.003	5.04e-10	0	0.7373
rs1475502	10	111967555	t	c	0.0721	0.0206852	0.00552236	0.00035	0.0247576	0.00496534	5.8e-07	-0.0229	0.0037	5.23e-10	0	0.5834
rs117818446	8	67223589	a	g	0.0202	-0.0315879	0.010212	0.001	-0.0509566	0.00915292	5.4e-09	0.0423	0.0068	5.29e-10	49.9	0.1578
rs12419062	11	35249670	a	g	0.6669	-0.0118646	0.00302624	9.8e-05	-0.0131543	0.00272709	4e-07	-0.0126	0.002	5.37e-10	0	0.7516
rs62390636	6	1630286	t	c	0.1322	-0.0149688	0.00423361	0.00077	-0.0198015	0.00382936	1.8e-07	0.0176	0.0028	5.41e-10	0	0.3972
rs17433759	1	162673705	t	c	0.1192	-0.0153506	0.0043303	0.00039	-0.0199384	0.00388427	2.8e-07	0.0179	0.0029	6.09e-10	0	0.4303
rs447352	5	678750	t	c	0.1408	0.0235366	0.00437652	3.8e-08	0.0136347	0.00392929	0.00017	-0.0181	0.0029	6.62e-10	64.7	0.09227
rs11633638	15	69494867	a	g	0.66	0.017175	0.00299327	9.1e-08	0.00845883	0.00269317	0.00096	-0.0124	0.002	6.71e-10	78.7	0.03041
rs459309	11	72335834	t	c	0.6913	0.0105441	0.00307746	0.00043	0.0144437	0.00277144	3.2e-07	-0.0127	0.0021	7.03e-10	0	0.3464
rs1248859	3	85017098	c	g	0.6719	-0.0115394	0.00301205	0.00039	-0.0130685	0.00269882	5e-07	0.0124	0.002	7.14e-10	0	0.7054
rs150983259	15	59506892	c	g	0.0028	-0.13407	0.0269606	1.2e-06	-0.0910261	0.0238026	0.0001	0.1099	0.0178	7.37e-10	30.2	0.2314
rs17094599	14	25944363	c	g	0.2689	0.0163157	0.00319496	3.9e-07	0.0106014	0.00288036	0.00046	-0.0132	0.0021	7.6e-10	43.3	0.184
rs7337883	13	48797661	t	c	0.7235	-0.0128536	0.00318927	0.00019	-0.0131352	0.00287152	1.9e-06	-0.013	0.0021	1.09e-09	0	0.9477
rs13105468	4	42460301	t	g	0.2381	-0.0105774	0.00330984	0.0013	-0.0158616	0.00298686	2.2e-07	-0.0135	0.0022	1.18e-09	28.8	0.2359
rs556246637	20	24814080	a	g	0.0011	0.159016	0.0478618	0.00064	0.227615	0.0437355	4.7e-08	-0.1964	0.0323	1.18e-09	10.7	0.29
rs12362717	11	54860922	t	c	0.1639	0.0135626	0.00387432	0.00025	0.0174829	0.00348072	2.2e-07	-0.0157	0.0026	1.23e-09	0	0.4516
rs554808052	11	14636390	a	c	0.0016	-0.107737	0.036492	0.0014	-0.191372	0.0344227	2.3e-08	0.152	0.025	1.28e-09	64	0.09548
rs13118548	4	19340258	t	c	0.2491	0.0116907	0.0032682	0.00039	0.0145369	0.00293995	2.3e-06	0.0133	0.0022	1.29e-09	0	0.5173
rs10060382	5	114401519	t	c	0.5098	0.00952216	0.00282351	0.0018	0.012987	0.0025344	1.1e-07	-0.0114	0.0019	1.31e-09	0	0.3611
rs61925210	12	43974800	a	t	0.8953	-0.0148947	0.00460805	0.00033	-0.0217815	0.00414711	1.9e-07	-0.0187	0.0031	1.31e-09	19	0.2666
rs17384485	8	27560651	t	c	0.3263	0.00918292	0.00302397	0.0011	0.0147653	0.00272803	7.6e-09	-0.0123	0.002	1.42e-09	46.8	0.1705
rs34550586	22	22145634	a	g	0.5405	-0.00871846	0.00285089	0.0023	-0.0138557	0.0025723	5.7e-08	-0.0116	0.0019	1.47e-09	44.1	0.1809
rs146729866	16	79258115	a	g	0.092	-0.0116989	0.00491331	0.0083	-0.0264175	0.00441612	4.6e-10	0.0198	0.0033	1.53e-09	79.9	0.02588
rs759735701	1	224556612	ct	c	0.8278	-0.0137619	0.00379721	0.00015	-0.0166387	0.00341991	5.4e-07	0.0154	0.0025	1.54e-09	0	0.5735
rs146296578	9	7062319	t	c	0.0216	-0.0588959	0.00997754	5.2e-09	-0.0251713	0.00893563	0.009	0.0402	0.0067	1.58e-09	84.2	0.01181
rs556063525	15	40224023	cattggaa	c	0.2554	0.0127767	0.00329726	8.7e-05	0.0137482	0.00297649	2.3e-06	-0.0133	0.0022	1.69e-09	0	0.8269
rs2989836	9	94181361	t	c	0.4282	0.0115043	0.00284796	0.00027	0.0114771	0.00256899	9.1e-06	-0.0115	0.0019	1.71e-09	0	0.9943
rs1782553	1	190342564	a	g	0.614	0.0123102	0.00294746	6.3e-05	0.0115259	0.00265782	1.6e-05	0.0119	0.002	1.77e-09	0	0.8433
rs189361660	20	25582929	a	c	0.9987	0.1466	0.0464733	0.00096	0.219785	0.0419564	8.4e-08	0.1869	0.0311	1.95e-09	26.8	0.2424
rs34137439	17	76681433	t	tattg	0.7756	0.0181386	0.00339285	2.5e-07	0.00996368	0.00305787	0.00054	0.0136	0.0023	1.98e-09	68.8	0.07349
rs2934701	14	51133287	a	t	0.5733	-0.0112057	0.00287288	9e-05	-0.0117957	0.0025891	5.4e-06	-0.0115	0.0019	2.03e-09	0	0.8787
rs8017006	14	42745052	a	g	0.6725	-0.0132424	0.0030431	4.3e-05	-0.0113096	0.0027384	0.0001	-0.0122	0.002	2.22e-09	0	0.6368
rs1877075	4	140925870	a	g	0.3314	-0.00927379	0.00303379	0.0091	-0.0144457	0.00273543	8.2e-08	0.0121	0.002	2.39e-09	37.6	0.2055
rs142529880	1	226983169	c	g	0.9855	-0.039576	0.0120231	0.001	-0.0540912	0.0106994	1.2e-07	-0.0477	0.008	2.45e-09	0	0.3671
1:97287178_TTTATTA_T	1	97287178	t	tttatta	0.258	-0.0150992	0.00322593	7.6e-06	-0.0110566	0.00291019	6.4e-05	0.0129	0.0022	2.58e-09	0	0.3521
11:57438292_AT_A	11	57438292	a	at	0.5438	0.0109971	0.00285765	7.5e-05	0.0116646	0.00257551	1.2e-06	-0.0114	0.0019	2.84e-09	0	0.8622
rs6575589	14	96938660	a	g	0.4489	0.0117273	0.00295884	7.7e-05	0.0116887	0.00266395	2.1e-05	-0.0117	0.002	3.36e-09	0	0.9923
11:26077609_TA_T	11	26077609	t	ta	0.8823	-0.0157911	0.00440969	0.0004	-0.0188131	0.00397868	3.6e-06	0.0175	0.003	3.43e-09	0	0.6109
rs11210892	1	44100084	a	g	0.6745	-0.0146415	0.00298495	9.1e-07	-0.0094714	0.00268502	0.00021	0.0118	0.002	3.57e-09	39.7	0.1978
rs3003137	20	62830802	t	g	0.4283	0.0152679	0.0028827	9e-07	0.00824378	0.00260178	0.0015	-0.0114	0.0019	3.62e-09	69.4	0.07047
rs4918575	10	112469186	t	c	0.6704	0.00956327	0.00302267	0.0023	0.0138272	0.00271813	1.9e-07	0.0119	0.002	3.68e-09	9.1	0.2942
rs11641934	16	7623031	c	g	0.6451	0.0160608	0.0029633	1.1e-07	0.0081535	0.00266769	0.0022	0.0117	0.002	3.68e-09	74.6	0.04735
rs546168780	4	52735343	t	ta	0.7369	-0.0111387	0.0032231	0.00029	-0.0139782	0.00289877	6.4e-07	-0.0127	0.0022	3.72e-09	0	0.5124
rs2788213	6	703249	a	g	0.7104	-0.0155508	0.00311486	5e-07	-0.00963298	0.00280499	0.0012	0.0123	0.0021	3.8e-09	49.8	0.158
rs34642857	3	123051019	t	c	0.7492	0.00909898	0.00326783	0.0068	0.0159267	0.00294254	9.5e-08	0.0129	0.0022	3.97e-09	58.5	0.1205
rs11782610	8	87566158	a	g	0.2523	-0.00984036	0.00325273	0.0017	-0.0151812	0.00292585	9e-08	-0.0128	0.0022	4.08e-09	32.9	0.2222
rs7045424	9	22154009	t	c	0.4604	0.00945623	0.0028448	0.00028	0.0125897	0.00255943	5.7e-07	0.0112	0.0019	4.1e-09	0	0.4129
rs41298373	10	7622009	a	g	0.1007	-0.0225317	0.00470159	7.7e-07	-0.0151675	0.00422036	7.4e-05	0.0185	0.0031	4.21e-09	26.4	0.2438
rs6066123	20	45558737	a	c	0.3195	-0.0157808	0.00307303	1.7e-07	-0.00907295	0.00277314	0.0032	-0.0121	0.0021	4.38e-09	61.9	0.1051
rs2065948	1	47968967	a	c	0.8819	0.0168149	0.00433737	0.00014	0.0171786	0.00389955	9e-06	-0.017	0.0029	4.42e-09	0	0.9503
rs28379706	22	50728062	t	c	0.6069	-0.0120338	0.00291018	1.3e-05	-0.0109605	0.00262947	0.00013	-0.0114	0.002	4.49e-09	0	0.7844
rs4846923	1	230307222	t	g	0.2948	-0.0157974	0.00308395	6.3e-07	-0.00912451	0.00278719	0.00022	-0.0121	0.0021	4.53e-09	61.2	0.1084
rs142266799	1	161080007	t	c	0.0396	-0.032995	0.00723986	1.1e-05	-0.0246191	0.00650477	8.6e-05	0.0284	0.0048	4.6e-09	0	0.3895
rs62653239	4	49131959	t	c	0.273	0.0114972	0.00327445	0.00016	0.0139078	0.00294519	1.5e-06	0.0128	0.0022	4.66e-09	0	0.5841
rs113827862	14	89849527	t	c	0.9392	0.0155105	0.00597969	0.026	0.0300466	0.00541009	1.5e-08	0.0235	0.004	4.67e-09	69.2	0.07145
rs28468602	13	80259570	t	g	0.5138	0.0129044	0.00286973	3.6e-05	0.00988232	0.00258431	0.00031	-0.0112	0.0019	4.89e-09	0	0.4339

## Sheet: S6
Supplementary data 6, Age-dependent effect at the 1059 lead SNPs.
					38-45 (N=54608)			46-50 (N=58865)			51-55 (N=70253)			56-60 (N=89479)			61-65 (N=109696)			66-73 (N=67342)			Meta-regression
RSID	CHR	POS	EA	OA	BETA	SE	P	BETA	SE	P	BETA	SE	P	BETA	SE	P	BETA	SE	P	BETA	SE	P	P
rs2310876	2	242050740	A	G	0.000457667	0.00619077	0.95	0.00514935	0.00595459	0.29	0.0132752	0.00545075	0.016	0.0116508	0.00481563	0.018	0.0179398	0.00432449	7.1e-05	0.0240405	0.00559155	1.9e-05	0.00201237
rs550793660	15	86347292	G	T	0.19895	0.0463046	2e-05	0.13778	0.0469028	0.0032	0.0965161	0.0419339	0.034	0.0946884	0.0363923	0.012	0.0762874	0.032595	0.014	0.045489	0.043311	0.31	0.00348042
rs4976261	5	134374108	G	C	0.0365633	0.00675817	3.9e-08	0.0351447	0.00646877	8e-08	0.028154	0.00592285	6.9e-07	0.0293483	0.00523018	4.4e-08	0.0260572	0.0047222	2.2e-08	0.0235575	0.00609551	9.5e-05	0.00366625
rs35719905	4	1006076	T	TA	0.0135786	0.0059267	0.015	0.0145434	0.00568217	0.0079	0.014049	0.00519637	0.0039	0.0200217	0.00459461	8.8e-06	0.0220666	0.00412857	1.8e-07	0.0262256	0.00533841	4.9e-07	0.00482831
rs5830612	2	40419506	T	G	-0.0306811	0.00889362	0.0008	-0.0226255	0.00857067	0.017	-0.0198198	0.00778169	0.0096	-0.02127	0.00686429	0.0014	-0.0113369	0.00614953	0.031	-0.00697373	0.00797727	0.49	0.00539841
rs192413221	12	123269423	C	T	-0.00909547	0.0257254	0.83	-0.0382633	0.0246018	0.14	-0.052754	0.0222824	0.013	-0.0473834	0.0195854	0.015	-0.0928323	0.0173742	3.5e-08	-0.0940156	0.0225963	3e-05	0.00663468
rs2294487	1	1663861	G	A	-0.0185104	0.0062617	0.0032	-0.015163	0.00596797	0.012	-0.0160447	0.00547419	0.0032	-0.013747	0.00483523	0.008	-0.00841933	0.00433965	0.035	-0.00813625	0.00562075	0.16	0.00667254
rs9128	1	65298971	C	T	-0.137303	0.0284476	1.2e-06	-0.122076	0.0274192	4.3e-06	-0.0966243	0.0247991	0.00013	-0.0767674	0.0217827	0.00049	-0.0857575	0.0199232	3e-05	-0.0425728	0.0251993	0.097	0.00725404
rs9716700	5	32711633	C	A	0.0374947	0.00784103	9.2e-06	0.0267432	0.00754597	0.00034	0.0217615	0.00686445	0.0012	0.0243961	0.00606728	4.2e-05	0.0141019	0.0054598	0.012	0.0130841	0.00707263	0.065	0.0074585
rs704660	11	30447998	C	T	-0.0225135	0.00595018	0.00036	-0.0193128	0.0057167	0.00058	-0.0194147	0.00522951	0.0002	-0.0164285	0.00463648	0.0011	-0.00801665	0.00415008	0.046	-0.00945812	0.00537863	0.17	0.010206
rs4794005	17	47041247	G	A	-0.0284163	0.00589469	9.6e-06	-0.0259	0.00567147	2.7e-06	-0.0158732	0.00517223	0.0043	-0.0141958	0.00456526	0.0022	-0.0117985	0.00411169	0.0023	-0.0128139	0.00531947	0.0098	0.0103084
rs6860245	5	127367998	G	C	-0.0395676	0.00681304	1.2e-08	-0.042263	0.00649445	1.7e-11	-0.0441366	0.00595106	2.4e-14	-0.0584812	0.00527477	1.3e-28	-0.0543982	0.00471728	2.5e-32	-0.0626316	0.00611082	1e-25	0.0114255
rs6475052	9	16428625	C	T	-0.0088427	0.00596878	0.14	-0.00880027	0.00572625	0.12	-0.0104765	0.00523865	0.036	-0.0111152	0.00462697	0.0077	-0.011134	0.00415766	0.0083	-0.0112136	0.00540895	0.024	0.0125274
rs10483727	14	61072875	T	C	0.0394571	0.00603442	2.4e-11	0.0361252	0.00577942	5.8e-10	0.0333788	0.00527816	1e-10	0.0342836	0.00466934	2.2e-13	0.0320952	0.00417423	8.7e-15	0.02582	0.00542318	1.5e-06	0.0142574
rs111219378	18	46037519	T	C	-0.0101989	0.00897328	0.28	-0.0152647	0.00856275	0.083	-0.014178	0.00782348	0.06	-0.0212034	0.00696176	0.0028	-0.0225766	0.00623265	0.00011	-0.0208091	0.0080628	0.016	0.0154641
rs80206427	1	63565153	T	C	-0.063291	0.0158638	8.8e-05	-0.0426688	0.0155502	0.0048	-0.0415168	0.014148	0.0068	-0.0466187	0.0125547	0.00014	-0.0262321	0.0111171	0.022	-0.0190601	0.0144806	0.22	0.0162353
rs2111459	2	172174263	T	C	0.0304139	0.006767	2.4e-06	0.0375499	0.00655424	1.2e-08	0.0293528	0.00594983	1.2e-06	0.022926	0.00528394	1.2e-05	0.02022	0.00473677	3.6e-06	0.0177816	0.00615455	0.0047	0.016874
rs7323466	13	100671869	T	C	-0.0143458	0.00616026	0.019	-0.014526	0.00592915	0.014	-0.0103617	0.00542621	0.033	-0.0115665	0.00478924	0.011	-0.00968754	0.00430828	0.026	-0.00945378	0.00556357	0.15	0.0192547
rs10770654	12	20573163	A	G	-0.0329194	0.00628464	1.9e-07	-0.0233423	0.00607415	7.1e-05	-0.0304754	0.00554139	5e-08	-0.0178028	0.00491268	0.00019	-0.0145503	0.00440991	0.00094	-0.0139672	0.00569786	0.021	0.0192697
rs12344772	9	118490315	G	T	0.0182356	0.0106106	0.084	0.0297678	0.0101931	0.0065	0.0474099	0.00942568	2.3e-07	0.0348405	0.00827528	2.1e-05	0.0521515	0.00747105	6e-12	0.058367	0.00964128	1.1e-09	0.0194907
rs395980	4	177430072	T	G	0.00360058	0.0066362	0.55	0.00732298	0.00639902	0.32	0.0118808	0.00581109	0.042	0.0215902	0.00518172	3.7e-05	0.0156913	0.00464671	0.0005	0.025468	0.00599859	5.6e-06	0.0196064
rs72829750	17	54216507	C	T	0.0122451	0.00597647	0.036	0.0106037	0.00573344	0.091	0.0151963	0.00525313	0.0039	0.0153464	0.00464697	0.0017	0.0158657	0.00417271	0.00057	0.020066	0.00538675	0.00014	0.0201509
5:138464340_CA_C	5	138464340	CA	C	0.0189286	0.00636417	0.0021	0.0204445	0.00609718	0.00068	0.020794	0.00557333	0.00041	0.0135571	0.00491445	0.0046	0.0101418	0.00441632	0.021	0.00090884	0.00574337	0.74	0.0206798
rs72894776	6	35456827	C	T	-0.0369199	0.00912127	3.9e-05	-0.0291646	0.00877323	0.0016	-0.0320881	0.00805356	5e-05	-0.0170268	0.00706202	0.01	-0.0216027	0.00634783	0.0006	-0.00572017	0.00822904	0.43	0.0212957
rs320826	1	144816305	C	G	0.00835282	0.00698491	0.19	0.00241405	0.0066875	0.85	0.00735431	0.00610513	0.22	0.0164841	0.00540502	0.0023	0.0224561	0.00485039	4.9e-06	0.0204796	0.00626565	0.00039	0.022653
rs143365597	1	41540902	G	A	-0.236639	0.0524887	9.7e-06	-0.17977	0.0488584	0.00023	-0.109173	0.044246	0.012	-0.121561	0.0390095	0.0014	-0.123819	0.034997	0.00023	-0.0636369	0.0461517	0.26	0.0239658
rs6682646	1	22586432	A	G	-0.0205259	0.00781152	0.0047	-0.0184384	0.00747209	0.0066	-0.0113203	0.00683118	0.085	-0.0152912	0.0060188	0.01	-0.011516	0.00539253	0.019	-0.00630929	0.00704804	0.34	0.0240539
rs13212016	6	127326642	C	T	0.0140819	0.00660838	0.02	0.0109969	0.00633823	0.087	0.015064	0.00579515	0.012	0.0151228	0.00511273	0.0049	0.0231659	0.00459336	3.2e-07	0.0284818	0.0059764	1.6e-06	0.024983
rs72761015	9	139620333	C	T	0.000321957	0.00884869	0.95	0.0156251	0.00856053	0.044	0.0254133	0.00776827	0.0012	0.0205625	0.00689044	0.0044	0.0256934	0.00616134	1.7e-05	0.0300001	0.00801466	0.00029	0.0250008
rs6129863	20	40179909	G	A	0.0149197	0.00703386	0.026	0.0169279	0.00674506	0.017	0.010943	0.00619116	0.074	0.00932337	0.00546605	0.1	0.00990225	0.00490745	0.049	0.00822913	0.00636156	0.16	0.0251052
rs7508325	19	4742465	G	A	0.00816914	0.00757227	0.3	0.0133685	0.00727526	0.036	0.0130715	0.00666452	0.048	0.016448	0.0058844	0.0039	0.0161592	0.00529109	0.0013	0.0159865	0.00683396	0.0083	0.0252726
rs12222197	11	125825224	G	T	-0.0167993	0.00594818	0.0059	-0.0192893	0.00573077	0.00065	-0.0187113	0.00523208	0.00016	-0.0077605	0.00463246	0.066	-0.006503	0.00415399	0.12	-0.0062693	0.00538568	0.31	0.0260712
2:218278503_CTGTT_C	2	218278503	CTGTT	C	-0.038101	0.00627955	2.1e-09	-0.0335556	0.00604161	7.3e-08	-0.0338601	0.00551954	4.4e-09	-0.0341573	0.00487864	6.1e-12	-0.0235496	0.00438614	3.3e-08	-0.0139077	0.00567844	0.0096	0.0261454
rs1047891	2	211540507	C	A	-0.0266366	0.00624058	2.4e-05	-0.0234532	0.00599339	9.4e-05	-0.0222496	0.00550397	3.5e-05	-0.0200084	0.00486583	2.8e-05	-0.0213322	0.00437503	1.9e-06	-0.0141962	0.00566421	0.011	0.0264468
rs223929	4	12901753	A	C	0.0240657	0.00649928	0.00033	0.0318383	0.00625954	2.5e-07	0.0203161	0.00570256	0.00026	0.0143622	0.00503673	0.0065	0.01571	0.0045335	0.00037	0.00577343	0.00587167	0.51	0.0266147
rs62578126	9	129375338	C	T	0.000202434	0.00604349	0.98	0.0112875	0.00581514	0.084	0.0121538	0.00530817	0.029	0.0127834	0.00469702	0.0033	0.0161756	0.00420694	0.00016	0.015363	0.00547729	0.0079	0.0278325
8:124432591_GC_G	8	124432591	GC	G	0.116187	0.0353224	0.00081	0.0785948	0.0337638	0.029	0.103097	0.0314216	0.00061	0.0533498	0.0275249	0.043	0.0548598	0.0251257	0.027	0.0484351	0.0319343	0.11	0.0279523
rs6063534	20	49189168	C	T	0.0179697	0.0058812	0.0016	0.0156437	0.00562315	0.0024	0.0151108	0.00515059	0.0043	0.0158977	0.00455892	0.00025	0.0147048	0.00409283	0.00045	0.0135856	0.00526988	0.0058	0.028121
rs7181956	15	101713433	G	A	0.00701256	0.00731478	0.44	0.00893101	0.00707218	0.22	0.0158897	0.00647711	0.01	0.0191383	0.00573272	0.00057	0.0161328	0.00512317	0.0013	0.0302956	0.0066355	6.9e-06	0.0282051
rs12271773	11	2809196	G	A	-0.0350634	0.0092085	0.00012	-0.0411009	0.00885266	3.1e-06	-0.0415309	0.00806515	3.4e-07	-0.0288286	0.00707161	4.3e-05	-0.0212639	0.00639944	0.0011	-0.0167335	0.00835305	0.043	0.0285655
rs544955246	15	44185330	A	AC	0.00503154	0.0239118	0.94	0.0493421	0.0229593	0.027	0.0433501	0.0208463	0.016	0.0622827	0.0187492	0.0019	0.0593557	0.0167569	0.00059	0.0680604	0.0214626	0.0006	0.0288338
rs6557894	8	26086913	C	T	0.01691	0.00587253	0.0042	0.0133339	0.00563354	0.014	0.014972	0.00514072	0.0024	0.00799118	0.00456286	0.092	0.00875049	0.00409259	0.046	0.00886366	0.00528745	0.09	0.0288614
rs9388490	6	126704795	C	T	-0.0321585	0.00592421	1.7e-08	-0.0409477	0.00565453	8.9e-14	-0.0423457	0.00518792	6.4e-16	-0.04691	0.00458651	3.3e-23	-0.0473776	0.00410975	4.9e-31	-0.0453458	0.00533469	6.7e-17	0.0298996
rs10824747	10	81118464	T	C	0.0228801	0.00584088	6.7e-05	0.0215811	0.00562795	0.00017	0.0252854	0.00513641	7.8e-07	0.0132957	0.00454336	0.0013	0.0144977	0.00407565	0.00038	0.00657344	0.00527676	0.18	0.0324803
rs2224538	20	38552078	T	C	0.011219	0.00609076	0.065	0.0118633	0.00588962	0.031	0.0171649	0.00537812	0.00087	0.012615	0.00473775	0.0032	0.027302	0.00426906	1.1e-10	0.0315167	0.00551026	1.9e-08	0.0330352
rs8904	14	35871217	G	A	0.0210437	0.00608179	0.0011	0.0153646	0.00585105	0.0057	0.0166238	0.00533781	0.00078	0.0167206	0.00471782	0.00018	0.0132866	0.00424622	0.0016	0.00720096	0.00550625	0.15	0.0330416
rs34198321	12	116196316	C	CAA	-0.0323222	0.0074208	1e-05	-0.0293159	0.00711329	7e-05	-0.02213	0.00647251	0.0005	-0.029231	0.00576596	3.6e-06	-0.0138403	0.00519711	0.013	-0.010188	0.00672537	0.12	0.0334427
rs116092985	16	2160973	A	G	0.0521767	0.0100792	2.4e-07	0.0504842	0.00977179	1.8e-07	0.025685	0.00884848	0.0043	0.0333246	0.00784074	1.4e-06	0.0281797	0.00699451	1.9e-05	0.023422	0.00908878	0.013	0.0341047
rs301804	1	8476441	C	G	0.0112121	0.00631818	0.065	0.00949392	0.00607608	0.089	0.0168971	0.00555137	0.003	0.0159336	0.00488662	0.0012	0.0161271	0.00439723	0.0002	0.0221727	0.00571387	0.00042	0.0345315
rs7147987	14	65538131	A	G	0.0124371	0.00589521	0.015	0.00695706	0.00566806	0.15	0.0111687	0.00518008	0.043	0.0218775	0.00458899	4.6e-06	0.0212946	0.00412132	2.1e-07	0.0227782	0.00532496	2.2e-05	0.0346342
rs1705001	6	33192915	G	A	-0.00453778	0.00688983	0.57	-0.0120332	0.00663444	0.079	-0.0120746	0.00606931	0.069	-0.0128479	0.00533901	0.019	-0.0156622	0.00480134	0.00032	-0.0140829	0.00623295	0.026	0.0351468
rs4252548	19	55879672	C	T	0.03534	0.0200266	0.088	0.0596884	0.018689	0.0012	0.0552092	0.0177044	0.0011	0.0941577	0.0154738	6.2e-09	0.0769405	0.01398	3.1e-08	0.0916468	0.0183828	4.4e-07	0.037444
rs147110934	19	55993436	G	T	0.0935876	0.0188421	1.7e-06	0.0816091	0.0185482	5.9e-06	0.0631605	0.0167392	0.00047	0.0709064	0.0147572	1.5e-06	0.06952	0.0132448	9.2e-08	0.0546505	0.0170439	0.0018	0.0389952
10:5246210_AAAAC_A	10	5246210	AAAAC	A	-0.0366253	0.00860664	4e-05	-0.0328426	0.0082723	9.7e-05	-0.0161103	0.00757953	0.026	-0.0165382	0.00666476	0.019	-0.020477	0.00599629	0.00033	-0.0110426	0.00772468	0.12	0.0414467
rs45580931	16	88507172	C	T	0.0201452	0.0146925	0.16	0.0241835	0.0141279	0.098	0.0172377	0.01303	0.16	0.0293018	0.011568	0.01	0.047781	0.0104075	4.1e-06	0.0417911	0.0133888	0.0013	0.0420444
rs35762	12	102949647	T	C	0.0339121	0.00811308	7.6e-05	0.0347093	0.00782973	1.8e-05	0.0188734	0.00714344	0.0081	0.0208855	0.00629605	0.00064	0.019943	0.00565483	0.00028	0.0185609	0.00733141	0.0052	0.0437655
rs11678716	2	33487251	G	C	0.0217945	0.0115987	0.048	0.0308421	0.0111033	0.0038	0.0255218	0.0101905	0.017	0.0289871	0.00904383	0.0015	0.0452422	0.00804604	1.2e-08	0.0408714	0.0103468	2.1e-05	0.0443362
rs72744832	1	201895664	T	C	0.0337936	0.0104888	0.00099	0.0505159	0.0101181	6.6e-07	0.0261202	0.00925212	0.0047	0.0204542	0.00819365	0.017	0.0162879	0.00732567	0.056	0.0154313	0.00948151	0.17	0.0450925
rs191720756	6	34204286	G	A	-0.10472	0.0261734	8.6e-05	-0.10447	0.0261401	2.8e-05	-0.0937388	0.0234309	9.1e-05	-0.0555349	0.0203445	0.0065	-0.0385785	0.0186718	0.032	-0.0667382	0.0239362	0.0025	0.0452821
rs17184689	14	24794440	T	G	-0.0198327	0.00675246	0.0029	-0.0204153	0.00655863	0.002	-0.0208735	0.0059558	0.00027	-0.0191074	0.00526209	0.00014	-0.0168292	0.00473426	0.0002	-0.0126775	0.00613564	0.024	0.045896
rs1190543	14	102898858	A	G	-0.0188677	0.00699031	0.0099	-0.024042	0.00673687	0.00024	-0.0139437	0.00617062	0.017	-0.0158344	0.00542404	0.0043	-0.00950069	0.00487162	0.097	-0.0110555	0.00630855	0.043	0.0470027
rs61431557	6	34717578	C	T	-0.0516039	0.00850669	9.7e-10	-0.0557166	0.00822291	5.5e-12	-0.0347668	0.00746172	8.9e-07	-0.0370356	0.00656153	1.7e-08	-0.0315102	0.00593457	2e-07	-0.0350672	0.00770275	3.5e-06	0.0471766
4:111592114_TC_T	4	111592114	TC	T	-0.0116709	0.0070371	0.074	-0.00484035	0.00677688	0.58	-0.0100331	0.00617124	0.098	-0.0112488	0.00546027	0.03	-0.023872	0.00489484	1.7e-06	-0.0242119	0.0063732	0.00014	0.0476149
rs137968292	2	179337264	C	T	-0.0250138	0.0291076	0.3	-0.0352223	0.0286229	0.21	-0.0123478	0.0256266	0.75	-0.0557713	0.0233069	0.013	-0.0628929	0.0202677	0.00085	-0.0669405	0.0266045	0.012	0.0478322
rs2871865	15	99194896	C	G	0.0631817	0.00917144	8.4e-12	0.0590034	0.00876809	1.7e-11	0.0546928	0.00809066	1e-11	0.0415024	0.00707812	4.2e-09	0.0516531	0.00640144	4.6e-16	0.0362486	0.00819029	6.2e-06	0.048117
rs9596092	13	49967824	A	T	0.0151705	0.0108107	0.09	0.0167392	0.0104082	0.12	0.0157083	0.00962576	0.061	0.0213467	0.00844941	0.0065	0.0205273	0.00760745	0.0083	0.0200676	0.00987632	0.048	0.0483941
rs639933	5	134467751	C	A	-0.0192215	0.00611106	0.0032	-0.0280002	0.00588451	2e-06	-0.0132706	0.00537609	0.015	-0.00690714	0.004754	0.088	-0.00614871	0.00425924	0.13	-0.00771924	0.00554178	0.11	0.0485962
rs76895963	12	4384844	T	G	-0.187396	0.0226203	6.8e-17	-0.177069	0.0218087	2.7e-16	-0.199785	0.0197883	8.1e-25	-0.151622	0.0175618	3.3e-17	-0.156754	0.0158604	3.7e-23	-0.124725	0.0203036	2.3e-09	0.0496278
rs6987355	8	134618967	A	T	-0.0216223	0.00729668	0.0021	-0.0223147	0.00700386	0.0015	-0.01975	0.00641755	0.0029	-0.00957999	0.00567768	0.071	-0.0147848	0.00509913	0.0027	-0.010196	0.0065905	0.15	0.0518369
rs118127175	17	46188183	G	T	0.0530947	0.0154465	0.00037	0.0488601	0.0148576	0.00069	0.0535099	0.0136753	0.00022	0.0518741	0.0119993	1.5e-05	0.0383681	0.0108901	0.00039	0.0319171	0.0138993	0.025	0.0530337
rs12451722	17	67434225	T	C	-0.0137959	0.00595127	0.017	-0.0122069	0.00570559	0.028	-0.0130264	0.00523595	0.026	-0.0129539	0.00463154	0.0025	-0.0187146	0.0041416	3.3e-06	-0.0216163	0.00538129	5.2e-05	0.056324
6:28916323_TACC_T	6	28916323	TACC	T	0.0267107	0.00598907	1.7e-05	0.02374	0.00578019	9.6e-05	0.0199754	0.00528654	0.00011	0.0223646	0.00464927	4.9e-07	0.0216253	0.00418666	1.4e-07	0.0173827	0.00540279	0.0012	0.0564311
rs10963680	9	18629283	G	A	0.0236363	0.00684004	0.00019	0.00893869	0.0066133	0.23	0.0137073	0.00602285	0.021	0.00935416	0.00533857	0.07	0.0100328	0.00477643	0.03	0.00293915	0.00616645	0.65	0.0568652
rs4962504	10	127748789	G	A	0.00322689	0.00919766	0.68	0.0191983	0.00884667	0.038	0.00527271	0.00810638	0.59	0.0138787	0.00710715	0.033	0.0252144	0.00641095	8.9e-05	0.0287819	0.00830983	0.001	0.0570033
rs2008174	22	39860130	C	T	-0.0150562	0.00684764	0.025	-0.0151227	0.00657614	0.013	-0.0142161	0.00600436	0.014	-0.0154226	0.00532326	0.0041	-0.0115681	0.00478332	0.01	-0.00959284	0.0061845	0.11	0.0586294
rs544505467	4	106216800	T	TA	0.0359735	0.00605821	4.3e-09	0.0265251	0.0058266	3.9e-06	0.0251918	0.00531524	3.4e-06	0.020666	0.00469853	4.6e-06	0.0209242	0.00421602	8.3e-07	0.0236731	0.00548307	6e-06	0.0587785
1:11111976_TGAA_T	1	11111976	TGAA	T	0.0191665	0.00672693	0.0037	0.0155299	0.00648232	0.019	0.0264823	0.00590129	6.4e-06	0.0232023	0.00522985	1.3e-05	0.0248954	0.00469102	3.9e-08	0.0304657	0.00610883	6e-07	0.0602625
rs201570119	2	112256320	T	C	-0.0213724	0.00723934	0.0022	-0.0207889	0.00689161	0.0038	-0.0238663	0.00631171	0.00015	-0.0106588	0.00558936	0.081	-0.0121452	0.00502445	0.015	-0.0122026	0.00650065	0.05	0.0665842
rs28616221	19	35554479	G	A	0.0259229	0.00761048	0.00059	0.0299079	0.00733611	4.1e-05	0.0130388	0.00674568	0.054	0.0181218	0.00595124	0.0023	0.0171055	0.00531032	0.0014	0.00776427	0.0068914	0.26	0.0670592
6:156535157_CT_C	6	156535157	CT	C	-0.0138142	0.00593961	0.03	-0.0193348	0.00568288	0.00076	-0.0120078	0.00521337	0.02	-0.0132132	0.00461633	0.013	-0.00490162	0.00413212	0.18	-0.00766225	0.00535047	0.19	0.0688698
2:225286049_ATATATATG_A	2	225286049	ATATATATG	A	-0.0345248	0.00615776	7e-09	-0.0182642	0.00591749	0.0016	-0.0178264	0.00540339	0.0011	-0.0157625	0.00476876	0.0019	-0.00957903	0.00428647	0.014	-0.0165551	0.00557334	0.0018	0.0697135
rs1048243	3	157815461	A	G	-0.0184947	0.00608025	0.0022	-0.0187702	0.00583441	0.0029	-0.0133415	0.00534244	0.0084	-0.0102355	0.00471936	0.059	-0.0144159	0.00423073	0.00088	-0.00842236	0.00547411	0.14	0.0705091
rs78525785	13	111038331	C	T	0.0188093	0.00610205	0.0019	0.016196	0.00583632	0.0025	0.0156036	0.00533522	0.0014	0.0180191	0.00473524	0.00013	0.0135321	0.00424924	0.001	0.00890422	0.00547932	0.075	0.0705801
rs61781391	1	40077537	G	A	-0.0132434	0.00707197	0.074	-0.00365699	0.00678166	0.51	-0.00791835	0.00619131	0.19	-0.0150816	0.00548471	0.0025	-0.0210535	0.00494338	3.7e-05	-0.0202559	0.00639518	0.0022	0.0720479
rs35915221	19	9498618	C	CA	-0.0109523	0.0059485	0.081	-0.0164702	0.00572381	0.006	-0.0127441	0.00524969	0.017	-0.00893791	0.00462868	0.053	-0.00931541	0.00414445	0.015	-0.00365809	0.00537389	0.47	0.0739195
rs1242507	17	17365399	G	A	-0.0126819	0.00610597	0.041	-0.0181569	0.0058625	0.0018	-0.013152	0.00536715	0.015	-0.0128943	0.0047509	0.0084	-0.010452	0.00425533	0.011	-0.00541293	0.00553671	0.48	0.0741217
rs7538833	1	16504381	T	C	0.0150012	0.00604125	0.016	0.0147828	0.00577825	0.015	0.00973456	0.00527336	0.098	0.0110546	0.00466804	0.0078	0.00726722	0.0041846	0.093	0.0106298	0.00542782	0.036	0.0750998
rs78896073	4	90820307	T	A	0.00763423	0.0138547	0.65	0.0107432	0.01331	0.28	0.0297103	0.012238	0.024	0.0285604	0.0108228	0.011	0.0301706	0.00972765	0.0055	0.0252755	0.0125492	0.044	0.0751205
rs2070598	14	75360906	G	A	-0.00994985	0.00588061	0.071	-0.0176553	0.00564322	0.0023	-0.0123861	0.00515657	0.017	-0.0225878	0.00455899	1.7e-06	-0.0190008	0.00408454	3.1e-06	-0.0226201	0.00531375	0.00012	0.0754424
rs2005172	17	61996255	A	C	-0.0523215	0.00619347	2.3e-18	-0.0395063	0.00591401	5.8e-12	-0.049238	0.00542284	1.8e-19	-0.0454722	0.00478061	1.3e-22	-0.0383348	0.00429914	5.1e-20	-0.0299971	0.00556456	1.6e-07	0.0755031
rs1052256	1	172363488	A	G	-0.0222924	0.00739836	0.0017	-0.0267267	0.00718015	0.00038	-0.0202618	0.00654172	0.0023	-0.0231429	0.00577944	3.8e-05	-0.0181689	0.00520348	0.00021	-0.0150611	0.00672531	0.025	0.0773935
rs7689420	4	145568352	T	C	-0.0563873	0.00777141	8.2e-14	-0.0453871	0.00747072	4.1e-10	-0.0483221	0.00686848	4.9e-12	-0.0372027	0.00606313	2.9e-10	-0.0454924	0.00544158	1.3e-17	-0.0325813	0.00703147	1.5e-06	0.0795924
rs11243202	6	7719065	T	C	-0.0350127	0.00588234	2.9e-09	-0.033512	0.00563104	3.1e-09	-0.0350393	0.00515706	2.3e-11	-0.0362105	0.00456581	9.6e-16	-0.0251424	0.00410138	8.9e-10	-0.0230955	0.00531286	5.4e-06	0.0804376
rs2647873	12	103081192	A	G	0.0108164	0.00588056	0.059	0.0161414	0.00563971	0.0073	0.0122826	0.0051238	0.011	0.0159277	0.00454588	0.00024	0.0157825	0.00406996	8e-05	0.0238219	0.00527612	4.5e-06	0.0810286
rs7729769	5	127213047	A	G	0.00466281	0.00706529	0.53	0.00419046	0.00675775	0.53	0.0250468	0.00622937	0.0001	0.0232029	0.00549127	1.2e-05	0.0180219	0.00492719	8.8e-05	0.0276932	0.00635929	8.2e-06	0.0830113
16:20039533_CA_C	16	20039533	CA	C	-0.0161038	0.00642126	0.0091	-0.0184472	0.0061687	0.0038	-0.0144299	0.00565167	0.011	-0.0123888	0.00499055	0.012	-0.0143098	0.00445939	0.0025	-0.011784	0.00578729	0.069	0.0843047
rs14976	2	85818886	C	T	-0.0278293	0.00632216	9.3e-06	-0.0189028	0.00606407	0.0011	-0.0208203	0.00555727	0.00015	-0.0129189	0.00490224	0.008	-0.00758367	0.00442262	0.11	-0.0170904	0.00572779	0.0025	0.0855645
rs1708301	7	28187415	G	C	0.0335244	0.00820432	7.7e-05	0.0246277	0.0078854	0.0022	0.0402921	0.00722942	4e-08	0.0245241	0.00638608	0.00012	0.0193365	0.00570656	0.001	0.0115154	0.00738275	0.099	0.0862506
rs867529	2	88913273	G	C	-0.0117523	0.00649671	0.056	-0.00891756	0.00625302	0.14	-0.0210304	0.00570208	0.00024	-0.0220685	0.00503362	1.3e-05	-0.0198754	0.00450046	8.7e-06	-0.021109	0.00584106	0.0008	0.0866873
rs77156651	3	33263149	G	A	0.0159264	0.0130078	0.25	0.00879514	0.0124719	0.55	0.0378149	0.0114166	0.0014	0.033755	0.0100931	0.0046	0.0278101	0.0090674	0.0018	0.0531371	0.011536	2.3e-06	0.0887399
rs4073717	5	170864021	G	T	0.0382407	0.00728955	3.9e-07	0.0269816	0.00698153	5.3e-05	0.0229578	0.00641665	0.00035	0.0261941	0.0056784	6.4e-06	0.0252019	0.00508618	1.5e-06	0.0218117	0.00655572	0.00066	0.0888108
rs13297831	9	35911833	C	G	0.0182288	0.00598526	0.0016	0.0210215	0.00574201	0.00017	0.00784645	0.00526514	0.16	0.0088244	0.00463553	0.046	0.00729281	0.00417801	0.081	0.00999685	0.00541205	0.088	0.0898748
rs9266244	6	31325692	G	A	0.052745	0.00641975	7.7e-15	0.0481146	0.00617357	5e-14	0.0383385	0.00564255	9e-12	0.0327107	0.00499096	7.7e-11	0.0420348	0.00446947	4.4e-19	0.0318737	0.00579218	7.7e-09	0.0901583
19:50281090_TG_T	19	50281090	TG	T	-0.0222759	0.00593189	0.00014	-0.0200023	0.00570461	0.00017	-0.0157399	0.0052227	0.0043	-0.0137455	0.00461236	0.0019	-0.0125383	0.00413451	0.002	-0.0169293	0.00534911	0.0021	0.0907076
rs1472852	4	17910236	C	A	0.0750787	0.00797327	1.8e-21	0.0622132	0.00770376	5.7e-16	0.061238	0.00704239	8.8e-19	0.0539911	0.00623156	1.6e-17	0.060806	0.00554224	1.9e-27	0.0554379	0.00724841	7.1e-15	0.0909211
rs13237426	7	46507656	T	C	0.0349319	0.0120487	0.0021	0.0425034	0.0115918	9.2e-05	0.028795	0.0105171	0.0046	0.039811	0.00953577	5.2e-05	0.0632614	0.00849456	5.7e-15	0.0569351	0.0109497	6.3e-08	0.0911188
rs2115959	3	169117792	A	C	-0.012075	0.00587955	0.032	-0.0109342	0.00565003	0.053	-0.00974468	0.00515268	0.039	-0.00814534	0.00456603	0.028	-0.0103015	0.00408547	0.01	-0.00580817	0.00529739	0.32	0.0930452
rs3763467	7	94022118	T	C	0.0298073	0.00921303	0.00068	0.0340682	0.00888135	4.9e-05	0.0226567	0.00814928	0.0025	0.0130137	0.00717061	0.047	0.0177365	0.00642885	0.0079	0.0195138	0.00827355	0.021	0.0941705
rs197907	17	44982081	G	C	0.0215035	0.0065869	0.0024	0.0164613	0.00633697	0.0074	0.0139791	0.00578598	0.015	0.0155936	0.00512389	0.0032	0.00751672	0.00459354	0.056	0.0139083	0.00594469	0.028	0.0945213
rs555994863	12	120573316	C	T	-0.0688033	0.0215994	0.0014	-0.0560517	0.0209446	0.004	-0.0583568	0.0188937	0.0019	-0.0505967	0.0167208	0.0024	-0.00412254	0.0149166	0.84	-0.0372087	0.0193634	0.04	0.0951745
rs184318723	6	32558428	G	C	-0.121897	0.0196721	2.7e-09	-0.0792603	0.0186451	2.6e-05	-0.0544529	0.0169812	0.00094	-0.0673624	0.015108	4.4e-06	-0.0661377	0.0136315	4.3e-06	-0.0562474	0.0175557	0.00065	0.0959612
rs61944841	13	27049616	G	A	-0.0196552	0.00616159	0.001	-0.0228265	0.0059011	9.3e-05	-0.0248	0.00540555	4.4e-06	-0.0235936	0.00476577	5.9e-07	-0.0243791	0.00427007	7e-09	-0.0241589	0.00552912	7.3e-07	0.0972028
rs7532674	1	208026739	G	T	-0.0285239	0.00669977	1.2e-05	-0.0165513	0.00644961	0.0077	-0.0140651	0.00588278	0.013	-0.0133549	0.00521386	0.016	-0.0106053	0.00465682	0.02	-0.0154524	0.0060408	0.023	0.09771
rs4959697	6	2670598	T	C	-0.0165248	0.00677275	0.017	-0.0224789	0.00650915	0.00063	-0.0101432	0.00595124	0.13	-0.0108351	0.00525748	0.048	-0.0121284	0.00471068	0.0038	-0.00725317	0.00610485	0.36	0.0985771
rs7916821	10	69933969	G	A	-0.0182518	0.00584794	0.0017	-0.0159779	0.00561837	0.0034	-0.0188177	0.00515972	0.00017	-0.0203119	0.00453086	3.9e-06	-0.025232	0.00407207	1.2e-10	-0.0208255	0.00527209	0.00012	0.098827
rs35947355	6	15507250	G	A	0.0192244	0.00707881	0.0049	0.0228132	0.00677439	0.00064	0.0266083	0.00621402	2.7e-05	0.0148704	0.0054858	0.0083	0.015517	0.00492266	0.0019	0.000654808	0.00638869	0.82	0.0990423
rs60389750	18	77182836	C	T	0.0151683	0.00647777	0.02	0.0136798	0.00627383	0.044	0.0149951	0.00572112	0.008	0.0179426	0.00506236	0.00017	0.0189844	0.00453552	1.6e-05	0.0166969	0.00585521	0.0086	0.0997561
rs9330813	22	46364161	G	A	0.0197377	0.00630248	0.0027	0.0118786	0.00606839	0.045	0.0180053	0.00555653	0.001	0.0142677	0.00489642	0.014	0.0103354	0.00441127	0.025	0.0112088	0.00570321	0.04	0.100235
rs244711	5	176509193	C	T	-0.0335454	0.00674756	4.6e-07	-0.0280709	0.00649023	1e-05	-0.0336392	0.00595253	1.2e-08	-0.0217121	0.00523466	5.8e-05	-0.0271384	0.00471232	1.4e-08	-0.0191031	0.00607675	0.0014	0.100317
rs134040	22	28054280	G	A	-0.014416	0.00587331	0.015	-0.0167489	0.00570909	0.0028	-0.0131457	0.00518088	0.015	-0.00868424	0.00459502	0.054	-0.00337093	0.00410846	0.52	-0.0106388	0.00533282	0.046	0.101034
rs11590254	1	92316573	A	T	-0.0183639	0.0063412	0.0036	-0.0279353	0.00606092	4.5e-06	-0.0170583	0.00552532	0.0031	-0.0144955	0.00490747	0.0017	-0.0145337	0.00440098	0.00084	-0.0120972	0.0057135	0.058	0.101076
rs527864481	14	103859143	C	CT	-0.0151189	0.00633307	0.024	-0.0162944	0.00607056	0.0079	-0.0114099	0.00554351	0.09	-0.019975	0.0049101	5.1e-05	-0.0286426	0.00438449	1.8e-11	-0.0222424	0.0057065	7.4e-05	0.101664
rs17010957	4	86719165	T	C	0.0161317	0.00832041	0.051	0.0158456	0.00796811	0.038	0.0175275	0.00728375	0.012	0.0152561	0.00645767	0.018	0.0205048	0.00575809	0.00028	0.0301175	0.00748992	3.6e-05	0.103413
rs2436772	2	47283557	G	A	-0.00977976	0.00720438	0.12	-0.0198572	0.00687623	0.0057	-0.0168803	0.00624162	0.01	-0.0184197	0.00557788	0.0027	-0.0194844	0.00498392	3.6e-05	-0.0200529	0.00648812	0.0067	0.105859
rs2102808	2	169117025	G	T	-0.0202205	0.00900563	0.021	-0.023166	0.00864226	0.0088	-0.0200988	0.00789087	0.01	-0.0170987	0.00701956	0.0051	-0.0171386	0.00630241	0.0043	-0.0184097	0.00816581	0.029	0.106108
rs75112004	6	39799714	G	GA	0.0225468	0.00685225	0.0011	0.0168017	0.00657551	0.0082	0.0203503	0.00601547	0.0009	0.00433687	0.00531155	0.47	0.0125589	0.00476409	0.0052	0.00764613	0.00617904	0.2	0.106692
rs8073219	17	39977734	A	G	0.00933825	0.00671077	0.11	0.00591845	0.0064336	0.37	0.0120377	0.00589395	0.024	0.0115877	0.00521255	0.018	0.0111751	0.00468765	0.023	0.0220854	0.00606997	0.00042	0.107201
rs73069098	12	19548936	A	G	0.0358394	0.0116204	0.002	0.0194658	0.0111687	0.075	0.0263736	0.0102848	0.0089	0.0214787	0.00902814	0.046	0.0236769	0.00809016	0.0047	0.00672466	0.0104928	0.29	0.108157
rs2421206	19	11262477	T	G	0.0135884	0.00626829	0.045	0.0109154	0.00604276	0.055	0.0111753	0.00553378	0.053	0.0140068	0.00487688	0.006	0.0156159	0.00437624	0.00076	0.0267997	0.00566529	1.4e-06	0.108479
rs112981250	17	43223316	C	CAT	0.036499	0.00626954	1.1e-08	0.0328708	0.00606391	5.5e-08	0.0228145	0.00554068	4e-05	0.0276027	0.0048713	1.1e-07	0.0239769	0.00440132	1.2e-07	0.0266144	0.00568258	3.7e-06	0.110061
rs2648725	10	93015079	T	A	0.000205134	0.00714315	0.91	-0.01225	0.00691816	0.11	-0.0150268	0.00627502	0.014	-0.0219816	0.0055526	3.2e-05	-0.0146003	0.00497064	0.0033	-0.0186276	0.00642358	0.0044	0.111705
rs546819639	3	129052157	C	T	-0.0297786	0.0102079	0.004	-0.0258849	0.00981507	0.0082	-0.0282768	0.00895006	0.00091	-0.0386662	0.00796162	4.1e-06	-0.0325694	0.00711222	6e-06	-0.0399389	0.00931279	1.2e-05	0.111764
rs6552198	4	177785568	G	A	0.00861191	0.00608052	0.18	0.00953161	0.00584428	0.12	0.0114804	0.00533072	0.035	0.0185342	0.00472829	7.7e-05	0.0131538	0.0042421	0.0017	0.0163725	0.0054978	0.0013	0.113318
rs822430	1	156902259	G	A	0.00451633	0.00585336	0.47	0.00491841	0.00560516	0.25	0.00713247	0.00513054	0.22	0.00814122	0.00452747	0.076	0.00828343	0.00406153	0.04	0.0265269	0.00526348	2.6e-07	0.113967
rs62501195	8	24041988	A	C	0.0259706	0.00786783	0.0011	0.0289786	0.00759518	9.9e-05	0.0176523	0.0069344	0.01	0.0154203	0.00615314	0.016	0.0192357	0.00549982	0.00049	0.0172233	0.00710178	0.022	0.114188
rs591668	3	27535931	G	A	0.0107807	0.00598425	0.059	0.0142834	0.00573896	0.0096	0.0155035	0.00526138	0.0041	0.0123505	0.00464776	0.006	0.0155246	0.00416202	0.00025	0.0235236	0.00540437	1.7e-05	0.11558
5:77454314_GCTAA_G	5	77454314	GCTAA	G	0.0196999	0.00688865	0.0043	0.0139094	0.00662527	0.042	0.0224203	0.00604431	0.00015	0.0216682	0.0053526	3.4e-05	0.0290099	0.00481366	7.7e-10	0.0234853	0.00623758	5.2e-05	0.115864
rs11568828	17	61996273	T	C	0.0576695	0.00976269	7.8e-09	0.0511399	0.00937969	2.6e-08	0.0381918	0.00852839	4e-06	0.0470924	0.00759314	1.6e-09	0.0438532	0.00679844	1.6e-10	0.0401693	0.00886497	1.3e-06	0.120748
rs1341732	9	15901875	A	G	-0.00615912	0.00590876	0.36	-0.0129043	0.00570217	0.017	-0.0144966	0.00520838	0.0026	-0.0116053	0.00460311	0.019	-0.0167141	0.00414351	4e-05	-0.0137999	0.00536676	0.0048	0.122071
rs10015974	4	184196254	A	G	-0.0134555	0.00682431	0.072	-0.00640027	0.00660691	0.42	-0.00870165	0.00600568	0.14	-0.0221197	0.00529751	2.1e-05	-0.018374	0.0047707	0.00031	-0.0203595	0.00621499	0.0013	0.122215
4:17941795_GTA_G	4	17941795	GTA	G	0.0370778	0.00649644	3.4e-09	0.0356404	0.0062364	8.3e-09	0.0433801	0.00571203	4e-14	0.0306816	0.00504796	9.9e-10	0.0324217	0.00450305	7.7e-14	0.0245073	0.00587185	1.5e-05	0.122332
rs10796820	11	69303727	G	T	0.0200891	0.00588309	0.0006	0.0198428	0.00565451	0.0008	0.0208574	0.00516605	6.3e-05	0.0152483	0.00455505	0.00054	0.0120141	0.00408348	0.0032	0.0171655	0.00529618	0.0013	0.122545
rs7735891	5	131597005	C	T	-0.0149514	0.00586754	0.0088	-0.0254085	0.00563363	8.7e-06	-0.0218063	0.00514992	2.4e-05	-0.0224071	0.00454631	4.2e-07	-0.02406	0.00408199	4e-09	-0.0260712	0.00527609	1.4e-06	0.123286
rs753850502	5	168256683	AG	A	0.0406353	0.00719822	2.3e-09	0.0250467	0.0069261	0.00041	0.0368308	0.00628932	7.3e-10	0.027887	0.00559034	3.9e-07	0.0220169	0.00502347	1e-05	0.0259208	0.00647135	8.8e-05	0.123601
7:1567032_AACACACACAC_A	7	1567032	AACACACACAC	A	0.017408	0.00590147	0.0016	0.0134341	0.00569215	0.023	0.0104745	0.00518824	0.057	0.0154992	0.00458222	0.00068	0.0115529	0.00413069	0.0029	0.00664861	0.00533839	0.15	0.12393
rs17205463	15	62381413	C	T	0.029034	0.00589245	2.4e-07	0.0210907	0.00565539	0.00015	0.0265838	0.00518815	4.4e-07	0.0229052	0.0045726	8e-07	0.0111914	0.00411733	0.0072	0.0195539	0.00534538	0.00017	0.123949
rs539280149	6	56646497	T	C	-0.226968	0.0930024	0.014	-0.248335	0.0858848	0.0054	-0.256362	0.08305	0.002	-0.124756	0.0704298	0.12	-0.109174	0.0618123	0.072	-0.174335	0.0781063	0.024	0.124355
rs10518426	4	124957112	T	C	-0.00780324	0.00592873	0.24	-0.0146532	0.00570992	0.0097	-0.0164657	0.00521974	0.0025	-0.0139056	0.00460003	0.0024	-0.0224158	0.00414741	1.6e-07	-0.0159455	0.00535597	0.002	0.125288
rs212526	1	21584941	T	C	-0.0224904	0.00595476	0.00011	-0.0223102	0.00570292	0.00015	-0.0287576	0.00522561	5.1e-08	-0.0158664	0.00461878	0.00078	-0.0167284	0.00414968	3.1e-05	-0.014536	0.00538382	0.0045	0.125631
rs11049576	12	28565280	T	C	0.0188829	0.00640578	0.0037	0.0294028	0.00620172	1.6e-06	0.0192456	0.00564386	0.00039	0.0232491	0.00499111	1.7e-06	0.0151706	0.00446536	0.00098	0.00452691	0.0057836	0.37	0.126779
rs34517439	1	78450517	C	A	-0.0535244	0.00904786	5.2e-09	-0.0443426	0.00861979	1.6e-07	-0.0371676	0.00790346	4.9e-06	-0.0403503	0.00697787	5.6e-09	-0.0440089	0.00629261	2.4e-12	-0.0294298	0.0081414	0.00013	0.127918
rs6582398	12	42870444	C	T	-0.0121623	0.00612707	0.061	-0.0221757	0.00587048	0.00016	-0.0153099	0.00535686	0.0024	-0.0133531	0.00475337	0.0064	-0.011374	0.00425187	0.0043	-0.00399374	0.00552831	0.5	0.128635
rs8181166	9	89116628	G	C	-0.0190785	0.0058623	0.0017	-0.013262	0.00566449	0.016	-0.0135125	0.00516295	0.007	-0.0167949	0.00455425	0.00019	-0.00489022	0.00409475	0.22	-0.0101223	0.0052861	0.027	0.130862
rs12986064	19	54755133	T	C	-0.0132604	0.00605703	0.02	-0.0175801	0.0058128	0.0018	-0.0173125	0.00530445	0.00096	-0.0117589	0.00469972	0.012	-0.0126568	0.00422625	0.0024	-0.00833009	0.00547399	0.16	0.13148
rs137957419	8	135812493	A	ATTTTAATAAAT	0.00895479	0.00650805	0.18	0.0179199	0.00628141	0.0025	0.0164162	0.0057325	0.0037	0.0235886	0.00507256	1.7e-05	0.016373	0.00453931	0.0002	0.025587	0.00588202	1.2e-05	0.131663
rs465983	5	55812130	A	G	0.00542386	0.00685926	0.3	0.00741397	0.00656668	0.22	0.0172765	0.00604458	0.0058	0.0117841	0.00534892	0.022	0.0146463	0.004791	0.0023	0.0141677	0.00621066	0.021	0.132373
rs62033029	16	50107273	G	A	0.0139181	0.00722611	0.052	0.00991137	0.00694729	0.11	0.00839242	0.00636098	0.21	0.00909725	0.00562989	0.051	0.0193108	0.00502344	5.8e-05	0.0280689	0.00651203	1.9e-05	0.133735
rs74497536	3	152018102	G	A	-0.047686	0.0196856	0.023	-0.064556	0.0187223	0.00055	-0.0344382	0.0172653	0.024	-0.0279472	0.0151842	0.077	-0.0229003	0.0138377	0.13	-0.036885	0.0177674	0.057	0.134878
rs76364830	8	13372120	G	A	0.0471651	0.012207	0.00017	0.0504306	0.0115592	8e-06	0.0376731	0.010571	0.00047	0.0476651	0.00941924	4.8e-07	0.0377831	0.0084554	1.1e-05	0.0358757	0.010988	0.001	0.136816
rs59912938	1	204502910	C	CT	-0.0180281	0.00623794	0.0037	-0.018657	0.006043	0.0031	-0.013031	0.00551984	0.024	-0.0153234	0.00486235	0.0012	-0.0159457	0.00438738	0.00065	-0.00889453	0.0056605	0.12	0.13764
rs1171614	10	61469538	T	C	0.0200171	0.00695541	0.0024	0.0222519	0.00669108	0.0011	0.0106506	0.00611691	0.081	0.0148102	0.00540333	0.0042	0.0156819	0.00483271	0.00041	0.00836269	0.00628507	0.23	0.1379
rs741610	2	176969206	A	G	-0.0246068	0.00618578	0.00011	-0.0155625	0.0059535	0.0072	-0.0125028	0.00543182	0.022	-0.00709497	0.00481416	0.16	-0.0154358	0.004326	0.00012	-0.00681544	0.00558083	0.32	0.138118
rs10913200	1	176521655	G	A	0.0791081	0.017717	1.3e-05	0.0463169	0.0168266	0.0026	0.0500571	0.0152637	0.00056	0.0524898	0.0135372	0.00017	0.0469956	0.0122067	0.00013	0.0460203	0.0155744	0.0035	0.139517
rs745771286	6	20534514	GA	G	-0.01334	0.0064755	0.036	-0.0188083	0.00623868	0.0034	-0.0185377	0.00570829	0.00055	-0.0108666	0.00502216	0.019	-0.0129089	0.00450562	0.0025	-0.00600157	0.00582876	0.35	0.141011
rs28507130	17	79412885	T	A	-0.00357877	0.00612913	0.52	-0.0107676	0.00589656	0.058	-0.017906	0.00540487	0.0011	-0.0236426	0.00477192	3.2e-06	-0.0188548	0.00427384	1.4e-06	-0.015875	0.00554513	0.0026	0.141269
rs576583353	8	41163687	C	CAGGGG	0.00668202	0.00603794	0.27	0.0105301	0.00582704	0.037	0.00447044	0.00530338	0.36	0.00939943	0.00470473	0.059	0.0161415	0.00421611	0.00011	0.0125163	0.00543843	0.031	0.141824
rs141356250	2	202979369	G	GACA	0.0162103	0.00585571	0.0048	0.0280732	0.00561456	2.2e-07	0.0248664	0.00514067	1.2e-06	0.015571	0.00454003	0.00044	0.00925836	0.00407847	0.019	0.0124805	0.00526797	0.025	0.142866
rs11042717	11	10303939	T	C	0.032065	0.00586025	1.8e-08	0.0350372	0.00563124	2.9e-10	0.0224219	0.00514335	2.8e-06	0.0240989	0.00454086	2.8e-07	0.0269683	0.00407827	7.5e-12	0.0220512	0.00528987	5e-05	0.143885
rs188738880	9	99776024	T	C	-0.0482807	0.0154275	0.003	-0.0395369	0.0150452	0.0084	-0.0494587	0.0138758	0.00036	-0.0357604	0.0119556	0.0011	-0.0414369	0.0107812	0.00012	-0.0114274	0.0140302	0.47	0.144739
rs6598200	12	132584186	G	A	-0.0140601	0.00800549	0.063	-0.0110272	0.00767739	0.14	-0.0239274	0.00699764	0.00043	-0.0141798	0.00622413	0.025	-0.0209728	0.00557429	0.0001	-0.0274659	0.00722452	8e-05	0.145259
rs10993370	9	97617103	C	G	-0.0168765	0.00590828	0.0044	-0.0105396	0.00567325	0.054	-0.0172772	0.00519925	0.00052	-0.0155938	0.00458536	0.00068	-0.0176529	0.00411408	8.7e-06	-0.026491	0.00531981	3.1e-07	0.14673
rs35327241	10	105191396	T	TA	-0.01955	0.00601158	0.00081	-0.020189	0.00580415	0.00041	-0.0211891	0.00529165	3.4e-05	-0.00691434	0.00466756	0.13	-0.0134694	0.00418442	0.0017	-0.0112213	0.00544478	0.056	0.147354
rs55852614	2	172416869	T	C	0.0402828	0.00676814	2.1e-09	0.0455951	0.0064924	1.3e-12	0.0421413	0.00593432	2.4e-12	0.0431247	0.00523933	1.4e-16	0.0272713	0.00469152	3.6e-10	0.034089	0.00609731	1.3e-08	0.147377
rs35631698	21	16549469	G	GC	-0.0113249	0.00607726	0.036	-0.00889631	0.00590802	0.17	-0.0114397	0.00538669	0.062	-0.0119436	0.00473256	0.013	-0.0117615	0.00425958	0.0036	-0.0205626	0.00552075	0.00037	0.147594
rs33966734	6	41903798	C	A	0.140701	0.0255674	1.1e-08	0.134588	0.0239709	9.7e-09	0.116252	0.0226955	1e-06	0.0900746	0.0198858	1.3e-05	0.108711	0.0178778	1e-10	0.113795	0.0232329	3.7e-07	0.148592
rs12700667	7	25901639	G	A	0.0164505	0.00666917	0.017	0.0197154	0.00641778	0.0027	0.0234253	0.00586663	7.3e-05	0.0177946	0.0051803	0.00017	0.0140855	0.00466727	0.0021	0.00845428	0.00604534	0.16	0.149358
rs751030010	7	26607030	TA	T	0.0205786	0.00609809	0.00097	0.0200761	0.00588317	0.0014	0.0125329	0.00537304	0.035	0.021279	0.00474504	8.4e-06	0.00723695	0.00426353	0.11	0.01095	0.00552764	0.073	0.149501
rs12713004	2	23896049	A	G	-0.0373165	0.00652466	7.4e-09	-0.0367441	0.00628939	5.3e-09	-0.0332764	0.00573148	1.1e-08	-0.0340817	0.00507338	6.1e-12	-0.0281719	0.00455821	3.7e-10	-0.0342391	0.00590769	5.3e-09	0.149791
rs282302	5	67315925	G	A	-0.0326566	0.0102283	0.0048	-0.0270727	0.00985521	0.0038	-0.0209721	0.00896475	0.022	-0.0214812	0.00794572	0.011	-0.0206961	0.00716197	0.0033	-0.0248019	0.00921413	0.004	0.150962
rs10202701	2	232328681	C	T	-0.0217901	0.0058852	0.00048	-0.0287013	0.00565263	2.7e-07	-0.0274371	0.00512862	2e-07	-0.0228422	0.0045602	9.4e-08	-0.0218059	0.00408814	1.2e-07	-0.0132075	0.00529953	0.011	0.15205
rs6477489	9	99239841	A	C	-0.0386571	0.00707127	9e-08	-0.0497358	0.00680979	1.1e-12	-0.0322912	0.00619009	1.3e-07	-0.0431832	0.00547763	3.3e-16	-0.0305427	0.00490292	4.7e-10	-0.0253151	0.00637445	0.00012	0.152864
rs36000545	17	79093822	A	G	0.0228203	0.00607944	0.00019	0.0226083	0.00581548	0.00018	0.0284044	0.00531532	2.8e-07	0.0165725	0.00470554	0.0005	0.0206083	0.00422901	2e-06	0.00878647	0.00546993	0.15	0.152984
rs73441521	18	46643329	T	G	0.0246808	0.0133462	0.065	0.0280787	0.0128426	0.032	0.0212173	0.0116677	0.03	0.0447576	0.01022	7.1e-06	0.0455592	0.00933306	3.2e-07	0.0342772	0.0121491	0.0075	0.153039
rs3121580	1	218492121	T	C	-0.0196793	0.00774036	0.0059	-0.0214988	0.00742863	0.0032	-0.0193378	0.006763	0.0046	-0.0191444	0.00602136	0.0011	-0.0133636	0.0054133	0.016	-0.0178774	0.00702016	0.0064	0.153634
rs34313173	5	36803614	T	TA	0.02641	0.00592181	5.1e-06	0.0166896	0.00566689	0.0037	0.0224901	0.00520464	9.1e-06	0.0272345	0.00459085	2.3e-10	0.0281253	0.00412767	6.6e-12	0.0294374	0.00532973	8.6e-08	0.154288
rs4870941	8	126498828	G	C	0.0293558	0.00699575	1.5e-05	0.0273668	0.00670129	8.8e-05	0.0243964	0.00613873	2.5e-05	0.0279014	0.00539431	1.4e-07	0.0262029	0.00485076	1.7e-07	0.0165666	0.00626955	0.0039	0.157728
rs2871960	3	141121814	A	C	-0.037623	0.00589564	1.4e-10	-0.045014	0.00565372	3.9e-16	-0.0470842	0.00516341	1.3e-19	-0.0437239	0.0045652	1.9e-22	-0.051257	0.004087	1.7e-36	-0.0454464	0.00530007	2.4e-18	0.158184
rs4702	15	91426560	G	A	0.0164118	0.00591066	0.0061	0.00275422	0.00566324	0.55	0.0113006	0.00517244	0.025	0.0144948	0.00457352	0.00093	0.0195003	0.0041004	2.7e-06	0.0202302	0.00533312	0.00026	0.15915
rs1320929	2	208000822	G	A	-0.00629431	0.00591713	0.31	-0.0105003	0.00566663	0.08	-0.00693048	0.00519372	0.18	-0.0174722	0.00459655	0.00021	-0.0141665	0.00412017	0.00047	-0.0127508	0.00533781	0.024	0.159418
rs4788218	16	30055750	T	C	-0.0343372	0.0059703	1.2e-08	-0.0329022	0.00574039	4.3e-09	-0.021048	0.00525475	4.2e-05	-0.0222581	0.00463074	2.9e-06	-0.0210765	0.00416534	7.6e-08	-0.0266302	0.00540103	9e-07	0.160148
rs75767302	5	172171137	G	A	-0.0189207	0.0143505	0.16	-0.00650467	0.0136411	0.72	-0.0234742	0.0127261	0.064	-0.0451016	0.0111235	4.6e-05	-0.0334416	0.00990594	0.001	-0.031531	0.0128144	0.014	0.160227
rs796663884	6	52426285	CT	C	-0.0147529	0.00605734	0.0092	-0.0140529	0.00580285	0.019	-0.0217878	0.00530036	5.5e-05	-0.0163812	0.00470322	8.1e-05	-0.0191777	0.00420811	1.3e-05	-0.02161	0.00545404	6.1e-05	0.161366
rs117068593	14	93118229	C	T	-0.0307489	0.00752081	7.8e-05	-0.0285802	0.00719301	7.5e-05	-0.0408217	0.0065799	1.4e-10	-0.0350212	0.0058261	1e-09	-0.0347082	0.00522319	1.6e-11	-0.0449108	0.00677828	4.9e-10	0.164508
rs3813498	6	108944165	C	T	-0.0333263	0.00750479	1.2e-05	-0.0298243	0.00720995	4.3e-05	-0.0273133	0.00660969	3.3e-05	-0.0244059	0.00581589	3.7e-05	-0.0194422	0.0052477	0.00014	-0.0288324	0.00676917	1.8e-05	0.164957
rs114018835	1	244274455	C	T	-0.0283597	0.0159035	0.068	-0.0422824	0.0152067	0.0022	-0.0371804	0.0138957	0.014	-0.0355422	0.0122878	0.0034	-0.0266836	0.0110789	0.034	-0.0158992	0.0142169	0.37	0.165989
rs549794558	22	40872147	C	CA	0.0176242	0.00992027	0.061	0.0198251	0.00955832	0.028	0.0191687	0.00866937	0.034	0.0253015	0.00766439	0.00074	0.00972191	0.00690639	0.11	-0.00366131	0.00885821	0.72	0.167661
rs6866701	5	129069848	A	G	0.0301328	0.0110713	0.0072	0.0487898	0.010579	2.6e-06	0.0346463	0.009663	0.00021	0.0331222	0.00851005	0.0002	0.0268584	0.00773644	0.00034	0.0242483	0.0100165	0.012	0.168494
rs12190506	6	88038198	G	C	-0.0139742	0.00601055	0.018	-0.02051	0.00576937	0.00082	-0.019701	0.00528364	0.00021	-0.0094789	0.0046627	0.045	-0.00977005	0.00419586	0.01	-0.0113561	0.00542563	0.067	0.168704
rs78457529	16	24950880	C	T	0.0501468	0.0266028	0.059	0.0905347	0.0260123	0.00021	0.0734678	0.0238412	0.0011	0.0873945	0.020954	3e-05	0.0969122	0.0192569	6.4e-07	0.0807352	0.0253052	0.0016	0.169401
7:114004121_TA_T	7	114004121	TA	T	-0.013116	0.00617781	0.034	-0.0139067	0.00590135	0.017	-0.0180143	0.00543742	0.0011	-0.0159698	0.0047706	0.00098	-0.00950562	0.00430138	0.012	-0.00421708	0.00557264	0.49	0.170171
rs11121615	1	10825577	C	T	0.0137243	0.00636106	0.036	0.0163173	0.00607564	0.0075	0.00742516	0.0055703	0.23	0.0211722	0.0049133	7.6e-06	0.0167899	0.00440747	3e-05	0.0311196	0.00573567	3.5e-08	0.17075
rs12055045	5	137608056	C	T	-0.0154747	0.00724302	0.024	-0.015363	0.00695254	0.028	-0.0172871	0.00635351	0.0038	-0.0209779	0.00561502	0.00023	-0.0223689	0.00502239	9.3e-06	-0.017238	0.00654767	0.0023	0.171515
rs9905385	17	59498250	A	G	0.0414717	0.00625377	3.6e-11	0.0303506	0.00600666	2.8e-07	0.0293524	0.00548998	2.3e-07	0.0291009	0.00485317	2.9e-09	0.032615	0.00435069	6.9e-14	0.0261303	0.00562569	5.8e-06	0.171995
rs771273709	7	2852290	C	A	0.0368478	0.0152687	0.017	0.0549477	0.0148872	9.4e-05	0.0369529	0.0134886	0.0054	0.0388488	0.0118691	0.00037	0.0622494	0.0107452	5.6e-09	0.0612478	0.0138398	5.9e-06	0.173165
rs3782709	12	107205753	A	G	0.0231907	0.00608982	0.0001	0.02104	0.00588239	0.00042	0.00815669	0.00534485	0.11	0.0115037	0.00473143	0.026	0.00913089	0.00424909	0.029	0.0147432	0.0054874	0.0085	0.174927
rs12226039	11	10406464	T	C	0.0270622	0.00621591	1.1e-05	0.0151337	0.00597586	0.0096	0.0237939	0.00545625	1.1e-05	0.018463	0.0048228	0.00012	0.0124013	0.00432888	0.0059	0.0175362	0.00563032	0.0025	0.175799
rs7902	11	95565288	A	G	-0.00927717	0.00587315	0.071	-0.0125907	0.00564511	0.033	-0.00614592	0.00518091	0.2	-0.0108262	0.00456913	0.0054	-0.0175933	0.00409515	3.4e-05	-0.014437	0.00532767	0.011	0.177879
rs73197345	21	36770120	T	A	-0.0183657	0.0085722	0.019	-0.0118244	0.00824432	0.23	-0.0134939	0.00752645	0.049	-0.0171284	0.00666247	0.012	-0.0263462	0.00597946	5.7e-06	-0.0203672	0.00772965	0.0063	0.179991
rs55838622	5	95711605	A	C	-0.0238076	0.00698974	0.001	-0.0172478	0.00676465	0.008	-0.0171863	0.00616432	0.0068	-0.0163755	0.00542982	0.003	-0.0197673	0.00488714	6.7e-05	-0.00929588	0.00632335	0.16	0.180703
rs13067055	3	39510517	A	G	0.0102757	0.00638283	0.056	0.00681706	0.00613487	0.32	0.0120694	0.00562965	0.021	0.0110822	0.00496497	0.018	0.0132643	0.00445675	0.003	0.011528	0.00578409	0.034	0.180801
rs9379832	6	26186200	A	G	0.0181376	0.00680104	0.017	0.0236106	0.00650574	0.00049	0.0207449	0.00593658	0.00057	0.0212893	0.00524884	4.8e-05	0.0222342	0.00472018	3.3e-06	0.0239214	0.00612063	0.00011	0.180819
rs72765638	15	89257734	G	C	0.0315185	0.0088901	0.00031	0.0229948	0.00863282	0.012	0.0259341	0.0078392	0.00068	0.0249307	0.00695136	0.00042	0.026459	0.00625714	6.5e-05	0.0177787	0.0080856	0.018	0.181976
rs8104479	19	10320749	G	A	0.0179268	0.00823945	0.021	0.0223381	0.00792072	0.0056	0.015482	0.00717266	0.014	0.0165899	0.00639412	0.0071	0.0114816	0.00571299	0.041	0.0163573	0.00743876	0.014	0.18257
9:97078354_GGA_G	9	97078354	GGA	G	0.014085	0.00628155	0.018	0.012006	0.00600866	0.038	0.00312661	0.00551311	0.73	0.00985759	0.00487191	0.061	0.0204565	0.00436286	6.1e-06	0.0263714	0.00567963	2.8e-06	0.182675
rs78378222	17	7571752	T	G	-0.0750858	0.0268615	0.0057	-0.144814	0.0262143	8.5e-08	-0.112471	0.0244461	6.2e-06	-0.134597	0.0207828	3.3e-11	-0.112462	0.018998	2.2e-09	-0.202521	0.0238761	1.4e-17	0.183184
rs1550327	15	55837888	C	T	-0.00242018	0.00601428	0.57	-0.00224251	0.00575743	0.77	-0.0105457	0.0052638	0.041	-0.0137183	0.00465213	0.0015	-0.0163312	0.00418236	0.00015	-0.00667375	0.00541335	0.23	0.18348
rs58083390	4	73549559	C	T	0.0446257	0.0115066	0.00014	0.024361	0.0111783	0.019	0.0366874	0.0102721	0.00031	0.0219461	0.00910136	0.024	0.0209796	0.00811686	0.007	0.0288077	0.0105306	0.0072	0.183615
rs35244030	12	3229074	G	A	-0.0310799	0.00791463	0.00014	-0.0172069	0.0075405	0.016	-0.0313556	0.0069692	1.4e-06	-0.0160852	0.00615113	0.0038	-0.0215373	0.00549211	5.8e-05	-0.0106313	0.00713383	0.1	0.184487
rs141308595	15	89424870	G	T	0.281912	0.0728282	0.00021	0.160366	0.0701581	0.022	0.243756	0.0691398	0.00044	0.0583538	0.0583957	0.44	0.127586	0.054834	0.021	0.146433	0.068698	0.1	0.184636
rs75356180	10	121657536	A	T	0.0157776	0.00896686	0.057	0.000598261	0.00867883	0.9	0.00798834	0.00791161	0.14	0.0214009	0.00703278	0.0018	0.0164859	0.00630718	0.0044	0.0232419	0.00816023	0.0018	0.184828
rs11370360	12	4364209	C	CA	-0.0168936	0.00662895	0.011	-0.0145925	0.00636119	0.025	-0.010865	0.00582231	0.074	-0.0113256	0.00512473	0.025	-0.0117278	0.00461558	0.018	-0.013027	0.00599905	0.044	0.186172
rs7569084	2	65656969	C	T	0.012773	0.0059373	0.04	0.0194318	0.00567515	0.00084	0.0158993	0.00518521	0.0037	0.0162947	0.00460014	0.00025	0.00789027	0.00411813	0.034	0.0102251	0.0053387	0.038	0.18642
rs112367251	9	129738592	T	TCTCACA	-0.0212618	0.00648716	0.0013	-0.0179322	0.00623139	0.0042	-0.0138198	0.00570191	0.0072	-0.0182818	0.00499092	0.00014	-0.0143469	0.00450303	0.0017	-0.0157856	0.00582805	0.0034	0.187226
rs10437498	10	121168259	A	G	-0.0178523	0.0061144	0.006	-0.0262017	0.00586354	1.1e-05	-0.00994325	0.00535013	0.045	-0.00596842	0.00473788	0.31	-0.0119951	0.00424527	0.0031	-0.00936639	0.00551178	0.13	0.187728
rs143840904	11	2813322	C	T	0.0928726	0.0216175	1e-05	0.126428	0.0204573	5e-10	0.110931	0.019269	1.2e-08	0.0668677	0.0169734	8.3e-05	0.0517555	0.0151576	0.00045	0.0878509	0.0197617	4.9e-06	0.187823
rs1042164	19	13264398	C	T	0.0206863	0.00756563	0.0045	0.0158383	0.00729388	0.026	0.0302396	0.00666122	3.2e-06	0.0110306	0.00586591	0.098	0.00904866	0.00525952	0.052	0.0108298	0.00679083	0.091	0.188825
rs7225219	17	62407559	T	A	0.0127119	0.00617297	0.056	0.0194901	0.00593076	0.00089	0.0199228	0.00541046	0.00016	0.0143836	0.00479287	0.0014	0.0109825	0.00429972	0.011	0.00982671	0.00557867	0.076	0.188994
rs9419827	10	98560869	G	A	-0.0326071	0.0128739	0.0069	-0.0288109	0.0123482	0.016	-0.0468248	0.0114153	3.2e-05	-0.0321988	0.00998635	0.00025	-0.0265037	0.00905574	0.0047	0.00796054	0.0117098	0.27	0.191016
rs12962050	18	35179808	G	A	-0.00881427	0.00613701	0.11	-0.00623948	0.00588748	0.22	-0.0192852	0.00538542	0.00046	-0.0182327	0.00477517	0.00013	-0.0171228	0.00426915	5.1e-05	-0.015074	0.00551101	0.015	0.192562
rs177592	7	28559785	G	C	0.0218307	0.00962113	0.03	0.0222547	0.00936701	0.02	0.0194253	0.00857839	0.036	0.0259284	0.00749599	0.00038	0.0135462	0.00680452	0.031	0.0134865	0.00872596	0.097	0.192835
rs79237130	12	70790112	T	A	0.00748534	0.00797828	0.27	0.00152271	0.00770134	0.92	0.0229968	0.00703715	0.0024	0.0142569	0.00613849	0.027	0.0152209	0.00554317	0.0066	0.0207708	0.00721063	0.0037	0.193538
rs35268848	16	67927240	C	A	-0.0252174	0.0312987	0.46	-0.0194804	0.0295853	0.52	-0.111364	0.0274057	6.4e-05	-0.0572297	0.0238566	0.0099	-0.0726112	0.0219302	0.00049	-0.096452	0.0285224	0.0034	0.19388
rs113232639	18	20715656	G	A	-0.0222663	0.00597733	0.00026	-0.0325992	0.00574064	3e-09	-0.0313283	0.00524657	3.7e-09	-0.0281558	0.00462969	1.2e-09	-0.0314268	0.00416121	1.7e-14	-0.0332641	0.00537432	4.3e-10	0.195748
rs117870289	21	39983448	C	T	0.0435648	0.0239509	0.043	0.0658577	0.0236111	0.0031	0.063258	0.0214365	0.0028	0.0542372	0.0191074	0.0037	0.043104	0.0165774	0.0078	0.0265451	0.0213831	0.15	0.195842
12:102338295_CTGTTT_C	12	102338295	CTGTTT	C	0.00246291	0.00593735	0.62	0.0161817	0.0057012	0.0049	0.00715422	0.00520555	0.12	0.0291442	0.00459502	1.1e-10	0.0174157	0.00412701	1e-05	0.0207611	0.0053413	3.2e-05	0.196812
rs668871	6	160769811	C	T	-0.0198167	0.00586123	0.00046	-0.0305105	0.0056142	2.8e-08	-0.0187901	0.00515336	0.00025	-0.0214385	0.00455173	4.8e-06	-0.0165548	0.00408652	2.6e-05	-0.0163653	0.00529824	0.0065	0.19708
rs2444563	2	178162586	C	T	-0.0268191	0.00719521	0.00018	-0.0160515	0.00691134	0.016	-0.0240708	0.00628477	9.6e-05	-0.022189	0.0055827	0.00013	-0.0202029	0.00500438	7.1e-05	-0.0079762	0.00649342	0.22	0.198187
rs56251713	17	57861501	T	A	0.00351475	0.00605452	0.55	0.00455459	0.00582158	0.39	0.00856259	0.00530709	0.11	0.0158078	0.00469886	0.0013	0.00654032	0.00420929	0.11	0.0157951	0.00546285	0.0071	0.19861
rs72753851	15	62732836	C	G	0.0223577	0.00708144	0.0036	0.0226259	0.00679408	0.00097	0.0111613	0.00621355	0.079	0.00474222	0.00550064	0.24	0.0139644	0.00492892	0.0068	0.0111967	0.00639614	0.12	0.200514
rs185712874	11	10200913	C	A	0.0425747	0.0130872	0.0012	0.040697	0.0124741	0.00064	0.0378856	0.0115381	0.0006	0.0392783	0.0101749	0.00071	0.0405836	0.00914278	7.9e-06	0.0190276	0.0118543	0.075	0.200641
rs66500550	12	102422359	C	G	0.0581196	0.0146785	4.4e-05	0.0557951	0.0139132	1.6e-05	0.0264074	0.0128144	0.031	0.041222	0.0113658	0.00055	0.0329423	0.0101122	0.0016	0.0399445	0.0130732	0.0012	0.200678
rs796709989	10	35051218	CAG	C	-0.00343604	0.00662444	0.66	0.00876229	0.00632617	0.1	0.013151	0.00579843	0.027	0.0199856	0.00514066	0.00014	0.0183207	0.00459614	0.00011	0.00850999	0.00596873	0.15	0.201024
rs2208605	6	55572187	T	C	0.0114894	0.00721153	0.15	0.00643902	0.00693854	0.29	0.00786928	0.00635531	0.18	0.016199	0.00561528	0.0026	0.010366	0.00500728	0.04	0.0226447	0.00650314	0.00089	0.20147
rs1001352	20	35872647	C	T	-0.0138244	0.00760923	0.056	-0.020796	0.00730987	0.0025	-0.0206799	0.00670249	0.0017	-0.0186512	0.00588497	0.003	-0.0128632	0.00529916	0.0087	-0.00729806	0.00684415	0.41	0.20265
rs853170	5	142537474	T	C	-0.0183116	0.00669069	0.005	-0.0199274	0.00641892	0.001	-0.0120593	0.00588733	0.11	-0.0201851	0.00517841	0.00012	-0.0094798	0.0046678	0.034	-0.011824	0.0060229	0.05	0.203084
rs1125773	14	75906573	A	C	0.0138154	0.0058642	0.04	0.0180882	0.00565076	0.0016	0.0147703	0.0051551	0.0035	0.00692879	0.0045522	0.2	0.0137605	0.0040682	0.00095	0.00548473	0.00528974	0.23	0.204453
10:79538276_TA_T	10	79538276	TA	T	0.00767463	0.00624025	0.19	0.0165015	0.00598767	0.0078	0.0171241	0.00548892	0.0014	0.0134396	0.00483909	0.0017	0.0135602	0.00434124	0.0016	0.0272644	0.00563619	2.2e-06	0.204585
rs1864193	19	7114213	C	A	0.0310996	0.0086322	0.00032	0.0220399	0.00830489	0.012	0.0314391	0.00753218	4e-05	0.024694	0.00667976	0.00026	0.0074218	0.00600996	0.18	0.0222435	0.00781063	0.0039	0.204647
rs2278604	15	67008737	C	A	-0.0324853	0.0066599	6.5e-07	-0.025441	0.00641741	0.0002	-0.0235184	0.00585701	5.7e-05	-0.0276997	0.00518809	4.6e-08	-0.0249188	0.0046349	1.8e-07	-0.0241505	0.00601786	2.6e-05	0.205154
1:172185100_TA_T	1	172185100	TA	T	-0.0267124	0.00648574	3.6e-05	-0.0360373	0.00623534	3.8e-09	-0.0239719	0.00568669	7.3e-05	-0.0226523	0.00503724	3.5e-06	-0.0189832	0.00450844	2e-05	-0.0252158	0.00585576	2.4e-05	0.206337
4:144444488_GT_G	4	144444488	GT	G	-0.0122637	0.00722587	0.067	-0.019472	0.00692859	0.0045	-0.0209622	0.00634898	0.0011	-0.0150705	0.00564468	0.0071	-0.0188831	0.00503848	0.00027	-0.0253788	0.00657728	0.00011	0.207028
rs33973388	18	46611842	G	T	-0.0212668	0.00591264	0.00033	-0.0170126	0.0056694	0.0032	-0.0139233	0.00520861	0.0092	-0.0319625	0.00458737	9.3e-13	-0.02293	0.00412346	8.8e-09	-0.0324987	0.00533646	4.9e-09	0.207034
rs6604614	1	218631452	C	G	-0.0233235	0.00647306	0.00028	-0.0273024	0.00621731	1e-05	-0.0243635	0.00567245	8.8e-06	-0.0289747	0.00502181	2.5e-09	-0.0154465	0.00451373	0.0007	-0.0171957	0.00582479	0.0043	0.207301
rs12733767	1	93383672	C	T	0.014248	0.00972794	0.24	0.013136	0.00941215	0.12	0.0150937	0.00856234	0.045	0.0273909	0.00753859	0.00041	0.0194936	0.00675155	0.0046	0.0211817	0.00875874	0.0098	0.207585
rs11545169	3	184020542	G	T	0.0354149	0.00795668	8e-06	0.0407255	0.00763007	4.9e-08	0.0386892	0.00696269	1.3e-08	0.0334479	0.00616911	1.9e-08	0.0256686	0.00554583	4.5e-06	0.0347434	0.00720141	4e-07	0.208996
rs2142331	8	116636719	C	T	0.00506587	0.00598484	0.37	0.0176283	0.00576096	0.0018	0.0239218	0.00525676	9.7e-06	0.0206039	0.00465176	1.2e-05	0.0192348	0.00416873	8.3e-06	0.0202655	0.00540471	0.00049	0.209004
rs17074618	13	51153475	C	T	-0.04777	0.00813914	2.5e-09	-0.0273498	0.007881	0.00019	-0.0370041	0.00716814	1.4e-07	-0.0308049	0.0062866	5.3e-07	-0.0349566	0.00567839	2.8e-10	-0.0251073	0.00730695	0.00019	0.212308
rs3783350	14	101199022	G	A	0.0100385	0.00731548	0.14	0.0127912	0.00704703	0.048	0.0172184	0.00641857	0.009	0.0208952	0.00568851	0.00037	0.0138344	0.0050853	0.011	0.0204376	0.00661866	0.0011	0.212695
17:40863908_AGCAGCAGCT_A	17	40863908	AGCAGCAGCT	A	-0.00727821	0.0059869	0.19	-0.0120928	0.00574596	0.047	-0.0139659	0.00526434	0.0021	-0.0124786	0.00467291	0.0064	-0.0102692	0.00418362	0.019	-0.0214898	0.00544526	7.6e-05	0.213734
rs12828089	12	46604557	C	A	0.0100528	0.00906753	0.25	0.0276463	0.0087268	0.0024	0.0247195	0.00793985	0.00098	0.0190912	0.00702806	0.0047	0.0239909	0.00627436	0.00013	0.0304586	0.00819583	0.0001	0.213828
rs6550846	3	24139509	T	C	0.0240476	0.00715913	0.0021	0.0118331	0.00688148	0.11	0.0211386	0.00631516	0.0023	0.0251198	0.00556758	1.4e-05	0.0112329	0.00498783	0.017	0.00377979	0.0064848	0.46	0.214519
rs34478174	12	14958051	C	CT	0.0093017	0.00612369	0.098	0.013978	0.00592382	0.016	0.013079	0.00541059	0.0095	0.0149542	0.0047774	0.0029	0.00600492	0.00429135	0.13	0.00314381	0.0055617	0.53	0.214657
rs2389858	7	17908130	T	A	-0.0132699	0.00585566	0.04	-0.00808752	0.00561195	0.14	-0.00735928	0.00514497	0.19	-0.0221863	0.00453454	9.4e-07	-0.0162009	0.00407142	6e-05	-0.0187494	0.00527858	0.00071	0.214834
rs554596604	12	30775113	C	CAAAAAAAAA	-0.00756484	0.00583955	0.25	-0.00662375	0.00562645	0.19	-0.0116422	0.00514245	0.025	-0.00799392	0.00454849	0.039	-0.0176837	0.00407797	1.8e-05	-0.0106297	0.00528833	0.062	0.215806
rs780552580	20	31354967	G	C	0.334565	0.0866267	8e-05	0.365758	0.083739	1.4e-05	0.341562	0.0789081	7.7e-06	0.103828	0.0686323	0.12	0.230261	0.0617204	0.00065	0.232902	0.0771588	0.0024	0.216454
rs62288215	3	193727513	A	C	0.00864442	0.00598866	0.14	0.012916	0.0057503	0.019	0.00893812	0.00526563	0.08	0.0104064	0.00466557	0.03	0.00887104	0.00416615	0.023	0.00402921	0.00540702	0.28	0.216932
rs12533452	7	19016871	C	T	-0.0223006	0.00808994	0.0064	-0.0201735	0.00776544	0.011	-0.028743	0.00713849	5e-05	-0.0259171	0.00627649	2.6e-05	-0.0161614	0.00567731	0.0031	-0.0111015	0.00726412	0.11	0.216992
rs1432559	2	56189618	T	G	-0.0138684	0.00709335	0.043	-0.0143925	0.00681959	0.039	-0.0103716	0.00621319	0.1	-0.0109433	0.00549899	0.063	-0.0166067	0.00494083	0.0011	-0.0223406	0.00641164	0.0005	0.21994
rs4934377	10	89823570	T	A	0.0319899	0.006587	1.7e-06	0.0120451	0.00637068	0.059	0.0104984	0.00579393	0.051	0.0206654	0.00512523	6.3e-05	0.0158002	0.00458935	0.00097	0.00482925	0.00595203	0.37	0.220085
rs62020698	15	43237414	C	T	0.017652	0.0102042	0.07	0.0248502	0.00970349	0.0087	0.0190734	0.00891222	0.016	0.0300468	0.00784627	0.00047	0.0214756	0.00706512	0.0018	0.0342711	0.00917316	0.00012	0.220181
rs3848364	16	372635	T	G	0.0112771	0.00664033	0.079	0.0244016	0.006379	9.2e-05	0.0208835	0.00583105	0.00039	0.0169932	0.00517226	0.00078	0.00891676	0.00463066	0.038	0.00803237	0.00601028	0.22	0.221838
rs13178887	5	88355993	T	C	0.0216556	0.00600236	0.00059	0.013518	0.00574996	0.022	0.0158241	0.00526358	0.0024	0.0128064	0.00465401	0.0035	0.0156038	0.00417342	0.00023	0.0132774	0.00541834	0.023	0.222253
rs7735162	5	128132742	T	C	0.00826554	0.00655715	0.16	0.0130431	0.00628648	0.023	0.0172042	0.00576078	0.004	0.0149142	0.0051047	0.0077	0.0127793	0.00457357	0.0057	0.0178253	0.00593729	0.0042	0.224186
rs12656497	5	32831939	T	C	0.0390649	0.00596213	2.4e-10	0.0128774	0.0057065	0.017	0.0361252	0.00522408	6.3e-12	0.0248377	0.00463083	3.3e-08	0.0212568	0.00415045	3.5e-07	0.0103981	0.00538751	0.071	0.224307
rs6881592	5	172758796	A	G	0.0140245	0.00612391	0.022	0.011888	0.00588543	0.034	0.0101713	0.00537169	0.061	0.00848313	0.00476107	0.077	0.0218263	0.00427822	6.7e-08	0.0202265	0.00555141	0.00017	0.224483
rs8133910	21	47535536	T	G	0.0182283	0.00671713	0.0041	0.0172687	0.00646655	0.011	0.0103597	0.00592031	0.14	0.0194989	0.00520951	0.0003	0.0246963	0.00469377	1.5e-07	0.0215473	0.0060573	0.00037	0.224973
1:185779786_TTG_T	1	185779786	TTG	T	0.0167513	0.00676659	0.0064	0.0209186	0.00648021	0.00071	0.0121633	0.00593339	0.033	0.0175221	0.00524797	0.0011	0.0152005	0.00468969	0.0014	0.00934746	0.0060816	0.15	0.226273
7:93258982_CT_C	7	93258982	CT	C	-0.0248726	0.00587073	9.2e-06	-0.0152925	0.00564669	0.016	-0.0151195	0.00519159	0.0047	-0.0188934	0.00458984	6.5e-05	-0.0173151	0.0040998	1.5e-05	-0.0130822	0.00532446	0.0094	0.226278
rs111487747	6	146318609	A	AAGGG	0.021598	0.00607914	0.00033	0.0159934	0.00582221	0.0073	0.0197305	0.00533	0.00023	0.016886	0.00470565	0.00015	0.0155399	0.00422258	0.00036	0.0176972	0.0054776	0.0014	0.226374
rs117543413	10	79543740	C	T	0.0817606	0.0229931	0.00029	0.0559322	0.0218199	0.0045	0.049053	0.0196808	0.012	0.0681645	0.0174665	4.5e-05	0.0859444	0.0156058	1.6e-07	0.0947628	0.0200334	2.7e-06	0.226616
rs4274112	1	26746199	A	G	0.0263979	0.00614168	1.6e-05	0.0333035	0.0058666	2.1e-08	0.0147232	0.00536342	0.0085	0.0138645	0.00473783	0.0012	0.0244304	0.00425601	4.3e-09	0.00743851	0.00553999	0.17	0.230809
rs7633464	3	98715823	G	A	-0.0139294	0.00583522	0.017	-0.017009	0.00562913	0.0023	-0.0139436	0.00513191	0.0077	-0.0160335	0.00454405	0.00011	-0.0153876	0.00407715	0.00029	-0.0193292	0.00526928	0.00048	0.233678
rs6763944	3	8640309	C	T	-0.0230912	0.00659515	0.0007	-0.00536542	0.00637706	0.34	-0.0151309	0.00580551	0.012	-0.0153407	0.00515061	0.00082	-0.0120722	0.00462165	0.0089	-0.00122122	0.0059592	0.97	0.234795
rs11657101	17	60636826	G	A	-0.0246726	0.00612622	6.9e-05	-0.0194685	0.00591115	0.0013	-0.0134318	0.00537754	0.012	-0.00868239	0.00475237	0.072	-0.00999592	0.00425955	0.013	-0.0183018	0.00552457	0.0013	0.236123
rs536378929	6	31562165	T	C	-0.0909985	0.0137564	5.7e-10	-0.0615055	0.0131133	5.4e-06	-0.0509384	0.0119729	1.2e-05	-0.0447849	0.0106744	2.5e-05	-0.0656594	0.00958079	1.6e-11	-0.0468564	0.0123429	6.2e-05	0.23644
1:214629251_AT_A	1	214629251	AT	A	0.0226409	0.00596037	6.9e-05	0.00740826	0.0056983	0.17	0.0218331	0.00522393	2.9e-05	0.0276257	0.00461443	8.8e-10	0.0212811	0.00415294	1.9e-07	0.0313069	0.0053864	9e-10	0.237087
rs569805536	15	72585171	C	A	-0.124698	0.0515397	0.018	-0.114912	0.0532149	0.029	-0.167108	0.0466712	0.00019	-0.163262	0.0401787	0.0001	-0.0991239	0.0340439	0.0059	-0.00351556	0.045642	0.59	0.237178
rs11461979	3	196887239	T	TA	-7.89956e-05	0.00681971	0.87	-0.0175557	0.00654624	0.01	-0.00336062	0.00602318	0.65	-0.0125873	0.00530627	0.017	-0.0179638	0.00476477	0.00027	-0.0125975	0.00618807	0.042	0.238924
rs9659073	1	150527354	G	A	0.0216915	0.00585524	0.00022	0.0208013	0.00563911	0.00022	0.0205704	0.00515035	8.3e-05	0.0155285	0.0045429	0.00053	0.0170595	0.00406922	9.4e-06	0.0198315	0.00527804	5.9e-05	0.238996
rs9265954	6	31315339	C	T	-0.0861577	0.0195567	4.6e-05	-0.0885222	0.018895	4.6e-06	-0.068671	0.0172625	3.8e-05	-0.0626416	0.0153043	2.8e-05	-0.0850264	0.0138042	4.9e-09	-0.0421304	0.0178325	0.01	0.242344
rs12540011	7	72991704	G	A	-0.0197781	0.00649561	0.0035	-0.0177885	0.00622073	0.0034	-0.0203875	0.00569591	0.00049	-0.0199259	0.00502721	7.8e-05	-0.012942	0.00452244	0.0051	-0.0170299	0.00584622	0.0024	0.242447
rs35926471	14	67228855	T	TAA	0.0191424	0.0109007	0.06	0.0188773	0.0103836	0.1	0.00320012	0.00961552	0.66	0.0438852	0.00846997	4.5e-07	0.027964	0.00762987	0.00033	0.0377968	0.00992591	6.7e-05	0.244042
rs56195223	22	31541212	T	C	-0.0260695	0.0093771	0.0033	-0.0236157	0.00901917	0.014	-0.0198339	0.00819096	0.018	-0.0288883	0.00727299	0.00013	-0.020801	0.00652774	0.00091	-0.0110101	0.0085029	0.23	0.244825
rs910085	20	31383353	T	G	0.0257952	0.00601775	2.1e-05	0.0120458	0.00579623	0.06	0.0131918	0.00527533	0.011	0.0119933	0.00466229	0.011	0.00405669	0.00419324	0.22	0.0167144	0.005441	0.00047	0.244988
rs8035410	15	99395834	C	G	0.0104145	0.00811943	0.18	0.00972969	0.00781675	0.14	0.0270175	0.00711012	0.00028	0.0241371	0.00629005	0.00025	0.0228654	0.00568632	7.9e-05	0.0188992	0.00730289	0.011	0.245241
rs28445838	10	125650370	A	G	0.0101477	0.00598863	0.071	0.0130647	0.00575722	0.03	0.00524215	0.00527751	0.35	0.0155254	0.0046511	0.0012	0.0131994	0.00418013	0.00099	0.0169494	0.00539624	0.0026	0.245344
rs76520574	16	88321027	C	T	0.0554215	0.0147842	0.00014	0.0501191	0.0144633	0.00079	0.0288676	0.0132347	0.038	0.0401814	0.0116254	0.00034	0.0418378	0.010415	3.1e-05	0.0356912	0.0137028	0.014	0.245934
rs141147400	9	136940550	G	C	-0.00936033	0.00668235	0.12	-0.0080018	0.00636906	0.21	-0.0158816	0.00581832	0.005	-0.0150983	0.00516755	0.0035	-0.0263812	0.00464701	1.6e-08	-0.0116585	0.00601133	0.08	0.248127
rs28929474	14	94844947	C	T	-0.0649268	0.021073	0.0025	-0.0613062	0.0203529	0.0036	-0.04182	0.0185634	0.022	-0.0647536	0.0165462	0.00012	-0.0191469	0.0145664	0.15	-0.0478364	0.0186155	0.0074	0.248171
rs3818416	13	78474468	A	C	-0.0216312	0.00691539	0.0019	-0.026453	0.00663783	6.9e-05	-0.0143092	0.00608108	0.018	-0.0280563	0.00536944	5.1e-08	-0.026349	0.00482742	2.3e-08	-0.0313855	0.00626246	5.6e-07	0.251053
4:26404854_AT_A	4	26404854	AT	A	-0.00742539	0.00620073	0.26	-0.0162066	0.00598691	0.0081	-0.0122851	0.00546138	0.028	-0.0119296	0.00484157	0.018	-0.0120785	0.00433659	0.0031	-0.0203589	0.00559651	0.00042	0.251055
rs11545482	2	70315987	C	T	0.0779661	0.0206381	8.2e-05	0.0368618	0.0197383	0.093	0.0636047	0.0180509	0.00047	0.0444199	0.0158531	0.0041	0.0482778	0.0141545	0.00029	0.0429312	0.0188616	0.036	0.253959
rs4377812	6	32554702	T	C	-0.0858346	0.0139482	2.4e-09	-0.053015	0.0133709	9.8e-05	-0.0543673	0.0122398	4.8e-06	-0.0464718	0.0108824	7.1e-06	-0.0606568	0.00973959	3.8e-09	-0.0499548	0.0126165	5.3e-05	0.254352
rs17118403	12	56630067	C	T	-0.0367407	0.0118102	0.0022	-0.0384573	0.0111992	0.00033	-0.0305895	0.0102272	0.0023	-0.0363138	0.00916744	0.00019	-0.0289241	0.0081323	0.00078	-0.0335924	0.0105125	0.00089	0.25592
rs228433	6	134894822	G	A	0.010386	0.00619539	0.14	0.0167716	0.00592249	0.0029	0.0124115	0.00543476	0.028	0.0147798	0.00481328	0.00057	0.0115865	0.00430626	0.0031	-0.000988195	0.00557326	0.89	0.256076
rs143741275	7	46637890	A	AGTGTGT	-0.0240264	0.00599114	5.2e-05	-0.0236241	0.00576794	3.9e-05	-0.0154163	0.00526829	0.0015	-0.0237438	0.00464786	6e-08	-0.0305368	0.00417232	4e-14	-0.0276451	0.005386	4.7e-07	0.258707
rs2663343	17	926740	G	A	0.00714412	0.00632252	0.22	0.0224323	0.00608764	0.00036	0.0143641	0.00554795	0.0048	0.0175585	0.00489656	0.00034	0.0204655	0.00439941	1e-06	0.0181538	0.00569922	0.0018	0.259876
rs6658835	1	218520995	A	G	-0.0176057	0.00660824	0.0059	-0.0168859	0.006326	0.006	-0.021289	0.00579847	0.0002	-0.0247464	0.0051466	1.3e-06	-0.0100982	0.00458182	0.016	-0.00722471	0.00592789	0.13	0.2602
rs261223	5	95901046	A	C	-0.0121216	0.0060534	0.056	-0.0149804	0.00584368	0.0079	-0.0189993	0.00530718	0.00058	-0.0176104	0.00467817	6.9e-05	-0.0167785	0.00420601	3.3e-05	-0.0165675	0.0054651	0.00091	0.261073
rs74082087	12	46655743	A	G	-0.0481003	0.0104022	3e-06	-0.0158087	0.0100729	0.087	-0.0279081	0.00911397	0.0014	-0.0212797	0.00805456	0.014	-0.0240315	0.00724666	0.00036	-0.0211717	0.00929627	0.037	0.261507
rs5742915	15	74336633	T	C	-0.0137025	0.00588427	0.013	-0.0240715	0.00565599	2.5e-05	-0.0250232	0.00515618	1.1e-06	-0.021368	0.00455973	3.9e-06	-0.0234491	0.00409504	2.4e-09	-0.023592	0.00530729	6.4e-06	0.263076
rs537526720	2	144204203	C	CT	0.00133167	0.0110014	0.91	-0.0313575	0.0105573	0.004	-0.0242387	0.00968261	0.016	-0.0225267	0.00854416	0.0022	-0.0197613	0.007704	0.014	-0.0335908	0.00985362	0.001	0.26643
rs570987309	9	128067650	GT	G	0.0054677	0.00608852	0.44	0.0187924	0.00583863	0.0035	0.00267817	0.00536488	0.6	0.015062	0.00471814	0.0029	0.0264656	0.00424808	4.1e-10	0.0144321	0.00549567	0.01	0.268335
rs34949187	15	89386652	G	A	0.0176695	0.00753027	0.026	0.0186401	0.00723576	0.0044	0.0173758	0.00661291	0.0066	0.038332	0.00580337	1.1e-10	0.0199069	0.0052466	0.00011	0.0372931	0.00678699	1.9e-08	0.268423
rs4852257	2	71678520	T	G	0.0214344	0.00592455	0.00026	0.0305442	0.00567847	4.5e-08	0.0220928	0.00519493	1.2e-05	0.0246133	0.00460901	2.5e-08	0.0187398	0.00412641	3.5e-06	0.020297	0.005342	0.00041	0.269153
rs12724682	1	113256368	G	C	-0.0265558	0.00873127	0.0012	-0.0188303	0.0083081	0.025	-0.0191106	0.00765142	0.0093	-0.015322	0.00673911	0.023	-0.0231321	0.006054	6.2e-05	-0.00968561	0.00784258	0.33	0.269518
rs73856768	4	157788804	T	C	0.0170604	0.0108403	0.11	0.0487255	0.0104148	5.7e-06	0.0209178	0.00952649	0.023	0.022348	0.0083543	0.004	0.0201416	0.00755383	0.02	0.00610289	0.00976773	0.47	0.269686
rs28895377	7	55901447	A	T	0.0157863	0.00919222	0.097	0.0258822	0.00877021	0.0034	0.0221424	0.00807187	0.0049	0.0234273	0.00712323	0.0016	0.0216146	0.00637451	0.00048	0.0270341	0.00831177	0.00037	0.271066
rs10637890	14	54779522	T	TTC	0.0106558	0.00608707	0.051	0.0113926	0.00584242	0.047	0.0170724	0.00533899	0.0012	0.00827463	0.00473517	0.093	0.00793903	0.00422929	0.058	0.00798856	0.00550361	0.12	0.272771
7:46262082_AT_A	7	46262082	AT	A	-0.0248987	0.0059719	1.2e-05	-0.0289084	0.00571185	2e-07	-0.0187244	0.00521071	0.00044	-0.0143014	0.00460681	0.0013	-0.016488	0.00414012	4.3e-05	-0.0224999	0.00538754	0.00016	0.274283
rs152353	5	68034736	A	G	0.00272871	0.00743182	0.77	0.00747256	0.00710445	0.37	0.0201965	0.00648259	0.0029	0.0281497	0.00577013	1.8e-06	0.010832	0.0051609	0.03	0.0238307	0.00669803	0.0003	0.274446
rs7849060	9	109565934	T	C	-0.0227085	0.00654592	0.0002	-0.0175386	0.00633264	0.0044	-0.0260712	0.00575604	5.9e-06	-0.0161623	0.00507314	0.0013	-0.0267417	0.00454493	2.2e-10	-0.0321245	0.00589696	7.2e-08	0.274521
rs7953280	12	94136009	G	C	0.0311815	0.00587805	7.4e-08	0.0291761	0.00567495	1.1e-07	0.0249137	0.00516249	6.8e-07	0.0344437	0.00455506	4.4e-15	0.0277832	0.00408826	2e-11	0.0100171	0.00529902	0.053	0.274788
rs183275998	4	5769226	G	C	-0.0109782	0.00656694	0.074	-0.00450375	0.00633354	0.48	-0.00501081	0.00577872	0.4	-0.010099	0.00511122	0.042	-0.0221706	0.00460411	1.7e-06	-0.0106498	0.00595455	0.11	0.276987
rs72823964	17	28120887	C	T	-0.0207971	0.00866525	0.013	-0.0265212	0.00831071	0.0014	-0.0244356	0.00756964	0.0018	-0.0248594	0.00668296	8.4e-05	-0.0223783	0.00601644	0.00055	-0.0391177	0.00780632	3.4e-07	0.278873
rs7179372	15	67036441	G	A	0.0214968	0.0072494	0.0027	0.016187	0.00700179	0.036	0.015328	0.00636134	0.022	0.0217602	0.00560887	9.7e-05	0.0274829	0.00506777	1.1e-07	0.021012	0.00651995	0.00078	0.279853
rs79073127	2	48573895	G	C	0.021965	0.00885008	0.023	0.0220485	0.00854669	0.0075	0.0252672	0.00781202	0.00035	0.0191003	0.00688506	0.0026	0.0237327	0.00616835	8e-05	0.00335922	0.00802353	0.61	0.280516
rs173135	17	68172326	C	T	0.0372225	0.00925686	9.7e-05	0.00956504	0.00887379	0.25	0.020734	0.00809336	0.0089	0.0368239	0.00716256	1.3e-07	0.0327153	0.00643291	2.2e-07	0.0436358	0.00835296	1.6e-07	0.281728
rs1841738	4	88557753	A	G	0.0213093	0.00587363	0.00041	0.0156552	0.00567128	0.0044	0.0195593	0.00516748	0.00013	0.0244872	0.00456578	2.3e-08	0.0132329	0.00410365	0.00098	0.011318	0.0053141	0.042	0.282149
rs34879158	20	32300634	A	C	0.0272344	0.006669	5.3e-05	0.0317576	0.00637297	4.5e-07	0.0406504	0.00582591	2.4e-11	0.0279538	0.00518614	6.2e-08	0.0337434	0.00463978	1.3e-13	0.0456803	0.00600981	8.2e-15	0.282438
rs112892337	8	135614553	G	C	-0.211543	0.0444893	5.1e-06	-0.125988	0.0411914	0.0012	-0.148409	0.0395793	0.0001	-0.166955	0.0332789	5.1e-07	-0.15673	0.0312422	5.3e-07	-0.111986	0.0395138	0.0019	0.283566
rs28613067	17	46781635	G	A	-0.0207879	0.00659971	0.0014	-0.0217888	0.00633762	0.00041	-0.0175994	0.00575915	0.0053	-0.0191161	0.00509819	9.7e-05	-0.0236763	0.00456065	5.9e-08	-0.0240973	0.00594901	5.2e-05	0.284247
rs11421589	10	115193949	C	CT	-0.0144278	0.00594503	0.015	-0.0148151	0.00571534	0.0072	-0.0142272	0.00520986	0.0051	-0.0149873	0.00458081	0.0016	-0.0106899	0.00412893	0.011	-0.0137533	0.00534311	0.018	0.286472
rs2277339	12	57146069	T	G	0.0286174	0.00955071	0.0029	0.0236867	0.00920907	0.0079	0.0274801	0.00837737	0.00089	0.0245389	0.00744943	0.001	0.0355607	0.006675	2.9e-08	0.0299934	0.00867552	0.00039	0.287334
rs7402983	15	99193276	A	C	0.027136	0.00606611	9.1e-06	0.0302808	0.00585892	5.5e-07	0.0349514	0.00535743	1.7e-11	0.0177941	0.00470831	0.00028	0.0258459	0.0042268	5.4e-10	0.0201013	0.00546784	0.0012	0.288832
rs201959763	14	69496661	GT	G	0.0066313	0.00670518	0.42	0.0164851	0.00643563	0.0097	0.00985517	0.00588653	0.07	0.0148929	0.00519844	0.0063	0.0103038	0.00466543	0.032	0.0226423	0.00606489	0.00015	0.290262
rs28377284	16	81582440	G	C	0.0257751	0.00741699	0.00082	0.0193439	0.0071929	0.0047	0.028108	0.0065178	8.1e-06	0.0122892	0.00577769	0.024	0.0202019	0.00515446	5.1e-05	0.0159885	0.00669368	0.026	0.291131
rs11639345	15	76717989	G	A	-0.0248651	0.0096794	0.006	-0.0162452	0.00935929	0.061	-0.0235322	0.00845591	0.0041	-0.00104516	0.00751874	0.95	-0.015254	0.00680052	0.018	-0.0110552	0.00881769	0.21	0.291533
rs1984119	9	98368761	T	C	0.0204341	0.00679693	0.0039	0.0321995	0.00651907	4.4e-07	0.0226073	0.00594774	0.00015	0.0192199	0.00526379	0.00029	0.0237461	0.00471651	7.8e-07	0.0128148	0.00613596	0.037	0.291548
rs1420023	12	12876111	C	G	0.0228155	0.00928805	0.023	0.0309443	0.00904162	0.00074	0.0426598	0.00829504	3.7e-07	0.0326224	0.00727274	3.8e-06	0.049468	0.00655324	1.4e-13	0.0314365	0.00848959	0.00028	0.291785
rs12218358	10	54460783	G	C	-0.0215181	0.00593706	0.00021	-0.0137163	0.00568991	0.019	-0.00559147	0.00521672	0.26	-0.00891512	0.00461062	0.05	-0.00988041	0.00411633	0.0077	-0.0120189	0.00533792	0.029	0.293065
rs12724708	1	219620569	A	T	-0.0154307	0.00609214	0.018	-0.0223353	0.00584865	0.00011	-0.0126485	0.00533977	0.02	-0.0271458	0.00473181	8.2e-09	-0.0245211	0.00423281	1.7e-09	-0.0214603	0.0054908	4.1e-05	0.294546
rs7563362	2	620297	A	G	-0.038419	0.00837885	1.9e-05	-0.0346284	0.00805696	1.3e-05	-0.0253593	0.00731942	0.00033	-0.0374501	0.00645931	1.2e-09	-0.0422076	0.00581871	1.1e-13	-0.0421489	0.00753584	9.6e-09	0.294969
rs9496306	6	142579370	C	T	0.010161	0.00614581	0.083	0.0161943	0.00590869	0.0078	0.0193807	0.00541981	0.00038	0.0242502	0.00477034	3.9e-07	0.015775	0.00427872	0.00018	0.0209313	0.00553704	0.00067	0.295928
rs10845408	12	11880581	C	T	-0.0264681	0.00615435	1.5e-05	-0.0259785	0.00588051	9e-06	-0.0228517	0.00538422	5e-06	-0.0169901	0.00474962	0.00045	-0.0221471	0.00426127	9.6e-08	-0.0227096	0.00553233	1.8e-05	0.296781
rs3850625	1	201016296	G	A	0.0219638	0.00906993	0.0074	0.0208661	0.00870101	0.015	0.0256718	0.0079141	0.0015	0.0196731	0.00695027	0.0061	0.0223101	0.00630483	0.00024	0.0137307	0.00813208	0.091	0.297075
rs61826465	1	222940755	C	T	-0.0149018	0.00675311	0.018	-0.0142013	0.00643133	0.023	-0.0113338	0.0059257	0.042	-0.0151242	0.00521167	0.0024	-0.0146253	0.00467097	0.0014	-0.00115537	0.00607165	0.69	0.300274
rs62043796	15	56172152	T	C	-0.017839	0.00948432	0.066	-0.0197837	0.00915657	0.031	-0.0110073	0.00843243	0.18	-0.0230796	0.00737729	0.0019	-0.0215139	0.00659418	0.00096	-0.0225642	0.00857422	0.0086	0.301658
rs66579625	1	212201175	C	CT	-0.0179795	0.00596957	0.0037	-0.017613	0.00569345	0.002	-0.017219	0.00519503	0.00095	-0.0133495	0.00459483	0.0029	-0.0109183	0.00413529	0.019	-0.0176934	0.00535578	0.00098	0.302365
rs9591310	13	50468730	C	T	0.0336436	0.00735856	8.2e-06	0.0314123	0.00709347	1.2e-05	0.0174115	0.00644058	0.0035	0.023283	0.00570473	3.7e-05	0.0243895	0.00513612	2.6e-06	0.0244084	0.00662356	0.00014	0.302699
rs1061657	12	115108136	T	C	-0.0135233	0.00666211	0.04	-0.017714	0.00640763	0.0021	-0.0199453	0.00588755	0.00056	-0.0162333	0.00518792	0.0027	-0.0142366	0.00465061	0.0016	-0.0100906	0.0060416	0.14	0.303954
rs7170787	15	75885430	G	A	-0.0270665	0.00673778	4.4e-05	-0.0114548	0.00648247	0.077	-0.0274706	0.0059332	3.5e-06	-0.0211807	0.00525251	3.3e-05	-0.0168523	0.00471321	0.00011	-0.0116557	0.00608818	0.086	0.304043
rs572329978	17	44016471	T	C	0.0735566	0.025084	0.0043	0.105883	0.0242661	1e-05	0.0299823	0.0221397	0.13	0.0511156	0.0196112	0.019	0.0409246	0.0174799	0.012	0.0584289	0.0228703	0.011	0.304929
rs144817447	15	41368202	T	C	0.00883413	0.0327412	0.8	0.0270128	0.0327357	0.41	0.115267	0.030149	0.00015	0.129929	0.0262172	5.8e-07	0.0602055	0.0234466	0.0094	0.0934948	0.0303245	0.0021	0.306219
1:170705685_CTATATATATA_C	1	170705685	CTATATATATA	C	0.00802433	0.00605937	0.14	0.011684	0.0058482	0.073	-0.00193509	0.00534994	0.91	0.00819165	0.00469332	0.087	0.0126381	0.00422886	0.0021	0.0167362	0.00549401	0.0033	0.306882
rs11638600	15	84661481	G	A	0.0138537	0.00625697	0.02	0.0196678	0.00600841	0.0011	0.014156	0.00546289	0.0065	0.0159361	0.00485679	0.00044	0.0236532	0.00434064	4.3e-08	0.017497	0.00567493	0.00034	0.30826
rs3768495	1	109935325	C	T	0.0193502	0.00646885	0.0011	0.0218036	0.00621278	0.00035	0.0219044	0.00568592	4.7e-05	0.0180567	0.00502868	0.00025	0.00879873	0.00449677	0.02	0.0198429	0.00585605	0.00064	0.308298
rs146111768	2	46528695	A	AAG	0.00347914	0.0058893	0.43	0.0134126	0.00565402	0.015	0.0120513	0.00516233	0.023	0.0146825	0.0045603	0.0012	0.00946465	0.00409416	0.019	0.0150894	0.00531694	0.0025	0.309528
rs34647936	19	19548239	T	G	0.0288123	0.00752383	0.00015	0.0226923	0.00730129	0.0019	0.0266191	0.00663671	4.4e-05	0.0171914	0.0058725	0.0024	0.0133951	0.00527003	0.012	0.0259944	0.0067598	0.00014	0.310546
rs6735681	2	16123173	T	C	0.0218276	0.00943114	0.031	0.0159747	0.0090393	0.023	0.0282209	0.00831989	0.00085	0.0213448	0.00731949	0.0068	0.0258196	0.00661465	7.4e-05	0.0255347	0.00856062	0.0037	0.311933
rs766843564	17	64315082	AT	A	0.00952814	0.00600148	0.12	0.00372992	0.005785	0.36	0.0170594	0.00529016	0.0018	0.0198867	0.00466946	3.9e-05	0.0158046	0.00418776	6.1e-05	0.0128065	0.00542169	0.014	0.312871
rs78119823	17	61181892	T	A	0.0391394	0.0139017	0.0044	0.0218195	0.0135267	0.15	0.0370484	0.0123706	0.0025	0.0332447	0.0108208	0.0017	0.0199687	0.00979916	0.037	0.0274743	0.0126173	0.029	0.314139
rs76657242	20	20339609	C	T	0.0270326	0.0129579	0.042	0.0384729	0.0123257	0.004	0.0316429	0.0112804	0.0059	0.0136142	0.00997546	0.23	0.0246667	0.00892124	0.0045	0.0227703	0.0114764	0.068	0.314496
13:52137398_AG_A	13	52137398	AG	A	0.00439139	0.0059812	0.39	0.0153042	0.00575052	0.0069	0.00838421	0.00524439	0.079	0.0102512	0.00464683	0.026	0.0134908	0.00417325	0.001	0.0118804	0.00538391	0.012	0.314798
rs12979274	19	10000925	T	C	-0.0179537	0.00582426	0.0034	-0.0112113	0.00563275	0.058	-0.0160005	0.0051465	0.0016	-0.0142891	0.00455716	0.0014	-0.0144429	0.00408676	0.00019	-0.010989	0.0053056	0.098	0.31668
rs139921635	4	73181637	G	T	0.00526306	0.0188372	0.84	-0.0430249	0.0182749	0.019	-0.0498329	0.017009	0.0038	-0.0285374	0.015013	0.1	-0.0432886	0.0135405	0.0016	-0.0357299	0.0174623	0.067	0.319343
rs4344657	14	24899364	G	C	0.0127896	0.00659684	0.065	0.0191508	0.00634707	0.0025	0.0133852	0.0057789	0.032	0.0189336	0.0051237	0.00035	0.0223925	0.00458237	7.6e-07	0.0158376	0.00594158	0.0048	0.319848
rs2212926	21	38066883	C	A	0.0157497	0.00722271	0.011	0.0164696	0.00692753	0.023	0.00813438	0.00635116	0.16	0.0199485	0.005588	0.00033	0.0150177	0.00503997	0.002	0.0267311	0.00651643	6.6e-05	0.320184
rs766899706	2	191759073	GT	G	0.0132765	0.00629566	0.055	0.00834663	0.00603541	0.11	0.0147389	0.00552503	0.013	0.00691184	0.00488435	0.093	0.0204299	0.00436844	2.2e-06	0.0169783	0.00568638	0.0065	0.320269
rs115161931	1	151063299	C	T	0.0390676	0.015783	0.014	0.0303492	0.0148642	0.047	0.0325069	0.0136272	0.0084	0.0223885	0.0121327	0.057	0.0405232	0.0109091	0.00014	0.0600292	0.0141236	6e-05	0.32419
rs548932774	15	41438153	G	A	0.027567	0.00629686	5.7e-06	0.0270338	0.00604755	4.4e-06	0.010801	0.00551198	0.042	0.00863591	0.0048897	0.043	0.0154527	0.00438574	0.00016	0.019273	0.00567834	0.0004	0.326032
rs7833274	8	19613134	G	T	-0.0122266	0.00607644	0.023	-0.0114784	0.00583611	0.04	-0.0164042	0.00534134	0.0036	-0.00919017	0.00472601	0.034	-0.0128141	0.00423995	0.0021	-0.00487712	0.00547491	0.42	0.326745
rs35748083	5	53383059	C	T	0.0244068	0.00596154	3.2e-05	0.0189157	0.00573077	0.0013	0.024031	0.0052197	4.5e-06	0.0146272	0.00462972	0.00091	0.0135727	0.00414701	0.00068	0.0217733	0.00535706	1.2e-05	0.327687
rs35172794	10	75747515	G	GA	-0.0105371	0.00806986	0.22	-0.00888395	0.00772274	0.23	-0.0219904	0.00706225	0.0027	-0.0161935	0.00625968	0.0064	-0.0174745	0.00562934	0.002	-0.0156059	0.00726245	0.014	0.328969
rs11583447	1	176521349	T	G	-0.0167914	0.00616381	0.0034	-0.0178946	0.00591374	0.0058	-0.0235703	0.00539475	1.2e-05	-0.00938324	0.0047821	0.037	-0.0192233	0.00427947	8.9e-06	-0.00239563	0.00554776	0.8	0.329142
rs7816342	8	130719623	G	A	0.0433227	0.00691454	2.3e-10	0.0259061	0.00668164	0.00014	0.0208893	0.00609717	0.0003	0.0263623	0.00538882	5.3e-07	0.0301145	0.00482417	4.6e-10	0.0227788	0.00623127	0.00035	0.330028
rs56360131	16	86097478	C	T	0.00105617	0.00732948	0.82	0.00198551	0.00710093	0.71	0.0251984	0.00648857	0.0003	0.0187265	0.00571719	0.0019	0.0181871	0.00515403	0.00032	0.0107291	0.00667406	0.14	0.331207
11:47776693_TA_T	11	47776693	TA	T	-0.0237301	0.00658717	0.00019	-0.0280762	0.00633263	6.4e-06	-0.0189995	0.00579202	0.0018	-0.0212337	0.00509995	1.5e-05	-0.0248557	0.00458706	2.9e-07	-0.0146153	0.00593639	0.016	0.331752
rs2650965	20	6709838	A	G	0.0263553	0.00624047	1.9e-05	0.0126568	0.00600331	0.044	0.0164347	0.00551028	0.0032	0.0130873	0.0048587	0.012	0.0176716	0.00434814	4.2e-05	0.013596	0.00565316	0.021	0.332246
rs6540718	1	212274413	A	C	0.0718608	0.0246738	0.0023	0.0529125	0.0233356	0.019	0.0758638	0.0216605	0.00053	0.0348674	0.0188112	0.092	0.0251955	0.01748	0.18	0.0637054	0.0223322	0.0044	0.332917
rs377122391	17	61764710	C	CA	-0.0538394	0.00793462	6.1e-13	-0.0378493	0.00764776	4.3e-07	-0.0498872	0.00694728	3.1e-13	-0.0428937	0.00613293	5.7e-12	-0.0461959	0.00550262	7.3e-16	-0.0372033	0.00713643	1.6e-07	0.334106
rs3903151	1	10260592	A	G	-0.0141323	0.00589883	0.021	-0.0145696	0.0057116	0.012	-0.0257574	0.00519218	1.3e-06	-0.0119545	0.00458447	0.0076	-0.0111786	0.004122	0.0071	-0.00929772	0.0053574	0.03	0.334714
rs7246865	19	17219105	G	A	0.0178276	0.00674847	0.01	0.0186722	0.00645816	0.0024	0.0239324	0.00591959	3.4e-05	0.0245903	0.00521253	1.1e-06	0.0139297	0.00467998	0.0014	0.0113634	0.00606447	0.052	0.336483
rs2295164	14	92450384	C	T	0.0129821	0.00587653	0.024	0.0184076	0.00564039	0.0011	0.0140316	0.00516038	0.0081	0.0180901	0.00457363	0.00018	0.0147556	0.00409131	0.00041	0.0026567	0.00531305	0.5	0.33658
rs13402560	2	3639915	C	G	-0.0102626	0.00762034	0.17	-0.0149996	0.0073339	0.058	-0.0154735	0.0066908	0.019	-0.00683173	0.00592645	0.38	-0.0185729	0.00529208	0.00096	-0.0191167	0.00686056	0.016	0.336715
rs8054549	16	86417234	C	A	0.021469	0.00593557	0.00048	0.0300094	0.00569897	1.3e-07	0.0306462	0.00519528	1.3e-08	0.0150804	0.00459866	0.0026	0.0236851	0.00412422	6.9e-09	0.0157706	0.00532652	0.0016	0.340888
rs7319334	13	76097291	G	A	0.00565348	0.00587067	0.25	0.00947706	0.00565203	0.14	0.00438012	0.00516959	0.49	0.016122	0.00455751	0.00025	0.00981447	0.00409164	0.018	0.0111976	0.00529609	0.05	0.341421
rs3063063	2	183231361	T	TGAA	0.0215467	0.00631535	0.0012	0.0119968	0.00607187	0.024	0.0206929	0.00554669	0.0002	0.00770459	0.00489013	0.1	0.00737362	0.00439643	0.091	0.0168541	0.0057161	0.0063	0.342243
rs186407219	12	123510055	A	G	0.0260129	0.0630475	0.55	0.102327	0.0631499	0.12	0.194075	0.0611434	0.0013	0.0826846	0.0551406	0.12	0.240111	0.0465243	3.9e-07	0.086968	0.062117	0.15	0.342764
3:13596447_CTTTTTTT_C	3	13596447	CTTTTTTT	C	-0.024278	0.00774022	0.0023	-0.0137983	0.00739576	0.043	-0.0259903	0.00676862	0.0001	-0.0119238	0.00595902	0.039	-0.0168953	0.0053534	0.0025	-0.0146268	0.00696714	0.025	0.343742
rs2602713	19	4910021	A	C	-0.021057	0.00593776	0.0008	-0.0222712	0.00573826	9.6e-05	-0.0220135	0.0052141	8.5e-06	-0.0255553	0.00461805	6.1e-08	-0.0161344	0.00414992	7.1e-05	-0.0182959	0.00540011	0.0007	0.344897
rs11172113	12	57527283	T	C	0.010802	0.00593651	0.073	0.0123858	0.00568729	0.055	0.0155481	0.00521274	0.0044	0.00977259	0.00460395	0.024	0.0151355	0.00413018	0.00035	0.0151853	0.00539091	0.0038	0.34505
rs139441245	2	226751994	T	A	0.0192632	0.0288416	0.37	0.0645126	0.0281032	0.061	0.0445531	0.0253587	0.081	0.0815627	0.0226854	0.00017	0.0524794	0.0201517	0.0082	0.0598947	0.0259924	0.017	0.345606
rs4837613	9	119309525	G	C	0.0243918	0.00587998	2.9e-05	0.0236044	0.00565632	2.5e-05	0.0258933	0.005149	4.8e-07	0.0213249	0.00457576	3.9e-06	0.0255937	0.00409979	2.2e-10	0.0158365	0.00531357	0.0073	0.346483
rs7268343	20	42754240	G	A	-0.0137408	0.00900221	0.13	-0.0167145	0.00865227	0.052	-0.0112634	0.00788525	0.15	-0.0128643	0.00697147	0.042	-0.0212726	0.00621978	0.00064	-0.0162612	0.00807255	0.028	0.347475
rs140440099	3	50632595	G	A	-0.0638412	0.0192762	0.0012	-0.0532178	0.0189603	0.0078	-0.087194	0.0170874	1.9e-07	-0.0527293	0.0151545	6.1e-05	-0.0395271	0.0134766	0.0029	-0.0550203	0.0175461	0.0057	0.347778
7:150502468_AT_A	7	150502468	AT	A	0.0218772	0.0093012	0.019	0.0161477	0.00899664	0.094	0.0265191	0.00820913	0.0025	0.0230831	0.00727143	0.0011	0.0195979	0.00647616	0.003	0.0340524	0.00841825	5.3e-05	0.350524
rs8176672	9	136142185	C	T	0.0266944	0.0118509	0.016	0.0439222	0.0115716	0.00029	0.0260943	0.010538	0.0063	0.0330017	0.00932947	0.00026	0.0227133	0.00847516	0.012	0.0255997	0.0109818	0.023	0.352538
rs148683230	11	46141422	G	A	-0.0233117	0.00824679	0.0085	-0.00675327	0.0079815	0.28	-0.00368284	0.00723149	0.73	-0.0220692	0.0063811	0.00047	-0.0192263	0.00575476	0.00052	-0.0279154	0.00745706	0.00021	0.352579
rs2237474	7	50743240	T	G	0.0166984	0.00610578	0.0065	0.00677311	0.00587445	0.36	0.0135508	0.00536774	0.014	0.0144606	0.004728	0.0017	0.015937	0.00425121	0.00014	0.0167894	0.00549105	0.0017	0.353892
rs12622189	2	218132858	A	G	0.0309002	0.00666587	2.5e-06	0.0394503	0.00641183	6.3e-10	0.015305	0.00584405	0.0047	0.0236117	0.00518142	3e-06	0.0214336	0.00463817	4.4e-06	0.0255252	0.00606081	9.5e-06	0.354905
rs190471737	17	38577416	A	G	-0.0218497	0.011974	0.041	-0.0278598	0.0114199	0.0095	-0.0194367	0.0104965	0.049	-0.0204516	0.00923865	0.021	-0.0239293	0.00835179	0.0034	-0.0150166	0.0107157	0.24	0.35494
rs7156335	14	93406232	T	C	-0.0181625	0.010292	0.093	-0.0298896	0.00990547	0.0023	-0.0293149	0.00895964	0.00053	-0.024881	0.00792331	0.0018	-0.0240684	0.00709801	0.00051	-0.0352899	0.00932042	0.00017	0.354974
rs234640	1	184867830	C	T	0.0180996	0.00587418	0.0034	0.0136058	0.00565308	0.018	0.00883757	0.00513966	0.086	0.016304	0.00455235	0.00036	0.000941266	0.00408669	0.75	0.013867	0.00529071	0.0032	0.355544
rs6082354	20	21217976	A	C	0.0286475	0.00619521	2.9e-06	0.024001	0.00597926	4.8e-05	0.0224898	0.00546713	3.3e-05	0.0304041	0.0048329	4.1e-10	0.0258186	0.00432509	1.4e-09	0.0126259	0.00563462	0.022	0.355612
rs35279560	19	8537096	G	T	0.00233485	0.00638757	0.65	-0.016988	0.00614369	0.014	-0.0200231	0.00561253	0.00021	-0.0123933	0.00496407	0.012	-0.0120223	0.00443997	0.0058	-0.0181175	0.00575335	0.0023	0.357237
rs1522802	2	227020494	A	C	0.0117466	0.00712178	0.072	0.0195271	0.00687795	0.0057	0.0235579	0.00626644	0.00044	0.0190186	0.00552112	0.00076	0.0133818	0.00496252	0.0088	0.00605027	0.00643488	0.57	0.360084
rs79057767	2	233093733	A	G	-0.048953	0.0164005	0.0019	-0.0803577	0.0158462	6.2e-07	-0.0511501	0.0144275	0.00099	-0.0666106	0.0127422	1.4e-07	-0.0369335	0.0115347	0.0012	-0.0477389	0.0152005	0.00077	0.36016
rs17496249	2	37102249	A	G	-0.00947402	0.00589124	0.089	-0.0100333	0.00566893	0.048	-0.0136025	0.00516035	0.005	-0.0100463	0.00458529	0.023	-0.016692	0.00409152	1.8e-05	-0.010767	0.00530955	0.035	0.361566
rs11233117	11	69924352	C	G	0.0193007	0.00588495	0.00088	0.0126746	0.00564806	0.033	0.021739	0.00516836	3.5e-05	0.0132956	0.00455275	0.0055	0.0166587	0.00410016	7.3e-05	0.0106212	0.00531862	0.043	0.361885
rs42039	7	92244422	C	T	-0.0490955	0.00684861	3.8e-13	-0.0394517	0.00654765	1e-09	-0.0388253	0.00599452	4.5e-11	-0.04734	0.00529784	1.1e-18	-0.0495643	0.00473334	1e-25	-0.0481338	0.00612743	3.9e-16	0.3625
rs688209	6	33700376	T	G	0.00883084	0.00733231	0.22	0.0188982	0.00706506	0.0043	0.0273234	0.00644972	1e-05	0.0130099	0.00571064	0.024	0.0222485	0.00513959	4.2e-05	0.022485	0.00662504	0.00064	0.363158
rs227447	14	70439856	C	G	-0.0171427	0.00625664	0.0029	-0.0197785	0.00599006	0.0011	-0.0183321	0.00546556	0.00049	-0.0166585	0.00483121	0.00024	-0.0166108	0.00434613	5.3e-05	-0.0176453	0.00561943	0.0063	0.363834
rs78763889	1	219034824	G	T	-0.0223352	0.0143478	0.097	-0.0304298	0.0139746	0.045	-0.0345349	0.0127738	0.0043	-0.0354357	0.0112042	0.00047	-0.0250435	0.0102497	0.017	-0.00370365	0.0132528	0.82	0.364725
rs6711710	2	223956410	T	C	-0.0338792	0.00707979	2.5e-06	-0.0283807	0.00681674	2.9e-05	-0.0268936	0.006211	4.5e-06	-0.0271099	0.00549963	6.5e-07	-0.027179	0.00492758	8e-08	-0.0299761	0.00637128	8.5e-07	0.36543
rs148833559	5	172755066	C	A	-0.521331	0.0786445	1.2e-10	-0.267305	0.0755438	0.00045	-0.421807	0.0719662	5.8e-09	-0.31571	0.0592272	5.1e-08	-0.391045	0.0534469	9.4e-14	-0.285571	0.0688578	1.5e-05	0.365954
rs2229840	12	124826462	C	T	-0.0384865	0.00795731	5.7e-07	-0.038787	0.00771649	5.4e-07	-0.021631	0.00700905	0.0016	-0.0323006	0.00618601	5e-08	-0.0337148	0.00555451	3.3e-10	-0.024642	0.00718725	0.00073	0.366681
rs4818280	21	18114472	C	T	0.0114973	0.00609142	0.042	0.00699717	0.00584239	0.22	0.00416862	0.0053344	0.29	0.00846965	0.00472145	0.064	0.0265982	0.00423148	7e-10	0.0101929	0.00547102	0.057	0.366929
rs4733571	8	131290664	T	G	-0.0172941	0.0060971	0.0025	-0.0218033	0.00584911	0.00015	-0.00613358	0.00534005	0.18	-0.00827468	0.00470106	0.069	-0.00794386	0.00423209	0.032	-0.0148737	0.00547187	0.0059	0.368734
rs295139	2	201159988	T	A	-0.01816	0.00593598	0.0037	-0.0130389	0.00570553	0.017	-0.0138626	0.00520697	0.0048	-0.0193254	0.0045754	2.8e-05	-0.0125847	0.00412549	0.0024	-0.0113693	0.00534277	0.019	0.36993
rs57445715	1	119409592	T	C	0.0244761	0.00658532	9.8e-05	0.0148022	0.00636765	0.014	0.00902947	0.00579156	0.11	0.00886696	0.00514434	0.16	0.0134051	0.00461414	0.0038	0.0148128	0.0059739	0.017	0.370807
rs71492575	10	28966233	A	C	0.0295878	0.00639586	2.8e-06	0.0191859	0.00612199	0.0018	0.0218151	0.00561883	3.3e-05	0.0124935	0.00494639	0.0085	0.0209878	0.00443718	4.7e-06	0.0198277	0.00573903	0.0003	0.37244
rs3802342	9	133473303	C	G	0.01107	0.00614953	0.1	0.0188067	0.00591195	0.0035	0.0155049	0.00538147	0.0046	0.0170374	0.0047605	0.0009	0.00645756	0.00426588	0.091	0.0116887	0.00553074	0.029	0.37358
rs5750482	22	38117943	T	C	-0.0152757	0.00608049	0.0083	-0.0135193	0.00583667	0.019	-0.00612152	0.00535061	0.26	-0.0147638	0.00473536	0.0024	-0.00789394	0.00423606	0.06	-0.0101842	0.00547264	0.092	0.373937
rs1128249	2	165528624	G	T	0.0116441	0.00598847	0.048	0.0324391	0.00573484	3.8e-08	0.0222557	0.00522795	3.6e-06	0.0171863	0.00463051	0.0001	0.0170345	0.00415186	6.7e-05	0.00897543	0.00538485	0.14	0.37395
rs488621	2	169707552	A	G	-0.0177125	0.00583934	0.0013	-0.0162255	0.00561517	0.0042	-0.018672	0.00511662	0.00039	-0.0229837	0.0045217	2.6e-06	-0.0192733	0.00405892	3.3e-06	-0.0191876	0.00527097	0.00028	0.373958
6:109707281_CAA_C	6	109707281	CAA	C	0.0237325	0.005991	5.3e-05	0.0156548	0.00578503	0.0058	0.0237636	0.00527631	3e-06	0.0278639	0.00465412	1.4e-09	0.0250599	0.00418288	2.3e-09	0.0237926	0.00540883	1.6e-05	0.373969
rs4973392	2	232286552	G	A	0.0282588	0.00693333	6.4e-05	0.0135724	0.00669717	0.05	0.0185938	0.00609628	0.0014	0.0137775	0.00542133	0.014	0.0205283	0.00485669	1.9e-05	0.0135575	0.00630066	0.025	0.375168
rs113802315	12	9119645	G	A	-0.0243551	0.0059006	2.4e-05	-0.0167677	0.00566051	0.0023	-0.00858593	0.00516642	0.084	-0.0224229	0.00456983	2.2e-07	-0.0151521	0.0041024	0.00019	-0.0100446	0.00532309	0.023	0.375617
rs12463948	2	121471059	A	T	0.0110651	0.00748865	0.075	0.00694256	0.0072228	0.35	0.0071417	0.00655126	0.25	0.0173646	0.0057998	0.0032	0.0224306	0.00522531	1.1e-05	0.00840538	0.00679102	0.17	0.376946
rs78270829	17	46913863	T	G	-0.0858505	0.0226877	9e-05	-0.0578211	0.0212607	0.0086	-0.0658831	0.0195677	0.00049	-0.0423058	0.0173565	0.011	-0.0547278	0.0155496	0.00049	-0.0677331	0.0204976	0.00097	0.377374
rs35166681	6	85369727	T	TA	-0.0155729	0.00804819	0.062	-0.0279868	0.00773453	0.00026	-0.0142609	0.00706199	0.071	-0.0230507	0.00623106	0.00023	-0.012823	0.00558583	0.017	-0.0129938	0.00727178	0.087	0.377556
rs4910048	11	9389875	C	T	-0.0258878	0.00586061	6.2e-06	-0.0134809	0.00563562	0.013	-0.011687	0.00514697	0.022	-0.0111194	0.00455484	0.012	-0.0093333	0.00408059	0.024	-0.0186949	0.00528882	0.00012	0.37815
rs4985445	16	69867835	A	G	0.0146644	0.00588387	0.02	0.0189647	0.0056633	0.00075	0.0151579	0.00516122	0.0017	0.0186648	0.00456281	2.1e-05	0.0163116	0.00410884	3.7e-05	0.0077433	0.00530601	0.15	0.378561
rs7223668	17	8933194	A	G	-0.0115111	0.00587035	0.056	-0.0193358	0.00564796	0.00042	-0.0116852	0.00513427	0.016	-0.0168686	0.0045554	0.00013	-0.00958782	0.00408345	0.02	-0.0101797	0.00529146	0.06	0.378906
rs781669	4	57819794	C	T	-0.0132968	0.00584843	0.019	-0.0131115	0.00561362	0.024	-0.0180115	0.00515552	0.00039	-0.0247776	0.00453856	8.1e-07	-0.0200027	0.00408238	3.3e-07	-0.0154312	0.00527057	0.0019	0.379614
rs34780873	1	228103161	T	G	0.0117932	0.00745566	0.1	0.0168502	0.00718875	0.017	0.0244548	0.00659088	0.00011	0.0157096	0.00580159	0.0096	0.0170902	0.00519744	0.00081	0.0230768	0.00677095	0.00017	0.382086
rs2490302	10	37702435	T	A	-0.0127998	0.0103536	0.2	-0.0207505	0.010077	0.028	-0.0192886	0.00925326	0.035	-0.0306422	0.00813082	0.00032	-0.0208578	0.00729885	0.0014	-0.0211225	0.00950338	0.047	0.38244
rs9517483	13	99572712	A	G	0.0227092	0.00636009	0.00022	0.0170647	0.00614618	0.0069	0.0187269	0.00560792	0.00079	0.0141623	0.004964	0.004	0.0212687	0.00445818	9.3e-07	0.0121298	0.0057456	0.1	0.382695
rs6738207	2	105989716	G	A	-0.0102618	0.00596667	0.089	-0.0118238	0.00575449	0.07	-0.0078201	0.00523784	0.21	-0.0151967	0.00462986	0.0003	-0.0165086	0.00415473	1.8e-05	-0.0105246	0.00539124	0.07	0.382842
rs7910211	10	81228378	T	C	-0.0184762	0.00807628	0.021	-0.019554	0.00772122	0.0096	-0.0173271	0.00701814	0.0089	-0.0218428	0.00619274	0.00081	-0.0203288	0.00558417	0.00039	-0.0195941	0.00727758	0.02	0.384828
2:10406843_CCTGTAGTGCCCACCTA_C	2	10406843	CCTGTAGTGCCCACCTA	C	0.0383403	0.0102649	0.00016	0.0255606	0.00989942	0.019	0.0253189	0.00907426	0.0077	0.012899	0.0079822	0.067	0.0151314	0.00716638	0.024	0.0321576	0.00929561	0.00033	0.385367
rs78051210	6	131379491	T	C	-0.0173153	0.0110908	0.11	-0.0179808	0.0106405	0.056	-0.0269079	0.00973738	0.0051	-0.0146873	0.00854881	0.079	-0.0194846	0.00768932	0.011	-0.033474	0.0100151	0.00038	0.386024
rs798548	7	2760935	T	C	0.031703	0.00635635	5.1e-07	0.0345026	0.00613141	5.4e-09	0.0271569	0.00559338	8.9e-07	0.0426285	0.00494894	5e-18	0.0382049	0.00446065	6.2e-18	0.0346165	0.00576499	2.9e-09	0.388845
rs62621812	7	127015083	G	A	-0.0313966	0.0212392	0.12	-0.0838457	0.0206074	2.9e-05	-0.0587218	0.018939	0.0012	-0.058983	0.0164171	0.00086	-0.0863979	0.0148465	2.6e-09	-0.0590629	0.0191389	0.0013	0.38962
rs11484119	20	37883103	G	GA	0.0248501	0.011209	0.021	0.0210703	0.0108394	0.045	0.0273251	0.00992437	0.0052	0.00982346	0.00877382	0.23	0.037694	0.00791146	1.4e-06	0.0351407	0.0101923	0.00092	0.391882
rs7718953	5	33366826	C	A	-0.016926	0.00662664	0.012	-0.0170062	0.00636808	0.0075	-0.0193483	0.00581256	0.00071	-0.0182307	0.00513785	0.00032	-0.0189693	0.00461859	2.4e-05	-0.00652192	0.00598164	0.29	0.394558
rs224043	10	64524992	G	T	0.0110868	0.00591372	0.049	0.0186771	0.00567858	0.00043	0.0124754	0.00518634	0.01	0.00822035	0.00459932	0.045	0.0126026	0.0041216	0.0012	0.00932664	0.00534174	0.027	0.394671
rs111391498	4	1341553	A	G	0.0466727	0.0138267	0.0011	0.0294322	0.0131871	0.025	0.0320112	0.0120207	0.0055	0.0292259	0.0105864	0.011	0.0496373	0.00956082	8.4e-07	0.0492023	0.0123435	0.00011	0.394921
rs72799646	2	25974513	A	G	-0.0198129	0.00694563	0.0035	-0.0217379	0.00665713	0.00057	-0.0224182	0.00609787	0.00048	-0.00908227	0.0053868	0.04	-0.0146641	0.00483392	0.0038	-0.0188039	0.00625235	0.0029	0.396052
rs34406692	16	86376931	C	T	-0.0269034	0.0118936	0.037	-0.0190553	0.0113214	0.095	-0.0177655	0.0104867	0.12	-0.00885239	0.00918266	0.34	-0.0340327	0.00824213	3.7e-05	-0.0359836	0.0108526	0.0016	0.39745
rs11228182	11	68023032	G	A	-0.0217264	0.00643792	0.0011	-0.0125131	0.00617688	0.058	-0.0235653	0.00563266	9.1e-06	-0.011301	0.00500712	0.027	-0.0180289	0.00448193	7.5e-05	-0.0107798	0.00581134	0.034	0.397502
rs7249000	19	36665527	C	G	-0.0292712	0.00795182	9.9e-05	-0.00922621	0.00761605	0.25	-0.00484227	0.00699292	0.5	-0.0181048	0.00614868	0.0041	-0.0157396	0.00552661	0.0065	-0.00423977	0.00714448	0.67	0.39769
rs1875407	2	48062783	T	C	-0.00725325	0.00602819	0.23	-0.00461687	0.00581378	0.33	-0.0118383	0.00529354	0.018	-0.0213084	0.00469264	8.9e-06	-0.011054	0.0042077	0.017	-0.0120106	0.00545342	0.016	0.397886
rs62108897	19	37570719	C	A	0.0156239	0.00595149	0.0093	0.0149707	0.00572656	0.0078	0.0149809	0.00522363	0.0029	0.0190875	0.00462409	2.9e-05	0.0193369	0.00415053	3.3e-06	0.0150762	0.00536695	0.0081	0.398071
rs7020201	9	139377498	G	C	-0.0249167	0.00589564	1.4e-05	-0.00820707	0.00565403	0.17	-0.00829596	0.0051845	0.089	-0.00982925	0.00456895	0.02	-0.0103289	0.00410674	0.024	-0.012845	0.00530592	0.013	0.399688
rs7980592	12	90460256	G	A	0.00981816	0.00639081	0.12	0.0118705	0.00617084	0.045	-0.000436962	0.00564942	0.96	0.0151758	0.00498784	0.0032	0.0151259	0.00445724	0.00063	0.0128458	0.00580646	0.028	0.399991
rs17065909	18	57182908	C	T	0.00389773	0.007695	0.58	0.00916819	0.00740954	0.17	0.0297108	0.00677728	3.5e-05	0.00913128	0.00597656	0.15	0.0261474	0.00533865	1.5e-06	0.0144071	0.00696713	0.086	0.4009
rs56238630	15	89386224	T	C	0.0602935	0.0171992	0.00037	0.0912182	0.0165039	1.2e-07	0.0761402	0.0151889	7e-07	0.0740834	0.0136197	6.1e-08	0.0741509	0.0122721	1.9e-09	0.0429026	0.0157749	0.0076	0.400983
rs113053299	14	60558679	C	A	-0.0341995	0.0140698	0.0088	-0.0201161	0.0136071	0.13	-0.0266226	0.0123201	0.038	-0.0208773	0.0110361	0.071	-0.0367319	0.00982032	0.00016	-0.0361283	0.0126119	0.0049	0.401021
rs7610055	3	12388409	G	A	0.0234156	0.00897862	0.0062	0.0333674	0.00861045	0.00014	0.0272292	0.0078751	0.00038	0.0369719	0.0069226	7.1e-08	0.034281	0.00624748	1.5e-08	0.0285681	0.00805656	0.00018	0.405321
rs72801843	16	53508802	T	A	-0.0281781	0.00636475	6.9e-06	-0.0320748	0.00612775	1.3e-07	-0.0282651	0.00559982	3.5e-07	-0.0273778	0.00496091	2.9e-08	-0.0252156	0.00443868	3.4e-08	-0.0295855	0.0057807	6.3e-07	0.40959
rs74397018	20	30561160	G	A	0.0413141	0.014527	0.0037	0.0207683	0.0141184	0.24	0.0457371	0.0128238	0.00015	0.0241575	0.0114752	0.015	0.0230933	0.0101442	0.023	0.0299707	0.01313	0.016	0.409743
rs35903333	6	35939146	C	CT	0.0183466	0.00705984	0.015	0.0229554	0.00678328	0.00077	0.0249657	0.00618759	4.1e-05	0.0164257	0.00545619	0.0044	0.0214952	0.00488272	9.2e-06	0.01335	0.00633308	0.015	0.409984
rs3184504	12	111884608	T	C	-0.017694	0.00585909	0.0034	-0.0156736	0.00561277	0.0033	-0.0295287	0.00514137	5.5e-09	-0.0185089	0.00453398	3.8e-05	-0.00874256	0.00406052	0.024	-0.0155338	0.00526831	0.0092	0.410104
rs4531637	13	51129735	A	C	-0.0436247	0.00911191	6.6e-07	-0.0263116	0.00881723	0.0024	-0.0226411	0.0080513	0.0026	-0.0366195	0.00712675	1e-07	-0.0339149	0.0063478	1.1e-08	-0.0169891	0.0082208	0.011	0.412267
rs11545700	17	27044482	C	A	0.0240986	0.00891814	0.0062	0.0240156	0.00856855	0.0079	0.0372258	0.00781254	9.9e-07	0.0187223	0.00690353	0.0036	0.0273745	0.00618695	6.7e-06	0.0101771	0.00797391	0.25	0.413189
rs13300181	9	136390015	A	G	0.0108274	0.0061695	0.075	0.00259372	0.00592887	0.6	0.00775947	0.00543338	0.2	0.0113592	0.00478446	0.023	0.0161865	0.00429133	5.7e-05	0.00747572	0.00553945	0.22	0.416395
rs2968478	16	88858646	T	G	0.0250691	0.00605645	2.9e-05	0.0176929	0.00581849	0.0017	0.0110024	0.00531177	0.032	0.0162198	0.0046971	0.00022	0.0102563	0.0042092	0.0097	0.020237	0.00544606	0.00021	0.416958
rs7095472	10	70399109	A	G	-0.0241698	0.00588581	9.4e-05	-0.013365	0.00566012	0.021	-0.0288489	0.00517402	1.9e-08	-0.0144201	0.00457679	0.00035	-0.0252254	0.00411723	2.1e-10	-0.0330987	0.00529912	2.2e-10	0.418006
rs9690338	7	130577293	A	G	-0.0134672	0.0106256	0.13	-0.0327647	0.0102677	0.0016	-0.00776894	0.00927088	0.31	-0.0128081	0.00826923	0.088	-0.0287122	0.00740119	0.00027	-0.0300773	0.00952287	0.0013	0.418149
rs153662	5	141811606	G	T	-0.0106061	0.00592693	0.082	-0.00606481	0.00569768	0.4	-0.0106217	0.0052161	0.033	-0.0227245	0.00461094	4.2e-07	-0.00903575	0.00413573	0.033	-0.0189568	0.0053737	0.00045	0.419943
rs1247121	10	120427959	A	G	0.0243509	0.00593611	1.9e-05	0.0170108	0.00568673	0.0039	0.00737173	0.00517841	0.12	0.0219577	0.00458309	2.5e-06	0.012988	0.0041111	0.00059	0.0129151	0.00531871	0.024	0.42084
rs12698934	7	70215358	G	A	-0.017042	0.0078915	0.039	-0.0147786	0.00758711	0.053	-0.0109089	0.00697138	0.097	-0.0216047	0.00611042	0.00033	-0.0142275	0.0054962	0.0086	-0.0243079	0.00712115	0.00057	0.422103
rs576227440	15	86329195	A	AC	0.0337897	0.00587908	6.5e-09	0.0262825	0.00564841	3.6e-06	0.0168931	0.00516001	0.00061	0.0204982	0.0045824	1.3e-06	0.0215912	0.00410648	2e-08	0.0263544	0.00531882	2.7e-07	0.422433
rs2092389	16	1294624	T	C	-0.0142104	0.00736289	0.032	0.00627985	0.00706997	0.5	-0.0243177	0.00640236	3.9e-05	-0.0268122	0.00569589	4.4e-06	-0.0182096	0.0051027	0.00018	-0.0174444	0.00662117	0.02	0.423191
rs117880827	10	69716083	T	C	0.0238084	0.0106993	0.021	0.0122457	0.0102981	0.28	0.0213482	0.00934806	0.021	0.0192006	0.00826916	0.0091	0.0176614	0.00745977	0.013	0.0339101	0.00956114	0.00042	0.42395
rs115535131	9	119154271	G	C	0.00779077	0.0276392	0.58	0.0814375	0.0266632	0.0027	0.0456444	0.0237429	0.03	0.053188	0.0211232	0.0077	0.0518233	0.018873	0.0012	0.0620604	0.0242172	0.035	0.426106
rs10818576	9	124412948	T	G	-0.0213577	0.0069065	0.0015	-0.0145682	0.00665014	0.033	-0.00959779	0.00606384	0.089	-0.00891919	0.00537642	0.068	-0.0085943	0.00479805	0.078	-0.0174437	0.00622471	0.0034	0.426763
rs34287	5	67585143	G	A	-0.0152007	0.00621662	0.011	-0.0246882	0.00597688	4.3e-05	-0.013576	0.00547031	0.0091	-0.0229615	0.00481485	2.5e-06	-0.0144029	0.00434489	0.00091	-0.0108822	0.00563513	0.07	0.429046
rs34633205	15	38362019	C	T	-0.0318913	0.0117286	0.0074	-0.0190532	0.0111667	0.096	-0.0312583	0.010313	0.002	-0.0211404	0.00899596	0.016	-0.018583	0.00813093	0.026	-0.0264305	0.0105561	0.01	0.43024
rs9379084	6	7231843	G	A	0.0371875	0.00941211	5.7e-05	0.0203466	0.00902435	0.031	0.0273577	0.00828413	0.0016	0.0235742	0.00732543	0.00064	0.0313192	0.00660159	3.4e-06	0.0454507	0.00848834	5.2e-08	0.43107
rs4338565	12	66373602	C	T	0.0569376	0.00590358	2.4e-22	0.0483974	0.00564424	4.4e-18	0.0437648	0.00517664	4e-17	0.0453496	0.00457276	6.9e-23	0.0455153	0.00409277	1.1e-29	0.0509961	0.00530867	1.6e-21	0.435314
rs6749644	2	71953686	G	T	0.00100758	0.00632092	0.8	0.0106684	0.00605511	0.05	0.0105159	0.00552503	0.073	0.0236599	0.00490498	2e-06	0.0160289	0.00439768	0.00011	0.00680219	0.0057037	0.32	0.435497
rs28663442	14	21921225	C	T	-0.0178379	0.00775958	0.023	-0.0241372	0.00746449	0.0016	-0.015273	0.00682049	0.033	-0.0237671	0.00604207	4e-05	-0.019689	0.00539128	0.00074	-0.0255805	0.00700039	0.00015	0.438976
rs7692387	4	156635309	G	A	-0.0190602	0.00753574	0.0091	-0.0160133	0.00723263	0.028	-0.0153408	0.00663561	0.014	-0.0123264	0.00584242	0.064	-0.0175421	0.00524203	0.00035	-0.0268187	0.00676881	0.00018	0.43941
rs12602034	17	80534991	C	T	0.0107707	0.00608612	0.089	0.0124275	0.00586516	0.047	0.0217912	0.00533881	3.2e-05	0.0138308	0.00473304	0.004	0.0121842	0.00423601	0.0028	0.023457	0.00549017	1.2e-05	0.439677
rs723149	7	46577056	A	G	0.029374	0.00587407	5e-07	0.0183524	0.00566382	0.00076	0.0241791	0.00519289	1.6e-06	0.0231846	0.00458584	1.3e-07	0.0269498	0.00411397	2.3e-11	0.0303374	0.00532432	2.2e-08	0.441284
rs13177762	5	176535206	C	T	-0.0260418	0.00873899	0.0025	-0.03298	0.00844925	5.4e-05	-0.0360492	0.00770565	1.6e-06	-0.0231392	0.0067998	0.00049	-0.0233929	0.00608485	0.0002	-0.0282617	0.00792501	0.00028	0.443869
rs987666	7	116267938	G	A	-0.0152735	0.00907109	0.12	-0.0285053	0.00866053	0.00071	-0.0191714	0.00796757	0.013	-0.0110665	0.007039	0.059	-0.00684745	0.0063147	0.33	-0.0211689	0.00815448	0.01	0.44545
rs3035165	2	41688440	T	TTA	0.0153731	0.00600167	0.01	0.0179204	0.00575429	0.0018	0.00805127	0.00525269	0.12	0.0127601	0.00466453	0.0027	0.008849	0.00417729	0.033	0.0146207	0.00542009	0.0048	0.445858
rs10283100	8	120596023	A	G	-0.0523992	0.012915	2.8e-05	-0.0474122	0.0122389	0.00018	-0.0421805	0.0110921	0.00011	-0.0611917	0.00996891	7.6e-10	-0.0529846	0.0089548	1.7e-09	-0.0544288	0.0115003	1.9e-06	0.447172
rs45474992	19	47724564	C	T	0.0362703	0.0159184	0.023	0.0677861	0.015232	3.3e-06	0.0678892	0.0139124	3.3e-07	0.0426552	0.0123302	0.00053	0.0803011	0.0110286	5e-13	0.0573705	0.0142057	3.1e-05	0.447213
rs2338115	17	36929578	C	T	-0.0255229	0.00587904	3.9e-06	-0.0237038	0.005662	3.3e-05	-0.0240644	0.00517348	2.4e-06	-0.0216591	0.00459413	3.5e-06	-0.0180372	0.00410196	1.3e-05	-0.0259623	0.00530603	2.9e-07	0.44809
rs71584924	1	89171731	T	TG	-0.00898259	0.00586557	0.11	-0.0167931	0.00559837	0.0035	-0.01382	0.0051326	0.0063	-0.0156146	0.00454921	0.00054	-0.0169976	0.00407864	1.5e-05	-0.0124692	0.00531026	0.015	0.448112
rs10686842	19	18394549	T	TAAA	-0.00760297	0.00611509	0.17	-0.0151142	0.0058602	0.0097	-0.0206584	0.00535632	7.2e-05	-0.012913	0.00472521	0.0056	-0.0159065	0.00424579	4.6e-05	-0.0156612	0.0054877	0.0032	0.450568
rs7029058	9	84233764	C	T	0.0196889	0.00611856	0.0018	0.00755709	0.00586189	0.25	0.0204425	0.00538703	0.00019	0.0063352	0.00475628	0.21	0.0106406	0.00425336	0.012	0.012267	0.00554066	0.0055	0.450837
rs2079796	17	59608726	G	C	-0.0190201	0.00606913	0.0027	-0.0132931	0.00581835	0.022	-0.017201	0.0053312	0.0014	-0.0150815	0.00471872	0.00097	-0.0151646	0.00423361	0.00036	-0.0155808	0.00548065	0.004	0.451134
rs861674	5	112064475	A	T	-0.0104512	0.00584391	0.087	-0.0109611	0.00564039	0.057	-0.0136845	0.00514715	0.0034	-0.0154458	0.00455482	0.0011	-0.00618811	0.00408691	0.15	-0.00870311	0.00529406	0.11	0.451228
rs413016	17	2237461	T	C	0.0137182	0.00666905	0.075	0.0187859	0.00642612	0.0065	0.0231009	0.00586613	3.2e-05	0.0147411	0.00517664	0.011	0.0140937	0.00464661	0.0018	0.0137263	0.00602623	0.014	0.451734
rs35784902	11	69979046	A	AGG	-0.0167539	0.00725166	0.023	-0.0176835	0.00692631	0.013	-0.0210353	0.0063268	0.00068	-0.0172822	0.00557384	0.0039	-0.0134718	0.00502501	0.0056	-0.017497	0.00654165	0.0075	0.45242
rs17532490	13	41683061	G	A	0.0282432	0.0105539	0.0089	0.0142889	0.0101688	0.13	0.041229	0.00923549	4e-06	0.0206042	0.00820855	0.0095	0.00729527	0.00733882	0.27	0.0234133	0.00954332	0.015	0.452533
rs4121583	18	125075	C	T	-0.012973	0.00622682	0.062	-0.00482134	0.00598424	0.37	-0.00811153	0.00548363	0.12	-0.0107	0.00484314	0.023	-0.0112236	0.00433707	0.0073	-0.0122476	0.00561931	0.025	0.453667
rs7829174	8	99330910	A	G	0.0139863	0.0058945	0.013	0.00365215	0.00566238	0.5	0.0100316	0.00514817	0.044	0.0089037	0.00456264	0.081	0.014982	0.00410895	0.00033	0.0119967	0.00529742	0.032	0.455041
rs3737815	1	40776752	C	A	0.010163	0.00785924	0.32	0.0166577	0.00746411	0.04	0.0158773	0.00687233	0.037	0.00862962	0.00605495	0.1	0.0161847	0.005435	0.0039	0.0181583	0.00699605	0.0081	0.455052
rs12603963	17	41682983	T	C	-0.000972206	0.0062375	0.79	-0.0184008	0.00601968	0.0016	-0.00601157	0.00548478	0.27	-0.00699066	0.00483071	0.11	-0.0137995	0.00433647	0.00076	-0.011675	0.00563544	0.025	0.456726
rs7260450	19	17462094	T	G	-6.47698e-05	0.00616273	0.93	-0.0143155	0.00593609	0.012	-0.0204645	0.00540516	0.00018	-0.00725156	0.00478588	0.15	-0.0129144	0.00430839	0.0014	-0.0152732	0.00554762	0.003	0.457698
rs112898929	16	88298795	T	A	0.0222296	0.0109487	0.034	0.0237665	0.0105281	0.017	0.0174752	0.00974738	0.055	0.0365044	0.00852268	9.9e-06	0.0409301	0.007669	2.5e-08	0.0189793	0.00993299	0.081	0.459358
rs34154389	13	115039246	C	CAA	0.0113709	0.00694068	0.077	0.0146298	0.00669017	0.023	0.00108646	0.00612828	0.92	0.0188926	0.00540758	0.00048	0.0201076	0.00484492	5.7e-05	0.0122745	0.00628483	0.061	0.460597
rs61985998	14	100236869	C	T	-0.00775582	0.0058973	0.14	-0.00927456	0.00566065	0.11	-0.00795869	0.00518185	0.12	-0.00868971	0.00457775	0.032	-0.0129552	0.00409827	0.00083	-0.00763095	0.00533166	0.15	0.460956
rs746008566	8	38249932	G	GA	0.0205161	0.00711335	0.0027	0.0220106	0.00681734	0.0017	0.0247002	0.00621951	0.00011	0.0247138	0.00547662	4.3e-06	0.0162303	0.00494289	0.00042	0.0203425	0.00639145	0.0013	0.460982
rs33852	5	171189571	A	G	-0.0259059	0.00622448	5.1e-05	-0.0257497	0.00602162	2.7e-05	-0.0166911	0.00549558	0.0052	-0.0170139	0.0048579	0.00046	-0.0217292	0.00434577	3.7e-07	-0.0215803	0.005643	0.00034	0.465076
12:3346767_CTCT_C	12	3346767	CTCT	C	-0.0416066	0.00984203	1.2e-05	-0.0466665	0.00941686	5.7e-07	-0.0487774	0.00860626	1.1e-08	-0.0605625	0.00764159	6.6e-15	-0.0378787	0.0068685	1.4e-08	-0.0294127	0.00890186	0.0014	0.466817
4:39362138_TTAAAATAAAA_T	4	39362138	TTAAAATAAAA	T	0.0103279	0.00594969	0.07	0.0147312	0.00571999	0.0099	0.0113127	0.00526505	0.019	0.00942405	0.0046319	0.026	0.0152789	0.00416523	0.00013	0.013543	0.00538022	0.007	0.467179
rs60799144	4	21852767	A	T	0.00757118	0.00602908	0.22	0.00510428	0.00579823	0.36	0.019288	0.00528659	0.001	0.0118979	0.00468237	0.0099	0.0152398	0.00420904	0.00022	0.0101796	0.00545202	0.086	0.46783
rs139424516	8	56583713	C	G	0.0263652	0.0210839	0.19	0.0650984	0.0202453	0.0017	0.0176493	0.0187485	0.26	0.0424294	0.0163581	0.014	0.0533569	0.0145299	0.00057	0.0502041	0.0192427	0.0081	0.468492
rs885389	12	131621762	A	G	0.0183555	0.00620168	0.0029	0.0270246	0.00593652	2.8e-06	0.0228841	0.00542607	1.1e-05	0.0229246	0.00481411	8.5e-07	0.0241795	0.00431707	2.1e-08	0.010262	0.00561339	0.057	0.468631
rs9634212	12	93993266	C	A	-0.0395952	0.00701892	6.8e-09	-0.0482347	0.00680043	4.6e-13	-0.0388811	0.00622691	1.3e-10	-0.0474501	0.00548711	1.9e-18	-0.0392682	0.00493559	1.1e-15	-0.0360967	0.00639226	1.4e-08	0.468958
rs7122950	11	62385368	C	T	-0.0167017	0.00651261	0.019	-0.0105519	0.00625397	0.076	-0.00937163	0.00572374	0.13	-0.0145727	0.00503758	0.0066	-0.0151796	0.00452569	0.0011	-0.00351115	0.00586935	0.54	0.469869
rs2182356	20	54859034	G	T	0.0208269	0.00662331	0.0016	0.0263054	0.00636605	4.7e-05	0.0161561	0.00581912	0.0043	0.015994	0.00513514	0.00085	0.0163918	0.00459536	0.00043	0.0215334	0.00596175	0.00023	0.470828
rs3101041	2	161059808	A	C	-0.000171563	0.00666224	0.95	-0.0110076	0.00643175	0.073	-0.0152784	0.00587411	0.0055	-0.0107375	0.00519389	0.029	-0.0160441	0.00465017	0.00056	-0.00575146	0.00605245	0.34	0.471016
rs6984699	8	49348960	A	G	-0.0272252	0.00664845	5.1e-05	-0.0159713	0.00642959	0.021	-0.0184427	0.00585882	0.0012	-0.0199631	0.00519553	0.00018	-0.0167804	0.00466293	0.00019	-0.0212205	0.0060382	0.00064	0.471896
rs1472565	1	19755030	T	C	0.0195434	0.00583476	0.00092	0.0136041	0.00563091	0.019	0.0162364	0.00513166	0.00085	0.0163738	0.00453505	0.00046	0.018243	0.00407411	4.3e-06	0.0109685	0.00527864	0.07	0.473447
rs1443536	4	82174165	A	G	-0.00927487	0.00635	0.12	-0.0152223	0.00612054	0.011	-0.0227307	0.00557269	4.2e-05	-0.0221669	0.00492963	5.4e-06	-0.0258278	0.00443464	2.5e-08	-0.0113265	0.00575359	0.043	0.47452
rs1063582	8	23167353	T	G	0.0176595	0.00692829	0.016	0.0131957	0.00664233	0.069	0.0155266	0.00606426	0.017	0.0152644	0.00534271	0.0016	0.0174047	0.00481237	0.0005	0.0170034	0.00620484	0.0048	0.474608
rs194633	6	82520021	C	A	0.0152859	0.00588618	0.0087	0.0112616	0.00565785	0.032	0.0110436	0.00517832	0.047	0.0111023	0.00457207	0.021	0.0132941	0.00408864	0.00096	0.0180309	0.00531374	0.00042	0.474611
rs7593987	2	44393532	A	G	0.0233089	0.00743881	0.0012	0.0321919	0.00716651	3e-06	0.0149556	0.00653746	0.029	0.0235302	0.0057534	9.2e-05	0.0246601	0.00514275	1.8e-06	0.0152089	0.00668821	0.0072	0.476621
rs35408555	3	150201785	A	G	0.0161345	0.00701841	0.01	0.0102801	0.0067358	0.095	0.00831376	0.00612549	0.16	0.0119803	0.00542676	0.012	0.0141296	0.00487014	0.002	0.00567317	0.00630404	0.43	0.476764
rs5763821	22	30549071	A	C	-0.0189143	0.00615349	0.0028	-0.015384	0.00592959	0.011	-0.022804	0.00542243	4e-05	-0.0158077	0.0047868	0.0003	-0.0162969	0.00428697	0.00019	-0.0163195	0.00555293	0.0023	0.477933
rs304724	19	44099763	C	T	-0.0107007	0.00587787	0.075	-0.00991528	0.00563825	0.059	-0.00654411	0.00515388	0.15	-0.00493767	0.00455776	0.28	-0.0108638	0.00409144	0.0054	-0.0157466	0.00529964	0.0037	0.47875
rs755509649	20	33060177	T	TAAA	-0.0299521	0.011127	0.0056	-0.0399123	0.0106233	0.00014	-0.0322386	0.0098166	0.00087	-0.0266995	0.00870775	0.0029	-0.0325262	0.0077893	2.1e-05	-0.0489711	0.0100351	2.5e-07	0.478829
rs62442203	7	28829253	G	C	0.0146796	0.0059703	0.011	0.019587	0.00574769	0.00044	0.0194633	0.00524551	0.00039	0.0115829	0.00464235	0.0045	0.0165376	0.00416907	4.8e-05	0.0276156	0.00540074	2.4e-07	0.480556
rs373736365	15	51360867	T	G	-0.0222206	0.00672994	0.00068	-0.00601066	0.0065111	0.42	-0.0151826	0.00590387	0.007	-0.0179222	0.00523616	0.0004	-0.0241074	0.00468247	1.5e-07	-0.017119	0.0060753	0.0055	0.482023
rs7396827	11	28577867	T	C	0.0167806	0.00592177	0.0041	0.0105301	0.00565948	0.053	0.0219212	0.00519712	5.5e-05	0.00396864	0.00458846	0.41	0.0143111	0.00412271	0.0017	0.00825585	0.0053079	0.055	0.482102
rs269232	7	140323822	A	G	-0.0128351	0.00642245	0.099	-0.0141605	0.00615451	0.015	-0.0201885	0.00561997	0.00021	-0.0113986	0.00497612	0.026	-0.0152337	0.00447381	0.0004	-0.00786047	0.0057834	0.16	0.483468
rs9394578	6	39165859	C	A	0.0118824	0.00671941	0.067	0.0175354	0.00643087	0.004	0.00290796	0.00588923	0.63	0.0165374	0.00519843	0.0016	0.0186613	0.00466922	5e-05	0.0147882	0.0060651	0.014	0.483981
rs1056074	2	25053828	T	C	0.0373915	0.00762898	3.3e-06	0.0259595	0.00730588	0.00069	0.026844	0.00671992	8.7e-05	0.0243693	0.00591276	4.4e-05	0.0251262	0.00532519	6.6e-07	0.0318878	0.00690809	8.5e-06	0.484492
5:60704921_TC_T	5	60704921	TC	T	0.0071844	0.00585772	0.2	0.0134022	0.00564536	0.02	0.0234101	0.00514782	4e-06	0.0136673	0.00453739	0.0053	0.0147501	0.00407664	0.00026	0.0170395	0.00527541	0.00095	0.484518
rs76825670	15	45637288	A	G	-0.0187692	0.00736739	0.011	-0.0232452	0.00708457	0.0011	-0.0131576	0.00645945	0.047	-0.0149325	0.00569964	0.0038	-0.0143627	0.00509363	0.0054	-0.0190182	0.00664629	0.0049	0.486751
rs3901421	9	96204538	G	C	-0.0242478	0.00585213	1.9e-05	-0.018885	0.00562699	0.00063	-0.0103282	0.00515006	0.04	-0.0277113	0.00454537	4.8e-10	-0.014941	0.00409323	8.8e-05	-0.012571	0.00527954	0.012	0.488934
rs773626605	1	176787749	CT	C	-0.0305907	0.00589375	1.1e-07	-0.0163974	0.00566207	0.0031	-0.0282986	0.00517072	9.4e-08	-0.0268618	0.00456339	6.1e-09	-0.0281746	0.00409246	3.3e-12	-0.0300932	0.00528208	2e-08	0.490621
rs558657497	8	135578636	C	CAAAAAAAAAAAAA	0.0114298	0.00586683	0.027	0.0302849	0.00564231	9.3e-08	0.0254784	0.00515819	4.3e-07	0.0196957	0.00458436	2.3e-06	0.0234711	0.00409732	1.1e-08	0.0262456	0.00529777	7.1e-07	0.490996
rs11217863	11	120293138	G	A	0.00509622	0.00914057	0.51	0.0238768	0.00875519	0.013	0.0405168	0.00800801	5.2e-07	0.0157925	0.00712137	0.028	0.0260647	0.00639647	0.00014	0.0270566	0.00823336	0.00078	0.49308
rs148306862	3	53675022	T	TGAA	-0.0177202	0.00724107	0.024	-0.00955174	0.00697023	0.18	-0.0123789	0.00638929	0.074	-0.0284935	0.00561223	5.4e-07	-0.0135729	0.00504383	0.016	-0.0240171	0.00655375	0.00018	0.494238
rs11867858	17	42688460	C	T	-0.0282739	0.00721341	0.00012	-0.0226537	0.00695591	0.0017	-0.0141338	0.00637346	0.024	-0.017177	0.00560699	0.0029	-0.0180515	0.00502596	0.0002	-0.023411	0.00652687	0.00034	0.495034
rs62136933	2	46909809	G	A	-0.0142275	0.00751332	0.045	-0.0318408	0.00723939	1.3e-05	-0.0196621	0.00663907	0.0031	-0.0284497	0.00589248	4.8e-07	-0.0292792	0.00526198	2.6e-08	-0.0217692	0.00681623	0.0032	0.495232
rs9321170	6	129822837	G	A	-0.0201088	0.00655291	0.0024	-0.00745359	0.00630687	0.28	-0.0128587	0.00580526	0.027	-0.0212243	0.00510738	3.3e-05	-0.0191665	0.00458402	2.6e-05	-0.0170434	0.00593877	0.0024	0.495242
2:103098355_CT_C	2	103098355	CT	C	-0.00845422	0.00592291	0.1	-0.00964846	0.00566724	0.09	-0.0118887	0.00520789	0.017	-0.0210572	0.00459884	1e-05	-0.0122837	0.00411835	0.0011	-0.011912	0.00534291	0.016	0.495638
rs142187070	12	103147927	G	GT	0.0357647	0.00849873	5e-05	0.0152068	0.00823329	0.051	0.0209232	0.00750174	0.0047	0.0347129	0.00664609	2.3e-07	0.02215	0.00591757	0.00021	0.047504	0.00772317	3.1e-09	0.496492
rs143384	20	34025756	A	G	-0.0717929	0.0059609	1e-34	-0.0621365	0.00569601	4.3e-28	-0.0677156	0.00524037	1.3e-39	-0.0628443	0.00463549	2.6e-43	-0.0690072	0.00415841	1e-64	-0.075428	0.00538433	3.9e-46	0.496555
rs41271299	6	19839415	C	T	-0.0650739	0.0131916	2.7e-06	-0.0695975	0.012816	1.2e-07	-0.0408561	0.0114799	0.0003	-0.0665065	0.0103422	7.1e-11	-0.0787207	0.00928296	5.2e-18	-0.0667184	0.0119234	1.6e-07	0.497302
rs182524742	1	36260437	C	T	0.04329	0.0287	0.081	0.0828915	0.0283962	0.0036	0.0391816	0.0255222	0.1	0.00976961	0.0217762	0.57	0.0564551	0.0197079	0.003	0.0215575	0.0255349	0.28	0.497365
rs543650	6	152110943	T	G	-0.0290408	0.00603432	3.8e-06	-0.0315829	0.00581652	4.5e-08	-0.014493	0.00531657	0.013	-0.0204854	0.00470868	5.3e-06	-0.0267735	0.00423297	8.8e-11	-0.0195499	0.00544692	0.00042	0.498096
rs34345884	3	49760431	G	C	0.0611175	0.0201192	0.00087	0.0561363	0.0190534	0.0029	0.0356361	0.0178084	0.033	0.0145438	0.0158877	0.47	0.0435371	0.0140736	0.0023	0.0475164	0.0181726	0.0051	0.49817
rs900399	3	156798732	A	G	-0.0157508	0.00597702	0.01	-0.0105302	0.00574054	0.071	-0.0124553	0.00523779	0.01	-0.0121047	0.00462912	0.011	-0.0145144	0.00416532	0.00076	-0.0158358	0.00538557	0.004	0.498686
rs11570645	22	38539420	A	G	0.013835	0.0127142	0.27	0.00395449	0.0121743	0.93	0.0253495	0.0111424	0.018	0.0381815	0.0097769	0.00011	0.0188303	0.00874993	0.034	0.0198821	0.0114012	0.065	0.499716
rs28378931	11	69089219	A	G	-0.0250623	0.00949088	0.0092	-0.0232805	0.00910295	0.013	-0.00619138	0.00826544	0.47	-0.0206383	0.00740859	0.0046	-0.0312293	0.00660191	3.7e-06	-0.0254618	0.00854495	0.0039	0.499814
rs55812028	2	112780969	C	T	-0.0176664	0.00676846	0.011	-0.00992286	0.00650457	0.17	-0.0154352	0.00596086	0.014	-0.00954148	0.00527051	0.057	-0.0176466	0.004711	7.6e-05	-0.0042861	0.0061258	0.47	0.499966
rs9909320	17	69232148	T	G	-0.015331	0.00587882	0.0069	-0.0159724	0.00566767	0.005	-0.0130524	0.00517127	0.0082	-0.0129073	0.00457622	0.0038	-0.017178	0.00410881	2e-05	-0.00889537	0.00533033	0.059	0.502719
rs2270894	3	9975386	C	G	0.028934	0.00750086	5.1e-05	0.0213673	0.00730175	0.0041	0.0302971	0.00659816	2.4e-06	0.0293733	0.00585567	6.5e-08	0.0351788	0.00524019	3.9e-12	0.025433	0.00682063	8.8e-05	0.503755
rs7328187	13	74189974	T	G	-0.00623765	0.0058944	0.27	-0.00954163	0.00567186	0.054	-0.00876835	0.00515992	0.095	-0.0146131	0.00457738	0.0027	-0.00756275	0.00410267	0.06	-0.0116267	0.00531743	0.023	0.505231
rs7816345	8	36846109	C	T	-0.0262807	0.00781318	0.00074	-0.0157427	0.00753447	0.032	-0.0281189	0.00683091	2.1e-05	-0.0185976	0.00606391	0.00079	-0.0258447	0.00544531	6.7e-06	-0.0295129	0.00707023	1e-05	0.505387
rs246177	16	14380768	C	T	-0.0171468	0.0060979	0.0032	-0.0223355	0.00586431	0.00018	-0.0196049	0.00536393	0.00024	-0.0245959	0.0047519	1.4e-07	-0.0148136	0.00424703	0.00071	-0.0164437	0.00549504	0.0029	0.506046
rs905938	1	154991389	T	C	-0.03918	0.00659313	3.9e-10	-0.0356915	0.00633031	8.4e-09	-0.0419553	0.00580882	3.2e-13	-0.036077	0.00514525	4.7e-12	-0.0332819	0.00458981	2.9e-14	-0.0389096	0.00597102	4.1e-10	0.506813
rs2284747	1	17306596	C	T	-0.0193159	0.00585289	0.0015	-0.01926	0.00561634	0.00061	-0.012087	0.00514636	0.014	-0.0122049	0.00452791	0.011	-0.0148172	0.00406501	0.00015	-0.0174104	0.00529718	0.0012	0.509189
rs45445495	17	42343701	C	A	0.057272	0.0139792	4.3e-05	0.0666389	0.0133889	4.8e-07	0.014362	0.0122085	0.19	0.0161158	0.0107939	0.13	0.013448	0.00973953	0.09	0.0593835	0.0126681	2.8e-06	0.509706
rs10202845	2	42575820	A	G	0.0346824	0.00928888	0.00044	0.0257829	0.00897652	0.0034	0.0279218	0.00814664	0.00068	0.0381436	0.00720861	1.1e-07	0.0220888	0.00645213	0.00046	0.0275523	0.00841407	0.0013	0.510652
rs77974561	10	53821851	C	A	0.0141121	0.0129551	0.38	0.018943	0.0124049	0.086	0.0309776	0.0112484	0.0076	0.0173983	0.00996274	0.076	0.0289131	0.00907297	0.00065	0.0194579	0.011586	0.087	0.513919
rs1136001	16	15131974	G	T	0.0186273	0.00641102	0.0047	0.011348	0.00616901	0.041	0.0232923	0.00562195	5.2e-05	0.0131503	0.00497852	0.0069	0.0184446	0.00446721	1.2e-05	0.0237243	0.00578665	5.6e-06	0.515139
rs12476059	2	238351347	T	C	0.0129461	0.00864667	0.15	0.00829687	0.00830059	0.22	0.0274171	0.0075854	0.00061	0.00476243	0.00668505	0.39	0.0232625	0.00602107	0.0001	0.020297	0.00776988	0.014	0.518318
rs13423761	2	72440777	C	A	-0.0123701	0.00621765	0.047	-0.0133079	0.00596119	0.042	-0.0169346	0.0054423	0.0012	-0.00912566	0.00481793	0.087	-0.015296	0.00433152	0.00024	-0.0173125	0.00560764	0.0086	0.51909
rs562447555	5	172485040	C	CT	-0.0228757	0.0100801	0.024	-0.0148415	0.00969779	0.17	-0.00959552	0.0088431	0.28	-0.0278918	0.00785827	0.00027	-0.0256419	0.00705676	0.00018	-0.0193004	0.00912587	0.049	0.520654
22:29973408_AT_A	22	29973408	AT	A	0.0159325	0.00734059	0.041	0.0202501	0.00707109	0.0014	0.0169301	0.00645865	0.0052	0.0132229	0.00571791	0.015	0.00713522	0.00514075	0.11	0.020259	0.00664573	0.00098	0.5218
rs9515919	13	92024328	A	T	0.020856	0.00606167	0.00083	0.0204315	0.00583548	0.00037	0.021433	0.00532258	2.7e-05	0.0037777	0.00471551	0.48	0.0166447	0.00422576	3.6e-05	0.0174301	0.00548115	0.0033	0.522643
rs776620768	10	31113978	CT	C	-0.0156232	0.00614164	0.014	-0.0124956	0.00588385	0.026	-0.013457	0.0053975	0.0092	-0.000662472	0.00476887	0.84	-0.00786647	0.00426672	0.11	-0.0141739	0.00555389	0.02	0.524454
rs543099777	16	75239187	G	A	-0.00874037	0.00787159	0.26	-0.019854	0.00760934	0.0056	0.008098	0.00694408	0.28	-0.015796	0.00611487	0.0042	-0.0197678	0.00551139	0.00033	-0.014191	0.00712504	0.068	0.525868
rs8046527	16	1369073	C	G	0.0167586	0.00865887	0.063	0.00126211	0.00831533	0.72	0.0254084	0.00761452	0.00078	0.0135568	0.00674798	0.035	0.0210698	0.00606541	0.00096	0.0166714	0.00790058	0.047	0.526487
rs7733373	5	126624400	A	T	0.0113102	0.00586293	0.05	0.016815	0.00565124	0.004	0.0123091	0.00512798	0.02	0.0176552	0.00454453	0.00027	0.012542	0.0040865	0.0033	0.00809727	0.00528435	0.094	0.527396
rs6988165	8	42351176	C	G	0.0111813	0.00591664	0.06	0.0156878	0.00568181	0.0044	0.00393931	0.00519533	0.54	0.015884	0.00457954	0.00034	0.0126207	0.00411087	0.0017	0.0162937	0.00532115	0.00095	0.529185
rs609659	5	72411800	G	A	0.0128906	0.00595611	0.029	0.0122134	0.00574889	0.042	0.0162744	0.00524506	0.0013	0.00624929	0.00464067	0.24	0.0110472	0.00416626	0.011	0.0116637	0.00540063	0.02	0.531867
rs9647379	3	171785168	G	C	-0.0186823	0.00598506	0.0012	-0.0228423	0.00571149	0.00017	-0.0110434	0.00523067	0.045	-0.0189665	0.0046395	0.00023	-0.0186623	0.00415061	9.1e-06	-0.0258608	0.00539035	4.2e-06	0.532284
rs546733646	11	70105629	A	G	-0.115902	0.0376393	0.0014	-0.0632168	0.0363519	0.074	-0.0635489	0.0334507	0.072	-0.125241	0.0299139	8.3e-05	-0.0996441	0.0259007	0.00019	-0.0155063	0.0336902	0.56	0.532344
rs12334478	8	141998765	C	G	0.0155088	0.00586423	0.011	0.0108304	0.00563285	0.058	0.0101861	0.00513594	0.064	0.0144098	0.00455808	0.0022	0.0136899	0.00408825	0.00048	0.0152788	0.00530017	0.0076	0.533576
rs112948778	4	81525086	C	T	-0.0774905	0.0233077	0.00052	-0.0684793	0.0222227	0.0032	-0.0786308	0.020172	2.8e-05	-0.10229	0.0177619	1.6e-09	-0.0709925	0.0156247	3.2e-06	-0.0461874	0.0208885	0.045	0.53408
8:92188043_GT_G	8	92188043	GT	G	-0.0168081	0.00631951	0.012	-0.0127295	0.00608919	0.029	-0.0120245	0.00556179	0.037	-0.0242513	0.00493351	2.7e-06	-0.00829257	0.0044234	0.031	-0.00984943	0.00570791	0.13	0.53577
rs57734857	7	42219568	A	T	-0.0188385	0.00724092	0.014	-0.0122618	0.0069597	0.095	-0.0137612	0.00636497	0.033	-0.0143709	0.00564887	0.0072	-0.0128839	0.00508177	0.013	-0.0156952	0.0065638	0.026	0.536435
rs9832919	3	132184526	A	G	0.0173067	0.00612305	0.0054	-0.000813826	0.00585856	0.86	0.0241417	0.00536161	1.2e-05	0.0190998	0.00473853	0.00014	0.0195866	0.00423557	2.3e-06	0.0157083	0.00549732	0.0047	0.538199
rs7768382	6	166341870	T	C	0.0208564	0.00588412	0.00044	0.0204053	0.00563744	0.00033	0.0227648	0.00513535	3.5e-06	0.0132819	0.00454591	0.0023	0.0242391	0.00407578	3e-10	0.0114347	0.00528304	0.014	0.540388
rs2174008	15	38510456	G	C	0.0196875	0.00588471	0.00031	0.0175336	0.00565411	0.0014	0.0135302	0.00517068	0.0067	0.016118	0.00455002	7.3e-05	0.0209067	0.00410497	1.6e-07	0.00918888	0.00529793	0.06	0.54177
rs7615332	3	13805578	A	G	0.0125589	0.00593729	0.035	0.0157047	0.00566816	0.0055	0.0250149	0.00521517	4.5e-07	0.0117007	0.00460062	0.007	0.0212691	0.00411471	4.4e-07	0.0185348	0.00534957	0.00021	0.541839
rs144575559	17	7387730	C	A	0.0597323	0.0419186	0.11	0.138046	0.0393646	0.00093	0.0926362	0.0361	0.0073	0.129692	0.031428	2.3e-05	0.0438293	0.0287521	0.082	0.0758876	0.0363011	0.034	0.542469
rs11424823	5	171284642	G	GC	-0.0167679	0.00626365	0.003	-0.0197211	0.00603706	0.001	-0.0197117	0.00552117	0.0002	-0.0149897	0.00487439	0.00069	-0.0282312	0.00436338	8.2e-11	-0.0169096	0.00567261	0.0026	0.543752
10:93624905_AT_A	10	93624905	AT	A	-0.0109096	0.0101923	0.27	-0.0338981	0.00975847	0.00086	-0.0369195	0.00889765	6.3e-05	-0.0251691	0.00788137	0.0011	-0.0197508	0.00701888	0.0031	-0.01138	0.00915056	0.29	0.543883
rs531370782	11	48663225	C	CT	-0.205894	0.0665053	0.0026	-0.132119	0.0658087	0.047	-0.0294652	0.0579123	0.68	-0.073811	0.0512753	0.16	-0.155306	0.0457224	0.0012	-0.278527	0.0582725	4.3e-06	0.543993
rs12667702	7	76772116	C	T	0.0169794	0.00731686	0.023	0.0246749	0.00700144	0.00088	0.0108581	0.00642235	0.079	0.0230865	0.00569365	2.2e-05	0.0097454	0.0050959	0.056	0.0171291	0.00659985	0.003	0.544784
2:200136283_TA_T	2	200136283	TA	T	0.018325	0.00613939	0.0045	0.0100227	0.00589624	0.066	0.00725234	0.00538908	0.19	0.0246497	0.00474673	5.2e-07	0.00368482	0.00425846	0.43	0.00937516	0.00550224	0.082	0.545302
rs148330006	1	86048526	C	G	0.108189	0.0324687	0.0015	0.0571196	0.0307068	0.065	0.053197	0.0276915	0.064	0.0402574	0.0250472	0.089	0.074306	0.0230494	0.00074	0.0649325	0.0289865	0.015	0.545389
rs201758865	2	20487267	G	GA	-0.0581259	0.0161148	0.0002	-0.027032	0.0152586	0.054	-0.0546934	0.0140105	0.00012	-0.0333794	0.0124506	0.0058	-0.0514588	0.0111111	1.4e-05	-0.0249619	0.0143978	0.12	0.546003
rs6754292	2	217614584	C	T	-0.0168799	0.00614794	0.0046	-0.0185759	0.00587318	0.0036	-0.0214631	0.0053909	8.6e-05	-0.0212118	0.00476093	7.6e-07	-0.0184132	0.00427379	1.5e-05	-0.0133408	0.00556246	0.005	0.546385
rs11779459	8	123980551	C	T	-0.0087688	0.00612889	0.13	-0.0171941	0.00589753	0.0042	-0.0202359	0.00538939	0.00013	-0.0147089	0.00477685	0.0012	-0.0130396	0.00429723	0.0034	-0.00725717	0.00553812	0.12	0.547104
rs117292441	11	55871268	G	T	-0.0974366	0.0268988	0.00032	-0.071786	0.0266061	0.0036	-0.00881953	0.0234684	0.75	-0.00849294	0.0206315	0.69	-0.0388185	0.0184765	0.03	-0.0690969	0.0241209	0.0026	0.549708
5:179718970_CCCG_C	5	179718970	CCCG	C	-0.0217967	0.00619323	0.00031	-0.0241023	0.00594303	4.8e-05	-0.0198104	0.0054275	0.00026	-0.0134839	0.00479781	0.0077	-0.0172081	0.00429723	7.3e-05	-0.0229776	0.0055981	9.4e-05	0.550889
rs58628285	10	77218226	G	GCCCT	0.0165087	0.00592211	0.0039	0.0210568	0.0057127	0.00048	0.0127564	0.0052071	0.014	0.0241958	0.00460888	7.9e-08	0.0249916	0.00413689	8.8e-10	0.0160075	0.00535792	0.0033	0.551963
rs13170063	5	157895013	G	A	0.0196924	0.00599767	0.00097	0.00500371	0.00578175	0.35	0.0307039	0.00528999	2.1e-08	0.00571637	0.00467543	0.33	0.0127968	0.00418363	0.0024	0.00897105	0.00544045	0.066	0.552028
rs2526919	14	73107771	A	G	-0.00892684	0.00588341	0.086	-0.014088	0.00565733	0.007	-0.00504093	0.00516386	0.24	-0.0102153	0.00456519	0.019	-0.0137128	0.00409188	0.00077	-0.0109988	0.0053271	0.017	0.552117
rs116662954	4	145982625	G	A	0.0244528	0.0177036	0.13	0.0406734	0.0168616	0.015	0.044924	0.015739	0.0092	0.0419425	0.0138423	0.002	0.0353799	0.0126274	0.0046	0.0388097	0.0162528	0.003	0.552551
rs150939404	20	33768663	TTTTTG	T	-0.0656756	0.0186324	0.00029	-0.0692692	0.0177803	5.7e-05	-0.0613145	0.0163749	0.00028	-0.0465626	0.014336	0.00022	-0.0719661	0.0128338	6.7e-09	-0.0807571	0.0166611	2.4e-06	0.553182
rs74501871	11	2665357	A	G	0.0295306	0.0100612	0.0038	0.033312	0.00966112	0.0012	0.0413487	0.00874531	2.5e-06	0.0285397	0.00780801	0.00029	0.0350842	0.00704269	3.6e-07	0.0229002	0.00902815	0.009	0.554325
rs4865956	5	54882505	T	A	0.0312663	0.00638309	1.2e-06	0.022097	0.00613849	0.00021	0.0213135	0.00559693	9.1e-05	0.0251993	0.00493924	8.2e-07	0.0243743	0.00444392	3.7e-08	0.0244928	0.005757	3.3e-05	0.554751
rs530409268	12	121319603	C	CA	-0.0211692	0.00588639	0.00013	-0.0148189	0.00564773	0.0087	-0.0131124	0.00517898	0.0083	-0.0162692	0.0045597	0.0004	-0.00231801	0.00409851	0.68	-0.0218682	0.00529137	5e-05	0.55477
rs55911644	7	156311364	T	A	-0.00294618	0.00612333	0.54	-0.016424	0.00587532	0.0049	-0.0189044	0.0053581	0.00054	-0.0143767	0.00472207	0.0034	-0.00982232	0.00423487	0.026	-0.0174573	0.00551882	0.00071	0.555001
rs56273425	13	50530795	C	A	0.0406617	0.0191782	0.022	0.0497129	0.0183145	0.0043	0.0633126	0.0164513	4.8e-05	0.0184573	0.0145954	0.24	0.0278739	0.0133005	0.054	0.0483675	0.0171595	0.0033	0.555278
rs56009005	9	13257031	G	A	0.0105079	0.011538	0.43	0.0355681	0.0110986	0.00036	0.026691	0.0101882	0.0058	0.00532234	0.00895684	0.44	0.033558	0.0079873	2.8e-05	0.0309152	0.0103782	0.0039	0.555305
rs3041304	1	211752883	C	CTTCCGCG	-0.0208886	0.00704058	0.0028	-0.00436103	0.00675682	0.6	-0.0269005	0.00617679	2e-05	-0.0191599	0.00546866	0.00032	-0.0144697	0.00490545	0.00089	-0.00631858	0.00638905	0.28	0.556055
rs377599	1	2164699	C	T	-0.0207061	0.00605217	0.00041	-0.0208294	0.0057885	0.0003	-0.0215696	0.00529274	9.6e-05	-0.014669	0.00465273	0.00075	-0.0184273	0.00418018	1.3e-05	-0.02062	0.00541691	0.0002	0.556299
rs66883945	6	139317827	G	GC	0.0145906	0.00759172	0.057	0.00427467	0.00723363	0.52	0.0135785	0.00662776	0.068	0.0202848	0.00587717	0.00026	0.0138551	0.00526518	0.006	0.013313	0.00685308	0.08	0.556983
rs753819702	14	76411054	TGA	T	0.0207541	0.00693775	0.0024	0.00694168	0.00668889	0.27	0.0141963	0.00609626	0.019	0.0144455	0.00540849	0.0059	0.0168888	0.00483259	0.00037	0.0194125	0.00623561	0.00074	0.557181
rs112805476	16	2255807	G	A	0.024676	0.00703515	0.00061	0.0219559	0.00679869	0.00047	0.0253834	0.00615616	8.7e-05	0.0278987	0.00545508	3e-07	0.0313346	0.00489484	7.8e-11	0.0215211	0.00632569	0.00065	0.55756
rs687914	2	45878760	G	T	0.0200253	0.00675915	0.0018	0.0156109	0.00650388	0.012	0.0036137	0.00591945	0.42	0.00854253	0.0052404	0.12	0.0155046	0.00470602	0.0021	0.00938605	0.00609184	0.18	0.557846
rs10776560	10	50542358	C	T	0.0207304	0.00581217	0.00055	0.0160527	0.00563074	0.0091	0.0152686	0.0051371	0.00079	0.00668363	0.00453389	0.089	0.0220418	0.00406726	6.5e-08	0.00719551	0.00527011	0.25	0.560091
rs4233168	1	176500060	A	T	0.0286522	0.010968	0.0039	0.0468686	0.0104035	4.1e-06	0.0227968	0.00955968	0.014	0.0343768	0.00839275	1.3e-05	0.0351872	0.00750927	1.8e-06	0.0198221	0.00981172	0.081	0.560431
7:19539990_TTACA_T	7	19539990	TTACA	T	-0.0356114	0.0172998	0.05	-0.0429548	0.016414	0.0043	-0.0509538	0.0153291	0.0011	-0.0449119	0.0134438	0.00045	-0.0229589	0.0120642	0.05	-0.0421661	0.0156066	0.0093	0.561388
rs10683530	1	23493993	G	GTC	0.0246705	0.00590247	1.9e-05	0.0211523	0.00565199	0.00019	0.0154301	0.00518907	0.0015	0.0139324	0.0045645	0.0031	0.0203845	0.00409616	5.8e-07	0.019599	0.00530441	0.001	0.562992
rs763419113	1	33836942	AGCACTC	A	0.0108148	0.00619689	0.076	0.0179339	0.00594561	0.0027	0.0170411	0.00543782	0.0019	0.0173765	0.00478356	0.00087	0.0139136	0.00429828	0.001	0.00939008	0.00556014	0.11	0.563194
rs371139542	1	184007495	CTTTT	C	-0.0207843	0.00611103	0.00051	-0.0110815	0.00587661	0.061	-0.0209321	0.00536699	0.00015	-0.011375	0.00474409	0.02	-0.0197645	0.00426063	1.5e-06	-0.00919842	0.00552081	0.073	0.564894
rs141033892	2	119555875	G	A	-0.0322321	0.0135365	0.017	-0.0211035	0.0129528	0.11	-0.0258594	0.011867	0.035	-0.0274458	0.0105717	0.014	-0.028806	0.00947115	0.0048	-0.0204115	0.0121438	0.093	0.565326
rs1541597	12	110044918	G	T	-0.0100897	0.00728048	0.16	-0.0247855	0.00702046	0.00084	-0.0156965	0.00642666	0.015	-0.0121899	0.00567298	0.016	-0.00469873	0.00509162	0.32	-0.0179526	0.00659783	0.016	0.566148
13:50565104_ACT_A	13	50565104	ACT	A	-0.138878	0.0212293	3.3e-11	-0.123607	0.0205727	4.4e-09	-0.129952	0.0191399	3.3e-12	-0.150126	0.0167751	1.7e-19	-0.109477	0.0149763	1.1e-13	-0.13042	0.0195449	2e-11	0.567381
rs73101415	12	47484039	A	G	-0.0106997	0.00674553	0.11	-0.0160013	0.00645113	0.014	-0.00681762	0.00590284	0.24	-0.0124019	0.00521621	0.018	-0.0127205	0.00468412	0.0061	-0.0149874	0.00604595	0.02	0.56811
2:58374935_GT_G	2	58374935	GT	G	0.0130787	0.00595326	0.031	0.0140037	0.00571211	0.011	0.00560639	0.00520842	0.17	0.0120129	0.0045971	0.01	0.0140192	0.00414673	0.00083	0.00464027	0.00536868	0.26	0.569646
rs62288581	4	8609848	G	A	0.00487745	0.00598936	0.48	0.00282159	0.00573985	0.61	0.0207309	0.00525095	0.00012	0.0137768	0.00465163	0.0021	0.0195243	0.00416854	4.2e-06	0.004106	0.00540272	0.47	0.570729
rs3918226	7	150690176	C	T	0.0232495	0.010978	0.039	0.0594771	0.0104388	1.6e-08	0.0287983	0.00952553	0.0033	0.0479341	0.00839836	6e-09	0.0339166	0.00759937	1.1e-05	0.0552064	0.00981769	5.5e-09	0.571029
1:235402301_CT_C	1	235402301	CT	C	0.00856671	0.00590793	0.14	0.0275573	0.00567038	2.1e-06	0.0170499	0.00517714	0.00067	0.0149671	0.00457015	0.00069	0.0159934	0.00410297	0.00014	0.00870138	0.00531513	0.14	0.571927
rs4815952	20	6934897	T	C	0.0137375	0.00599817	0.011	0.00927493	0.00573831	0.095	0.0131145	0.00526227	0.021	0.0146881	0.00465896	0.0029	0.0191833	0.00418531	4.6e-06	0.00997336	0.00541633	0.042	0.571975
rs11122154	1	6858858	T	A	-0.0222831	0.0079283	0.0058	-0.0174538	0.00755041	0.028	-0.0105077	0.00696985	0.15	-0.0107417	0.00611175	0.044	-0.0267532	0.00550635	8e-07	-0.0217962	0.00716444	0.0018	0.572055
rs2066827	12	12871099	T	G	0.0250979	0.00691292	0.00051	0.0165977	0.00664834	0.01	0.0155254	0.00605151	0.016	0.0218511	0.00535896	3.9e-05	0.0120323	0.00481552	0.0055	0.0219571	0.00623049	0.00058	0.573611
rs10951164	7	27443337	G	C	-0.00957079	0.0058388	0.09	-0.00945017	0.00563874	0.09	-0.0125052	0.00514796	0.011	-0.0106285	0.00455259	0.018	-0.0175751	0.00407366	5.3e-06	-0.00775182	0.00527255	0.13	0.574519
rs2885697	1	41544279	G	T	0.0316042	0.00617672	2.6e-07	0.0317117	0.00593995	8.6e-08	0.0304467	0.00539585	6.6e-08	0.0434592	0.00478568	9.5e-20	0.0285533	0.00430065	1.4e-11	0.0225823	0.00558046	4.8e-05	0.575293
rs12071514	1	183101444	A	C	0.0127522	0.00600891	0.032	0.0281139	0.0057436	1.5e-06	0.0210598	0.00525849	6.3e-05	0.0203837	0.00466568	1.3e-05	0.0164887	0.00417211	0.00017	0.015461	0.00539295	0.0041	0.577664
rs6931421	6	80880138	T	G	0.0199676	0.00626981	0.0032	0.025007	0.00602338	2.2e-05	0.0217313	0.00550384	7.6e-05	0.0246899	0.00486436	5.6e-07	0.0177081	0.00437022	5.4e-05	0.0323603	0.00566539	8.8e-09	0.580535
rs13088318	3	101242751	A	G	-0.0167267	0.00617722	0.0056	-0.0224933	0.00595272	8.5e-05	-0.012093	0.00542856	0.024	-0.0171408	0.00479203	0.00044	-0.0179947	0.00431342	2.8e-05	-0.0134216	0.00558387	0.014	0.583745
rs10748128	12	69827658	G	T	-0.0249674	0.00616313	5.4e-05	-0.0128017	0.00589577	0.026	-0.0239656	0.00538866	2e-05	-0.0229939	0.00479078	2.2e-07	-0.0187702	0.00428334	5.7e-06	-0.02898	0.00556149	5.7e-08	0.583877
rs291979	10	121129797	G	A	-0.0389901	0.00696274	4e-08	-0.027966	0.00669887	2.6e-05	-0.00787824	0.00612107	0.15	-0.0200539	0.00540723	0.00023	-0.0205057	0.00485942	1.2e-05	-0.0284503	0.00627264	4e-05	0.584005
rs11408311	10	130373761	C	CT	-0.0112554	0.0060331	0.063	-0.0146692	0.00581567	0.015	-0.00849038	0.00529611	0.094	-0.01644	0.00469281	0.00026	-0.0115181	0.00422296	0.004	-0.015441	0.00546495	0.01	0.58469
rs72938315	2	204121063	C	G	-0.01242	0.0082776	0.074	-0.0159718	0.00790792	0.065	-0.0264528	0.00731231	7e-05	-0.0141137	0.00641253	0.016	-0.00950417	0.00573357	0.085	-0.0149826	0.00744843	0.079	0.584713
rs1786263	18	13116432	G	T	0.0158201	0.00596679	0.012	0.0126113	0.00575654	0.017	0.019549	0.00526213	7.1e-05	0.01712	0.00466029	0.00025	0.028251	0.00417571	2.6e-12	0.0112746	0.00540332	0.033	0.585318
rs16938625	8	74276843	T	C	-0.00700176	0.0082036	0.33	-0.0180239	0.00781666	0.012	-0.0166058	0.00717993	0.012	-0.0264968	0.00637941	1.3e-05	-0.0158134	0.0056931	0.005	-0.014414	0.00739941	0.055	0.58585
rs331917	5	98158524	A	G	0.0129312	0.00595255	0.018	0.0077036	0.0057254	0.16	0.0116511	0.00523254	0.03	0.0129874	0.00460857	0.0038	0.00778576	0.00412827	0.077	0.0191282	0.00537581	0.001	0.586299
rs373537558	6	31048215	A	G	0.0404835	0.0411306	0.2	0.141498	0.0395778	0.00034	0.0559415	0.0367654	0.13	0.0395831	0.0314883	0.17	0.0846718	0.0280438	0.00093	0.132429	0.0379152	0.00061	0.589475
rs139981402	11	27089610	C	CATA	-0.00799366	0.00616878	0.17	-0.0100288	0.00591237	0.062	-0.0154801	0.00541003	0.0034	-0.010681	0.00477484	0.016	-0.0211902	0.00429147	9.8e-08	-0.00642984	0.00558961	0.36	0.589937
rs73181210	3	169831268	T	C	-0.109168	0.0328707	0.0003	-0.127171	0.0339381	0.00023	-0.0667784	0.0307056	0.017	-0.0789157	0.0269169	0.0099	-0.0855743	0.0244366	0.00042	-0.107686	0.0305616	0.00068	0.593277
rs12309572	12	54074686	C	T	0.0250074	0.00792246	0.0016	0.0131165	0.00758124	0.048	0.0111829	0.00691427	0.1	0.0154846	0.00611903	0.008	0.0203611	0.00551701	9.9e-05	0.0109375	0.00714396	0.13	0.594865
rs11014285	10	25178864	G	A	-0.0192268	0.00798125	0.013	-0.0248872	0.0076657	0.00076	-0.0462438	0.00698792	5.7e-11	-0.0278584	0.00620494	1.2e-05	-0.0279966	0.00554791	9.4e-08	-0.0341612	0.00719439	7.6e-07	0.594905
rs7680647	4	1750487	T	C	-0.0207454	0.00616261	0.00052	-0.0276978	0.00590296	5e-06	-0.0126741	0.00540212	0.021	-0.0157854	0.00476377	0.0012	-0.0154215	0.00428798	0.00061	-0.0222143	0.00554285	9.3e-05	0.59504
rs2194411	3	185548663	G	A	-0.0377811	0.00882736	1.1e-05	-0.0428304	0.00848401	5.9e-07	-0.0424551	0.00780539	9.7e-09	-0.0455998	0.00686564	3.7e-11	-0.0390884	0.00615519	3.4e-11	-0.0358619	0.00797944	1.1e-06	0.595101
rs1341215	9	111662350	G	A	-0.0191604	0.00845216	0.036	-0.0169985	0.00817763	0.029	-0.0207432	0.00749426	0.0048	-0.0301336	0.00658743	8.6e-06	-0.0244579	0.00591354	2.7e-05	-0.0175594	0.00767065	0.027	0.596069
rs236532	17	68219001	C	T	0.0137138	0.00604515	0.031	0.01563	0.00577576	0.011	0.00784601	0.00530746	0.12	0.00913288	0.00468322	0.059	0.0182981	0.0042051	9.5e-06	0.014729	0.00546872	0.0062	0.597031
rs1004030	14	23305649	T	C	0.00688426	0.0059575	0.21	0.0183341	0.00570055	0.002	0.0105727	0.00522806	0.038	0.0123201	0.00460575	0.0097	0.0114772	0.00413855	0.0031	0.0154992	0.0053698	0.003	0.598554
rs80114469	8	121214158	T	TTC	0.0142383	0.00712597	0.039	0.0178515	0.00689033	0.0079	0.0193004	0.00627766	0.0023	0.000536292	0.00556172	0.96	0.0182326	0.00499314	0.00059	0.00744952	0.00644301	0.22	0.599552
rs6837180	4	698292	A	G	-0.00743486	0.00617507	0.17	-0.00692506	0.00595828	0.22	-0.0187161	0.00542413	0.00059	-0.0108944	0.00480703	0.019	-0.0127308	0.0043093	0.0032	-0.0104497	0.00558899	0.052	0.600865
rs139419536	6	30276382	GTTTTT	G	0.015506	0.00611824	0.033	0.0297721	0.00587644	6.9e-07	0.0180475	0.0053779	0.00044	0.0156106	0.00476125	0.001	0.0179401	0.00425651	3.3e-05	0.0183288	0.00551892	0.00098	0.601969
12:52321888_GA_G	12	52321888	GA	G	-0.0125965	0.00657025	0.051	-0.0143146	0.00633471	0.025	-0.0155915	0.00576126	0.0036	-0.0156354	0.00510119	0.0017	-0.0172263	0.00456966	7.3e-05	-0.00409008	0.00593444	0.44	0.602127
rs902144	9	109177571	G	C	-0.0122114	0.00584072	0.02	-0.00362315	0.00562603	0.67	-0.0155717	0.00515966	0.0064	-0.0098089	0.00454452	0.041	-0.0228116	0.00407832	4.8e-08	-0.00651553	0.00528047	0.15	0.602502
rs202228093	6	34205465	G	GGAGCCC	0.0810326	0.0097438	6.6e-17	0.0557351	0.00928795	2.7e-09	0.0388241	0.00850438	4.7e-06	0.0391394	0.00755612	2.1e-07	0.0536004	0.00676282	1e-14	0.0631663	0.00876959	2.2e-13	0.604236
rs769580286	6	81829439	GTTGT	G	0.02153	0.00631899	0.0006	0.0116405	0.00610081	0.047	0.0176266	0.00558489	0.0024	0.0204974	0.00492362	1.7e-05	0.0146818	0.00441945	0.001	0.0258697	0.00572997	5.4e-06	0.604383
rs62106258	2	417167	T	C	0.0414446	0.0135812	0.0014	0.0469648	0.0131069	0.00023	0.0496199	0.0119033	2.5e-05	0.0395875	0.0104716	0.00013	0.0407285	0.00948635	2.1e-05	0.0577113	0.0121721	2.1e-06	0.606027
rs34212041	4	100722462	GC	G	0.0119042	0.00605505	0.056	0.0164042	0.00584033	0.005	0.00773967	0.00535679	0.13	0.0126544	0.00472464	0.0054	0.010813	0.00422873	0.0077	0.0194169	0.00547806	0.00023	0.606237
rs112946935	4	152372958	C	CT	0.0203048	0.00590995	0.00067	0.0132313	0.00569288	0.032	0.0201119	0.00518859	6e-05	0.0185403	0.00461083	2.7e-05	0.0159704	0.00412866	6.3e-05	0.0166131	0.00532274	0.0016	0.60776
rs73619441	20	61564901	T	G	0.0164402	0.00834433	0.043	0.00849422	0.00797003	0.41	0.0216641	0.00734187	0.0019	0.00729766	0.00652007	0.31	0.0199664	0.00582037	0.00052	0.0183592	0.00760546	0.04	0.608031
rs3764002	12	108618630	C	T	-0.0251039	0.00665927	0.00023	-0.0171641	0.00640373	0.0074	-0.0275487	0.00583356	8e-06	-0.0266318	0.00514303	5.6e-07	-0.023038	0.00464165	6.2e-07	-0.0263349	0.00597956	7.8e-06	0.608503
19:41902522_CTTTT_C	19	41902522	CTTTT	C	0.0219812	0.00638704	0.00055	0.018344	0.00614312	0.002	0.0108241	0.00562852	0.049	0.0171685	0.00494234	0.00025	0.0123959	0.00444924	0.0052	0.0202636	0.00578036	0.00049	0.609612
rs55872725	16	53809123	C	T	-0.0259836	0.00596026	5.3e-06	-0.0259147	0.00574424	7.9e-06	-0.028955	0.00525897	1e-08	-0.0268967	0.00463122	8.3e-10	-0.0210208	0.00415409	1.8e-06	-0.0278725	0.00537267	3.8e-07	0.610665
rs1990028	12	48408013	A	G	0.00667973	0.00673121	0.3	0.0155817	0.00646254	0.023	0.0156644	0.00588305	0.0038	0.0160778	0.00522868	0.0019	0.00880599	0.00469486	0.032	0.0180011	0.00607708	0.0057	0.612683
rs3734254	6	35395010	C	T	-0.026363	0.00717393	0.00011	-0.0267157	0.00692393	5.9e-05	-0.0289513	0.00634097	3.1e-06	-0.0248312	0.00559215	1.7e-05	-0.0200368	0.00501089	6.2e-05	-0.0294112	0.0064866	6.1e-06	0.614332
rs117441946	12	103133728	T	A	0.0415779	0.0137887	0.0015	0.0283008	0.0132431	0.037	0.0252727	0.0119379	0.013	0.0229135	0.0106519	0.019	0.0114734	0.00951796	0.12	0.0436473	0.0124155	0.00015	0.614505
1:170421854_GT_G	1	170421854	GT	G	-0.0182149	0.006467	0.0056	-0.00476473	0.00618022	0.5	-0.0193094	0.00563604	0.00021	-0.0107637	0.00498304	0.062	-0.016328	0.00447149	0.00016	-0.0183724	0.00580423	0.0016	0.617209
rs6874142	5	172753555	T	G	-0.0364559	0.00971329	0.00038	-0.0312801	0.00932807	0.00075	-0.0148372	0.00853922	0.084	-0.0272876	0.00756915	0.00014	-0.0283486	0.00681366	1.7e-05	-0.0264996	0.00876147	0.0011	0.618411
rs12151587	2	171836895	T	C	0.0126824	0.00591452	0.026	0.026926	0.00572112	2.7e-06	0.0220862	0.00521079	7.5e-06	0.0161512	0.00460759	0.00056	0.0212872	0.00413092	1.1e-07	0.022763	0.00535845	2.8e-05	0.619847
rs2236096	20	3266319	T	C	-0.0195277	0.00696866	0.0056	-0.0252202	0.00670032	0.00023	-0.0158705	0.00613751	0.0077	-0.0113313	0.00539477	0.049	-0.0217159	0.00483216	7.1e-06	-0.0156871	0.00627578	0.0091	0.620915
rs17767294	6	28054198	A	G	0.0343626	0.0108814	0.0017	0.0191422	0.0105032	0.078	0.0165985	0.00965854	0.15	0.0173916	0.00853955	0.018	0.0268781	0.00759921	0.00031	0.0197119	0.00982681	0.044	0.62123
rs4969474	17	79975941	A	G	-0.0101371	0.00593517	0.11	-0.00206239	0.00571135	0.82	-0.00967316	0.00521776	0.044	-0.0266312	0.0046006	9.4e-09	-0.0116271	0.00414272	0.0046	-0.00949355	0.0053608	0.15	0.624616
rs4894532	3	171974912	G	T	-0.0243955	0.00611432	4.3e-05	-0.0331559	0.00584329	1.2e-08	-0.0241068	0.00537163	5.2e-06	-0.0213311	0.00473851	1.3e-05	-0.030954	0.00424144	8.3e-13	-0.0181694	0.00550677	0.0015	0.624623
rs34175820	12	91158394	G	GT	0.0170982	0.00651352	0.0086	0.0223869	0.00626889	0.00051	0.0105443	0.00573456	0.067	0.00914276	0.0050706	0.047	0.0179371	0.00456889	0.00012	0.0134331	0.00588189	0.016	0.624762
rs1789167	11	69486244	A	G	-0.0143417	0.00616807	0.03	-0.00823527	0.0059291	0.17	-0.0127167	0.00541659	0.016	-0.0138767	0.00477669	0.0072	-0.0147681	0.00428664	0.00038	-0.0116936	0.00557079	0.053	0.625096
rs35634599	2	32849224	C	CT	0.0115696	0.00621919	0.051	0.0152181	0.00595902	0.0087	0.0236342	0.00548705	1.8e-05	0.0256286	0.0048104	1.5e-08	0.00513892	0.00431385	0.32	0.0123993	0.00562476	0.026	0.625323
10:104642140_CT_C	10	104642140	CT	C	-0.0328947	0.00848166	0.00011	-0.027255	0.00822827	0.00064	-0.0333224	0.00749205	1.3e-06	-0.0409875	0.00668821	7.8e-11	-0.0254013	0.00598727	6.7e-06	-0.0276214	0.0076973	0.00048	0.625723
rs186474010	8	145501823	A	G	-0.0127713	0.00816272	0.097	-0.00594921	0.00781763	0.39	-0.0149986	0.00710681	0.044	-0.0118863	0.00631859	0.08	-0.0231046	0.0057001	3.2e-05	-0.00668087	0.00738081	0.3	0.625886
rs1164660	11	49301641	G	T	0.0153944	0.0062584	0.01	0.00925714	0.00600515	0.12	0.00955459	0.00548968	0.075	0.00648248	0.00484208	0.17	0.0186511	0.00435289	3.5e-05	0.0130186	0.0056405	0.028	0.626365
rs11778491	8	120451362	G	C	0.0241683	0.00670708	0.00053	0.0266885	0.00650413	7.8e-06	0.0216093	0.00589727	0.0002	0.0204485	0.00523758	8.6e-05	0.021816	0.00470794	2.7e-06	0.033354	0.00606233	1.3e-07	0.626455
rs6687139	1	170173262	A	G	-0.011285	0.0097587	0.23	-0.0300999	0.00936129	0.0007	-0.0291489	0.00853547	0.00068	-0.0155933	0.00755231	0.026	-0.0119674	0.00679281	0.052	-0.020585	0.00875161	0.032	0.628473
rs3095275	6	29555681	A	G	0.0210568	0.00741417	0.0095	0.0319565	0.00713306	2.5e-05	0.0198689	0.00654912	0.0036	0.0199058	0.0057607	0.00016	0.0154789	0.00515329	0.008	0.0272973	0.00669982	7.8e-05	0.630481
rs9809116	3	72397279	A	G	0.0174582	0.00600985	0.0037	0.0110131	0.00573762	0.046	0.0169984	0.00527699	0.0017	0.0244639	0.00465446	3.1e-08	0.0112161	0.00417077	0.011	0.0109283	0.00539485	0.04	0.631155
rs35686278	6	140733439	G	A	-0.0136378	0.00702306	0.054	-0.0134878	0.00672619	0.058	-0.00533759	0.00616383	0.43	-0.0157214	0.00542397	0.0025	-0.0176552	0.00488331	0.00024	-0.011312	0.00629483	0.076	0.633167
rs4737446	8	57665019	G	T	-0.0361493	0.00639944	1.1e-08	-0.0138975	0.00614566	0.022	-0.0243016	0.00558127	1.6e-05	-0.0189535	0.00495991	0.00015	-0.0258257	0.00444143	6e-09	-0.0213146	0.0057559	0.00029	0.635948
rs12740374	1	109817590	G	T	-0.00923436	0.00701977	0.25	-0.0130795	0.00675886	0.059	-0.0196849	0.0061512	0.001	-0.0191856	0.0054432	0.00023	-0.0159934	0.00486649	0.001	-0.0118897	0.00636158	0.074	0.63814
rs7969643	12	122632379	C	T	0.0200071	0.00693377	0.0031	0.0109151	0.00662839	0.08	0.0249603	0.00606525	2.2e-05	0.0163923	0.00536243	0.0012	0.0171931	0.00482429	0.00017	0.0134483	0.00625077	0.045	0.638172
rs2142644	6	19053843	C	A	0.00860764	0.00626914	0.15	0.0240086	0.00601259	6.8e-05	0.016215	0.00549366	0.0054	0.0148658	0.00486156	0.0023	0.0211748	0.00436474	9.5e-07	0.0148052	0.00563305	0.0034	0.639448
rs2025609	1	67422990	C	G	0.00117836	0.00826829	0.8	-0.0290683	0.00788555	0.00037	-0.0239054	0.00723291	0.002	-0.017153	0.0063845	0.0061	-0.0126525	0.00570564	0.02	-0.0240822	0.00742764	0.0007	0.639931
rs10858246	9	139102831	G	C	0.020288	0.00628565	0.0024	0.01458	0.00604059	0.012	0.0188395	0.00552893	0.00054	0.015345	0.00487887	0.00084	0.020281	0.00436911	2.6e-06	0.0193062	0.00569076	0.0007	0.642587
rs142478128	1	52307701	T	C	-0.0221853	0.0181709	0.25	-0.0452957	0.017769	0.01	-0.0442354	0.0162624	0.005	-0.0178293	0.0142606	0.18	-0.0409877	0.0125872	0.00056	-0.0135171	0.0161966	0.36	0.643465
rs9594689	13	42737268	T	G	0.014067	0.00611089	0.019	0.0129013	0.00588125	0.023	0.0146687	0.00535407	0.012	0.0183075	0.0047273	0.00015	0.00958725	0.00425438	0.021	0.0134663	0.00550436	0.018	0.643906
rs181693066	17	42804075	T	A	0.101359	0.0371927	0.0087	0.149992	0.0357102	6.5e-06	0.0711939	0.0328309	0.02	0.0531672	0.0288836	0.063	0.056693	0.0261875	0.016	0.13225	0.0335083	8.8e-05	0.643999
rs7087801	10	25005932	C	T	0.0114435	0.00639749	0.073	0.0132701	0.00616656	0.073	0.0319112	0.00561498	1.8e-08	0.0126076	0.00496275	0.018	0.0170001	0.00447014	0.00013	0.0230148	0.0057706	5.1e-05	0.64426
rs2854332	17	29712378	A	T	-0.0137676	0.00638708	0.023	-0.0157002	0.00614099	0.017	-0.0212316	0.00561473	9.8e-05	-0.0256186	0.00496117	7.6e-08	-0.0191724	0.00445896	2.3e-05	-0.0153852	0.00576015	0.0052	0.645469
rs2232460	1	6659505	G	A	-0.027578	0.00618943	1.9e-05	-0.00501946	0.0059278	0.46	-0.008952	0.00543329	0.086	-0.0160419	0.00481141	0.0012	-0.0134619	0.00430717	0.00075	-0.0128842	0.00557486	0.0088	0.646226
rs67551338	12	3393100	C	T	-0.0432813	0.0122477	0.0003	-0.0586648	0.0117452	7.1e-07	-0.0598877	0.0107991	4e-09	-0.0683979	0.00961066	3.5e-12	-0.0390142	0.0086051	7.9e-06	-0.0466365	0.0110698	6.3e-06	0.646727
[truncated: 353 more rows]

## Sheet: S7
Supplementary data 7, Association results of CRVs
									Male			Female			Meta-analysis
[truncated: 27,989 more rows]

## Sheet: S8
Supplementary data 8, Significant eQTL associations in the GTEx project data.
[truncated: 34,763 more rows]

## Sheet: S9
Supplementary data 9, Significant pQTL associations.
[truncated: 2,379 more rows]

[truncated: 8 more sheets: S10, S11, S12, S13, S14, S15, S16, S17]
